# Supplementary material for: Improving Identification of In-organello Protein-Protein Interactions Using an Affinity-enrichable, Isotopically Coded, and Mass Spectrometry-cleavable Chemical Crosslinker
Source: Mol Cell Proteomics. 2020 Feb 12;19(4):624–39. doi: 10.1074/mcp.RA119.001839 (PMC7124466; doi:10.1074/mcp.RA119.001839)
Supplement: Supplemental Material 2 [file 156666_1_supp_459937_q485m9.xlsx]

## Sheet: SuppMaterial-02_pOUT_inter_all_
Prefraction	Crosslink Type	PSMId	precursor_charge	m/z	score	q.value	posterior_error_prob	peptide	proteinIds	pep.a	pep.b	pep.a.stripped	pep.b.stripped	prot.a	prot.b	cl.position.pep.a	cl.position.pep.b	cl.position.prot.a	cl.position.prot.b	prot.a.and.cl.pos	prot.b.and.cl.pos	tmp_psmid
Soluble	inter	87807-T-36522-6142.19-qExHF01_06332_SP0060-SCX23-A	6	889.11	1.13877	0	7.57e-05	-.RPEPAPSFNVDPLEQPAEPSKLAK(21)--LKHEHLNDITNLTNNFGGR(2).-	sp|P07342|ILVB_YEAST|sp|P25605|ILV6_YEAST	LK[x]HEHLNDITNLTNNFGGR(1)	RPEPAPSFNVDPLEQPAEPSK[x]LAK(20)	LKHEHLNDITNLTNNFGGR	RPEPAPSFNVDPLEQPAEPSKLAK	sp|P25605|ILV6_YEAST;	sp|P07342|ILVB_YEAST;	1	20	(218);	(74);	sp|P25605|ILV6_YEAST(218);	sp|P07342|ILVB_YEAST(74);	87807-36522-6142.19-qExHF01_06332_SP0060-SCX23-A
Soluble	inter	114093-T-43266-7356.61-qExHF01_06325_SP0060-SCX17-A	5	855.642	1.03553	0	0.000146872	-.TAFKPHELTESVLPAAR(4)--EFVSTKGPVLLEVEVDK(6).-	sp|P07257|QCR2_YEAST|sp|P07342|ILVB_YEAST	TAFK[x]PHELTESVLPAAR(3)	EFVSTK[x]GPVLLEVEVDK(5)	TAFKPHELTESVLPAAR	EFVSTKGPVLLEVEVDK	sp|P07257|QCR2_YEAST;	sp|P07342|ILVB_YEAST;	3	5	(115);	(636);	sp|P07257|QCR2_YEAST(115);	sp|P07342|ILVB_YEAST(636);	114093-43266-7356.61-qExHF01_06325_SP0060-SCX17-A
Soluble	inter	67885-T-29821-5250.51-qExHF01_06329_SP0060-SCX20-A	4	808.681	1.01082	0	0.000172144	-.SIRPLDTEAIIKTVK(12)--KSDVAAPQGR(1).-	sp|P12695|ODP2_YEAST|sp|P32473|ODPB_YEAST	K[x]SDVAAPQGR(0)	SIRPLDTEAIIK[x]TVK(11)	KSDVAAPQGR	SIRPLDTEAIIKTVK	sp|P12695|ODP2_YEAST;	sp|P32473|ODPB_YEAST;	0	11	(164);	(287);	sp|P12695|ODP2_YEAST(164);	sp|P32473|ODPB_YEAST(287);	67885-29821-5250.51-qExHF01_06329_SP0060-SCX20-A
Soluble	inter	96995-T-37969-6553.63-qExHF01_06329_SP0060-SCX20-A	4	960.495	0.969595	0	0.000224341	-.NPKLGHLLLNPALSLK(3)--IKGVSDEANLNETGR(2).-	sp|P07251|ATPA_YEAST|sp|P09457|ATPO_YEAST	IK[x]GVSDEANLNETGR(1)	NPK[x]LGHLLLNPALSLK(2)	IKGVSDEANLNETGR	NPKLGHLLLNPALSLK	sp|P07251|ATPA_YEAST;	sp|P09457|ATPO_YEAST;	1	2	(54);	(69);	sp|P07251|ATPA_YEAST(54);	sp|P09457|ATPO_YEAST(69);	96995-37969-6553.63-qExHF01_06329_SP0060-SCX20-A
Soluble	inter	67761-T-29790-5245.52-qExHF01_06329_SP0060-SCX20-A	4	805.915	0.900763	0	0.000349105	-.SIRPLDTEAIIKTVK(12)--KSDVAAPQGR(1).-	sp|P12695|ODP2_YEAST|sp|P32473|ODPB_YEAST	K[x]SDVAAPQGR(0)	SIRPLDTEAIIK[x]TVK(11)	KSDVAAPQGR	SIRPLDTEAIIKTVK	sp|P12695|ODP2_YEAST;	sp|P32473|ODPB_YEAST;	0	11	(164);	(287);	sp|P12695|ODP2_YEAST(164);	sp|P32473|ODPB_YEAST(287);	67761-29790-5245.52-qExHF01_06329_SP0060-SCX20-A
Soluble	inter	117163-T-43803-7715.79-qExHF01_06320_SP0060-SCX13-A	4	1033.51	0.895009	0	0.000362253	-.VNLLYGNKTPQDILLR(8)--ADQENSPLHTVGFDAR(1).-	sp|P36060|MCR1_YEAST|sp|Q01519|COX12_YEAST	A[x]DQENSPLHTVGFDAR(0)	VNLLYGNK[x]TPQDILLR(7)	ADQENSPLHTVGFDAR	VNLLYGNKTPQDILLR	sp|Q01519|COX12_YEAST;	sp|P36060|MCR1_YEAST;	0	7	(2);	(198);	sp|Q01519|COX12_YEAST(2);	sp|P36060|MCR1_YEAST(198);	117163-43803-7715.79-qExHF01_06320_SP0060-SCX13-A
Soluble	inter	95736-T-38000-6563.05-qExHF01_06328_SP0060-SCX19-A	4	961.243	0.880137	0	0.000398573	-.NPKLGHLLLNPALSLK(3)--IKGVSDEANLNETGR(2).-	sp|P07251|ATPA_YEAST|sp|P09457|ATPO_YEAST	IK[x]GVSDEANLNETGR(1)	NPK[x]LGHLLLNPALSLK(2)	IKGVSDEANLNETGR	NPKLGHLLLNPALSLK	sp|P07251|ATPA_YEAST;	sp|P09457|ATPO_YEAST;	1	2	(54);	(69);	sp|P07251|ATPA_YEAST(54);	sp|P09457|ATPO_YEAST(69);	95736-38000-6563.05-qExHF01_06328_SP0060-SCX19-A
Soluble	inter	81047-T-34340-6213.37-qExHF01_06320_SP0060-SCX13-A	4	950.725	0.851547	0	0.000478933	-.GEKVLDTGGPISVPVGR(3)--IKGVSDEANLNETGR(2).-	sp|P00830|ATPB_YEAST|sp|P07251|ATPA_YEAST	IK[x]GVSDEANLNETGR(1)	GEK[x]VLDTGGPISVPVGR(2)	IKGVSDEANLNETGR	GEKVLDTGGPISVPVGR	sp|P07251|ATPA_YEAST;	sp|P00830|ATPB_YEAST;	1	2	(54);	(108);	sp|P07251|ATPA_YEAST(54);	sp|P00830|ATPB_YEAST(108);	81047-34340-6213.37-qExHF01_06320_SP0060-SCX13-A
Soluble	inter	117412-T-43867-7725.82-qExHF01_06320_SP0060-SCX13-A	4	1031.75	0.8438	0	0.000503372	-.VNLLYGNKTPQDILLR(8)--ADQENSPLHTVGFDAR(1).-	sp|P36060|MCR1_YEAST|sp|Q01519|COX12_YEAST	A[x]DQENSPLHTVGFDAR(0)	VNLLYGNK[x]TPQDILLR(7)	ADQENSPLHTVGFDAR	VNLLYGNKTPQDILLR	sp|Q01519|COX12_YEAST;	sp|P36060|MCR1_YEAST;	0	7	(2);	(198);	sp|Q01519|COX12_YEAST(2);	sp|P36060|MCR1_YEAST(198);	117412-43867-7725.82-qExHF01_06320_SP0060-SCX13-A
Soluble	inter	117704-T-44293-7519.71-qExHF01_06325_SP0060-SCX17-A	5	928.652	0.835324	0	0.000531543	-.LGCFEKIASDFGVLNDAHNGLLK(6)--IKGVSDEANLNETGR(2).-	sp|P07251|ATPA_YEAST|sp|P09457|ATPO_YEAST	IK[x]GVSDEANLNETGR(1)	LGCFEK[x]IASDFGVLNDAHNGLLK(5)	IKGVSDEANLNETGR	LGCFEKIASDFGVLNDAHNGLLK	sp|P07251|ATPA_YEAST;	sp|P09457|ATPO_YEAST;	1	5	(54);	(120);	sp|P07251|ATPA_YEAST(54);	sp|P09457|ATPO_YEAST(120);	117704-44293-7519.71-qExHF01_06325_SP0060-SCX17-A
Soluble	inter	117013-T-44097-7489.13-qExHF01_06325_SP0060-SCX17-A	5	1015.08	0.834463	0	0.000534491	-.QNKTFEVINPSTEEEICHIYEGR(3)--KELDSAMAGDNAGVLLR(1).-	sp|P02992|EFTU_YEAST|sp|P46367|ALDH4_YEAST	K[x]ELDSAMAGDNAGVLLR(0)	QNK[x]TFEVINPSTEEEICHIYEGR(2)	KELDSAMAGDNAGVLLR	QNKTFEVINPSTEEEICHIYEGR	sp|P02992|EFTU_YEAST;	sp|P46367|ALDH4_YEAST;	0	2	(303);	(60);	sp|P02992|EFTU_YEAST(303);	sp|P46367|ALDH4_YEAST(60);	117013-44097-7489.13-qExHF01_06325_SP0060-SCX17-A
Soluble	inter	108542-T-41496-7347.95-qExHF01_06320_SP0060-SCX13-A	4	1101.8	0.831738	0	0.000543932	-.LKNAVQNESVSSPIELNFDAVK(2)--NIFLSKENSAVAAK(6).-	sp|P07256|QCR1_YEAST|sp|P07257|QCR2_YEAST	NIFLSK[x]ENSAVAAK(5)	LK[x]NAVQNESVSSPIELNFDAVK(1)	NIFLSKENSAVAAK	LKNAVQNESVSSPIELNFDAVK	sp|P07256|QCR1_YEAST;	sp|P07257|QCR2_YEAST;	5	1	(80);	(324);	sp|P07256|QCR1_YEAST(80);	sp|P07257|QCR2_YEAST(324);	108542-41496-7347.95-qExHF01_06320_SP0060-SCX13-A
Soluble	inter	83621-T-34694-6238.04-qExHF01_06319_SP0060-SCX12-A	4	951.226	0.829523	0	0.000551726	-.GEKVLDTGGPISVPVGR(3)--IKGVSDEANLNETGR(2).-	sp|P00830|ATPB_YEAST|sp|P07251|ATPA_YEAST	IK[x]GVSDEANLNETGR(1)	GEK[x]VLDTGGPISVPVGR(2)	IKGVSDEANLNETGR	GEKVLDTGGPISVPVGR	sp|P07251|ATPA_YEAST;	sp|P00830|ATPB_YEAST;	1	2	(54);	(108);	sp|P07251|ATPA_YEAST(54);	sp|P00830|ATPB_YEAST(108);	83621-34694-6238.04-qExHF01_06319_SP0060-SCX12-A
Soluble	inter	137673-T-51456-8730.05-qExHF01_06325_SP0060-SCX17-A	5	902.278	0.815989	0	0.000601848	-.DYTDISVAVATPKGLVTPVVR(13)--HDLDKEINLGPGILPR(5).-	sp|P19262|ODO2_YEAST|sp|P20967|ODO1_YEAST	HDLDK[x]EINLGPGILPR(4)	DYTDISVAVATPK[x]GLVTPVVR(12)	HDLDKEINLGPGILPR	DYTDISVAVATPKGLVTPVVR	sp|P20967|ODO1_YEAST;	sp|P19262|ODO2_YEAST;	4	12	(175);	(336);	sp|P20967|ODO1_YEAST(175);	sp|P19262|ODO2_YEAST(336);	137673-51456-8730.05-qExHF01_06325_SP0060-SCX17-A
Soluble	inter	115420-T-43641-7415.57-qExHF01_06325_SP0060-SCX17-A	5	999.684	0.810048	0	0.000625261	-.QNKTFEVINPSTEEEICHIYEGR(3)--GEKVLDTGGPISVPVGR(3).-	sp|P00830|ATPB_YEAST|sp|P46367|ALDH4_YEAST	GEK[x]VLDTGGPISVPVGR(2)	QNK[x]TFEVINPSTEEEICHIYEGR(2)	GEKVLDTGGPISVPVGR	QNKTFEVINPSTEEEICHIYEGR	sp|P00830|ATPB_YEAST;	sp|P46367|ALDH4_YEAST;	2	2	(108);	(60);	sp|P00830|ATPB_YEAST(108);	sp|P46367|ALDH4_YEAST(60);	115420-43641-7415.57-qExHF01_06325_SP0060-SCX17-A
Soluble	inter	91798-T-38871-6823.8-qExHF01_06321_SP0060-SCX14-A	4	970.945	0.799975	0	0.000667062	-.ADQENSPLHTVGFDAR(1)--SIYGSKFADENFVK(6).-	sp|P25719|CYPC_YEAST|sp|Q01519|COX12_YEAST	SIYGSK[x]FADENFVK(5)	A[x]DQENSPLHTVGFDAR(0)	SIYGSKFADENFVK	ADQENSPLHTVGFDAR	sp|P25719|CYPC_YEAST;	sp|Q01519|COX12_YEAST;	5	0	(100);	(2);	sp|P25719|CYPC_YEAST(100);	sp|Q01519|COX12_YEAST(2);	91798-38871-6823.8-qExHF01_06321_SP0060-SCX14-A
Soluble	inter	112275-T-42677-7320.33-qExHF01_06328_SP0060-SCX19-A	5	894.055	0.797312	0	0.000678572	-.TVSKAQEPPVASNSFTPFPR(4)--HDLDKEINLGPGILPR(5).-	sp|P19262|ODO2_YEAST|sp|P20967|ODO1_YEAST	HDLDK[x]EINLGPGILPR(4)	TVSK[x]AQEPPVASNSFTPFPR(3)	HDLDKEINLGPGILPR	TVSKAQEPPVASNSFTPFPR	sp|P20967|ODO1_YEAST;	sp|P19262|ODO2_YEAST;	4	3	(175);	(217);	sp|P20967|ODO1_YEAST(175);	sp|P19262|ODO2_YEAST(217);	112275-42677-7320.33-qExHF01_06328_SP0060-SCX19-A
Soluble	inter	105872-T-40811-7237.1-qExHF01_06320_SP0060-SCX13-A	4	1104.06	0.795727	0	0.000685518	-.LKNAVQNESVSSPIELNFDAVK(2)--NIFLSKENSAVAAK(6).-	sp|P07256|QCR1_YEAST|sp|P07257|QCR2_YEAST	NIFLSK[x]ENSAVAAK(5)	LK[x]NAVQNESVSSPIELNFDAVK(1)	NIFLSKENSAVAAK	LKNAVQNESVSSPIELNFDAVK	sp|P07256|QCR1_YEAST;	sp|P07257|QCR2_YEAST;	5	1	(80);	(324);	sp|P07256|QCR1_YEAST(80);	sp|P07257|QCR2_YEAST(324);	105872-40811-7237.1-qExHF01_06320_SP0060-SCX13-A
Soluble	inter	69207-T-30726-5414.4-qExHF01_06325_SP0060-SCX17-A	4	1039.99	0.791141	0	0.000706015	-.VKIQQQQPGYADLEHK(2)--ADQENSPLHTVGFDAR(1).-	sp|P00127|QCR6_YEAST|sp|Q01519|COX12_YEAST	A[x]DQENSPLHTVGFDAR(0)	VK[x]IQQQQPGYADLEHK(1)	ADQENSPLHTVGFDAR	VKIQQQQPGYADLEHK	sp|Q01519|COX12_YEAST;	sp|P00127|QCR6_YEAST;	0	1	(2);	(106);	sp|Q01519|COX12_YEAST(2);	sp|P00127|QCR6_YEAST(106);	69207-30726-5414.4-qExHF01_06325_SP0060-SCX17-A
Soluble	inter	110673-T-42218-7247.03-qExHF01_06328_SP0060-SCX19-A	4	965.521	0.789001	0	0.000715791	-.GEKVLDTGGPISVPVGR(3)--LGHLLLNPALSLKDR(13).-	sp|P00830|ATPB_YEAST|sp|P09457|ATPO_YEAST	LGHLLLNPALSLK[x]DR(12)	GEK[x]VLDTGGPISVPVGR(2)	LGHLLLNPALSLKDR	GEKVLDTGGPISVPVGR	sp|P09457|ATPO_YEAST;	sp|P00830|ATPB_YEAST;	12	2	(82);	(108);	sp|P09457|ATPO_YEAST(82);	sp|P00830|ATPB_YEAST(108);	110673-42218-7247.03-qExHF01_06328_SP0060-SCX19-A
Soluble	inter	106111-T-40869-7246.47-qExHF01_06320_SP0060-SCX13-A	3	1471.41	0.783349	0	0.000742257	-.LKNAVQNESVSSPIELNFDAVK(2)--NIFLSKENSAVAAK(6).-	sp|P07256|QCR1_YEAST|sp|P07257|QCR2_YEAST	NIFLSK[x]ENSAVAAK(5)	LK[x]NAVQNESVSSPIELNFDAVK(1)	NIFLSKENSAVAAK	LKNAVQNESVSSPIELNFDAVK	sp|P07256|QCR1_YEAST;	sp|P07257|QCR2_YEAST;	5	1	(80);	(324);	sp|P07256|QCR1_YEAST(80);	sp|P07257|QCR2_YEAST(324);	106111-40869-7246.47-qExHF01_06320_SP0060-SCX13-A
Soluble	inter	107810-T-41309-7317.59-qExHF01_06320_SP0060-SCX13-A	4	1101.8	0.783129	0	0.000743307	-.LKNAVQNESVSSPIELNFDAVK(2)--NIFLSKENSAVAAK(6).-	sp|P07256|QCR1_YEAST|sp|P07257|QCR2_YEAST	NIFLSK[x]ENSAVAAK(5)	LK[x]NAVQNESVSSPIELNFDAVK(1)	NIFLSKENSAVAAK	LKNAVQNESVSSPIELNFDAVK	sp|P07256|QCR1_YEAST;	sp|P07257|QCR2_YEAST;	5	1	(80);	(324);	sp|P07256|QCR1_YEAST(80);	sp|P07257|QCR2_YEAST(324);	107810-41309-7317.59-qExHF01_06320_SP0060-SCX13-A
Soluble	inter	86564-T-35316-6130.6-qExHF01_06328_SP0060-SCX19-A	5	834.99	0.77589	0	0.000778695	-.TAFKPHELTESVLPAAR(4)--KEYPYAYMEETPGSK(1).-	sp|P07257|QCR2_YEAST|sp|P07342|ILVB_YEAST	K[x]EYPYAYMEETPGSK(0)	TAFK[x]PHELTESVLPAAR(3)	KEYPYAYMEETPGSK	TAFKPHELTESVLPAAR	sp|P07342|ILVB_YEAST;	sp|P07257|QCR2_YEAST;	0	3	(456);	(115);	sp|P07342|ILVB_YEAST(456);	sp|P07257|QCR2_YEAST(115);	86564-35316-6130.6-qExHF01_06328_SP0060-SCX19-A
Soluble	inter	108606-T-41222-7249.62-qExHF01_06319_SP0060-SCX12-A	4	1103.81	0.775634	0	0.000779978	-.LKNAVQNESVSSPIELNFDAVK(2)--NIFLSKENSAVAAK(6).-	sp|P07256|QCR1_YEAST|sp|P07257|QCR2_YEAST	NIFLSK[x]ENSAVAAK(5)	LK[x]NAVQNESVSSPIELNFDAVK(1)	NIFLSKENSAVAAK	LKNAVQNESVSSPIELNFDAVK	sp|P07256|QCR1_YEAST;	sp|P07257|QCR2_YEAST;	5	1	(80);	(324);	sp|P07256|QCR1_YEAST(80);	sp|P07257|QCR2_YEAST(324);	108606-41222-7249.62-qExHF01_06319_SP0060-SCX12-A
Soluble	inter	146982-T-52754-9221.37-qExHF01_06320_SP0060-SCX13-A	4	1055.53	0.775611	0	0.000780093	-.FGLEGLESVVPGIKTLVDR(14)--ENAKTYGPLSASLATR(4).-	sp|P20967|ODO1_YEAST|sp|Q3E7A3|YJ133_YEAST	ENAK[x]TYGPLSASLATR(3)	FGLEGLESVVPGIK[x]TLVDR(13)	ENAKTYGPLSASLATR	FGLEGLESVVPGIKTLVDR	sp|Q3E7A3|YJ133_YEAST;	sp|P20967|ODO1_YEAST;	3	13	(53);	(285);	sp|Q3E7A3|YJ133_YEAST(53);	sp|P20967|ODO1_YEAST(285);	146982-52754-9221.37-qExHF01_06320_SP0060-SCX13-A
Soluble	inter	116250-T-43166-7554.95-qExHF01_06319_SP0060-SCX12-A	4	1101.8	0.773271	0	0.000791909	-.LKNAVQNESVSSPIELNFDAVK(2)--NIFLSKENSAVAAK(6).-	sp|P07256|QCR1_YEAST|sp|P07257|QCR2_YEAST	NIFLSK[x]ENSAVAAK(5)	LK[x]NAVQNESVSSPIELNFDAVK(1)	NIFLSKENSAVAAK	LKNAVQNESVSSPIELNFDAVK	sp|P07256|QCR1_YEAST;	sp|P07257|QCR2_YEAST;	5	1	(80);	(324);	sp|P07256|QCR1_YEAST(80);	sp|P07257|QCR2_YEAST(324);	116250-43166-7554.95-qExHF01_06319_SP0060-SCX12-A
Soluble	inter	76249-T-33076-6017.32-qExHF01_06320_SP0060-SCX13-A	4	870.176	0.767216	0	0.000823318	-.ADQENSPLHTVGFDAR(1)--LAGITTVKGGTGK(8).-	sp|P19414|ACON_YEAST|sp|Q01519|COX12_YEAST	LAGITTVK[x]GGTGK(7)	A[x]DQENSPLHTVGFDAR(0)	LAGITTVKGGTGK	ADQENSPLHTVGFDAR	sp|P19414|ACON_YEAST;	sp|Q01519|COX12_YEAST;	7	0	(254);	(2);	sp|P19414|ACON_YEAST(254);	sp|Q01519|COX12_YEAST(2);	76249-33076-6017.32-qExHF01_06320_SP0060-SCX13-A
Soluble	inter	97165-T-39403-6608.33-qExHF01_06332_SP0060-SCX23-A	5	902.625	0.765701	0	0.000831373	-.DHMYLQLSHLPPEVLKER(16)--NTLACICKIDQNESK(8).-	sp|P21801|SDHB_YEAST|sp|Q00711|SDHA_YEAST	NTLACICK[x]IDQNESK(7)	DHMYLQLSHLPPEVLK[x]ER(15)	NTLACICKIDQNESK	DHMYLQLSHLPPEVLKER	sp|P21801|SDHB_YEAST;	sp|Q00711|SDHA_YEAST;	7	15	(110);	(368);	sp|P21801|SDHB_YEAST(110);	sp|Q00711|SDHA_YEAST(368);	97165-39403-6608.33-qExHF01_06332_SP0060-SCX23-A
Soluble	inter	111465-T-41947-7362.18-qExHF01_06319_SP0060-SCX12-A	4	1101.8	0.761251	0	0.000855481	-.LKNAVQNESVSSPIELNFDAVK(2)--NIFLSKENSAVAAK(6).-	sp|P07256|QCR1_YEAST|sp|P07257|QCR2_YEAST	NIFLSK[x]ENSAVAAK(5)	LK[x]NAVQNESVSSPIELNFDAVK(1)	NIFLSKENSAVAAK	LKNAVQNESVSSPIELNFDAVK	sp|P07256|QCR1_YEAST;	sp|P07257|QCR2_YEAST;	5	1	(80);	(324);	sp|P07256|QCR1_YEAST(80);	sp|P07257|QCR2_YEAST(324);	111465-41947-7362.18-qExHF01_06319_SP0060-SCX12-A
Soluble	inter	117846-T-44337-7526.47-qExHF01_06325_SP0060-SCX17-A	5	927.042	0.760854	0	0.000857665	-.LGCFEKIASDFGVLNDAHNGLLK(6)--IKGVSDEANLNETGR(2).-	sp|P07251|ATPA_YEAST|sp|P09457|ATPO_YEAST	IK[x]GVSDEANLNETGR(1)	LGCFEK[x]IASDFGVLNDAHNGLLK(5)	IKGVSDEANLNETGR	LGCFEKIASDFGVLNDAHNGLLK	sp|P07251|ATPA_YEAST;	sp|P09457|ATPO_YEAST;	1	5	(54);	(120);	sp|P07251|ATPA_YEAST(54);	sp|P09457|ATPO_YEAST(120);	117846-44337-7526.47-qExHF01_06325_SP0060-SCX17-A
Soluble	inter	71083-T-31372-5723.76-qExHF01_06319_SP0060-SCX12-A	4	924.949	0.742466	0	0.000965213	-.IKGVSDEANLNETGR(2)--GTVTSAEPLDPKSFK(12).-	sp|P07251|ATPA_YEAST|sp|P09457|ATPO_YEAST	GTVTSAEPLDPK[x]SFK(11)	IK[x]GVSDEANLNETGR(1)	GTVTSAEPLDPKSFK	IKGVSDEANLNETGR	sp|P09457|ATPO_YEAST;	sp|P07251|ATPA_YEAST;	11	1	(149);	(54);	sp|P09457|ATPO_YEAST(149);	sp|P07251|ATPA_YEAST(54);	71083-31372-5723.76-qExHF01_06319_SP0060-SCX12-A
Soluble	inter	109359-T-41714-7382.58-qExHF01_06320_SP0060-SCX13-A	4	1103.81	0.742341	0	0.000965988	-.LKNAVQNESVSSPIELNFDAVK(2)--NIFLSKENSAVAAK(6).-	sp|P07256|QCR1_YEAST|sp|P07257|QCR2_YEAST	NIFLSK[x]ENSAVAAK(5)	LK[x]NAVQNESVSSPIELNFDAVK(1)	NIFLSKENSAVAAK	LKNAVQNESVSSPIELNFDAVK	sp|P07256|QCR1_YEAST;	sp|P07257|QCR2_YEAST;	5	1	(80);	(324);	sp|P07256|QCR1_YEAST(80);	sp|P07257|QCR2_YEAST(324);	109359-41714-7382.58-qExHF01_06320_SP0060-SCX13-A
Soluble	inter	66336-T-29427-5249.12-qExHF01_06330_SP0060-SCX21-A	4	808.428	0.739522	0	0.000983641	-.SIRPLDTEAIIKTVK(12)--KSDVAAPQGR(1).-	sp|P12695|ODP2_YEAST|sp|P32473|ODPB_YEAST	K[x]SDVAAPQGR(0)	SIRPLDTEAIIK[x]TVK(11)	KSDVAAPQGR	SIRPLDTEAIIKTVK	sp|P12695|ODP2_YEAST;	sp|P32473|ODPB_YEAST;	0	11	(164);	(287);	sp|P12695|ODP2_YEAST(164);	sp|P32473|ODPB_YEAST(287);	66336-29427-5249.12-qExHF01_06330_SP0060-SCX21-A
Soluble	inter	100765-T-39427-6752.84-qExHF01_06325_SP0060-SCX17-A	4	1131.09	0.732728	0	0.00102753	-.NPIPTKTTLPSNALNQLTSR(6)--EKQFHPANLPASEVLR(2).-	sp|P07342|ILVB_YEAST|sp|P25605|ILV6_YEAST	EK[x]QFHPANLPASEVLR(1)	NPIPTK[x]TTLPSNALNQLTSR(5)	EKQFHPANLPASEVLR	NPIPTKTTLPSNALNQLTSR	sp|P25605|ILV6_YEAST;	sp|P07342|ILVB_YEAST;	1	5	(202);	(265);	sp|P25605|ILV6_YEAST(202);	sp|P07342|ILVB_YEAST(265);	100765-39427-6752.84-qExHF01_06325_SP0060-SCX17-A
Soluble	inter	116214-T-44312-7547.23-qExHF01_06327_SP0060-SCX18-A	5	1090.33	0.732427	0	0.00102951	-.LPNGLEYEQPTGLFINNKFVPSK(18)--GHLENISNNYMIGAINAENKK(20).-	sp|P19414|ACON_YEAST|sp|P46367|ALDH4_YEAST	GHLENISNNYMIGAINAENK[x]K(19)	LPNGLEYEQPTGLFINNK[x]FVPSK(17)	GHLENISNNYMIGAINAENKK	LPNGLEYEQPTGLFINNKFVPSK	sp|P19414|ACON_YEAST;	sp|P46367|ALDH4_YEAST;	19	17	(624);	(52);	sp|P19414|ACON_YEAST(624);	sp|P46367|ALDH4_YEAST(52);	116214-44312-7547.23-qExHF01_06327_SP0060-SCX18-A
Soluble	inter	107083-T-41114-7286.5-qExHF01_06320_SP0060-SCX13-A	4	1103.31	0.732205	0	0.00103099	-.LKNAVQNESVSSPIELNFDAVK(2)--NIFLSKENSAVAAK(6).-	sp|P07256|QCR1_YEAST|sp|P07257|QCR2_YEAST	NIFLSK[x]ENSAVAAK(5)	LK[x]NAVQNESVSSPIELNFDAVK(1)	NIFLSKENSAVAAK	LKNAVQNESVSSPIELNFDAVK	sp|P07256|QCR1_YEAST;	sp|P07257|QCR2_YEAST;	5	1	(80);	(324);	sp|P07256|QCR1_YEAST(80);	sp|P07257|QCR2_YEAST(324);	107083-41114-7286.5-qExHF01_06320_SP0060-SCX13-A
Soluble	inter	69343-T-30766-5420.53-qExHF01_06325_SP0060-SCX17-A	5	830.586	0.73154	0	0.0010354	-.VKIQQQQPGYADLEHK(2)--ADQENSPLHTVGFDAR(1).-	sp|P00127|QCR6_YEAST|sp|Q01519|COX12_YEAST	A[x]DQENSPLHTVGFDAR(0)	VK[x]IQQQQPGYADLEHK(1)	ADQENSPLHTVGFDAR	VKIQQQQPGYADLEHK	sp|Q01519|COX12_YEAST;	sp|P00127|QCR6_YEAST;	0	1	(2);	(106);	sp|Q01519|COX12_YEAST(2);	sp|P00127|QCR6_YEAST(106);	69343-30766-5420.53-qExHF01_06325_SP0060-SCX17-A
Soluble	inter	115436-T-43646-7416.25-qExHF01_06325_SP0060-SCX17-A	5	999.487	0.731154	0	0.00103797	-.QNKTFEVINPSTEEEICHIYEGR(3)--GEKVLDTGGPISVPVGR(3).-	sp|P00830|ATPB_YEAST|sp|P46367|ALDH4_YEAST	GEK[x]VLDTGGPISVPVGR(2)	QNK[x]TFEVINPSTEEEICHIYEGR(2)	GEKVLDTGGPISVPVGR	QNKTFEVINPSTEEEICHIYEGR	sp|P00830|ATPB_YEAST;	sp|P46367|ALDH4_YEAST;	2	2	(108);	(60);	sp|P00830|ATPB_YEAST(108);	sp|P46367|ALDH4_YEAST(60);	115436-43646-7416.25-qExHF01_06325_SP0060-SCX17-A
Soluble	inter	103429-T-40776-6811.68-qExHF01_06331_SP0060-SCX22-A	4	1000.73	0.729538	0	0.0010488	-.TTTDHISMAGPWLKYR(14)--SIYGSKFADENFVK(6).-	sp|P19414|ACON_YEAST|sp|P25719|CYPC_YEAST	SIYGSK[x]FADENFVK(5)	TTTDHISMAGPWLK[x]YR(13)	SIYGSKFADENFVK	TTTDHISMAGPWLKYR	sp|P25719|CYPC_YEAST;	sp|P19414|ACON_YEAST;	5	13	(100);	(602);	sp|P25719|CYPC_YEAST(100);	sp|P19414|ACON_YEAST(602);	103429-40776-6811.68-qExHF01_06331_SP0060-SCX22-A
Soluble	inter	62139-T-30285-5489.98-qExHF01_06321_SP0060-SCX14-A	4	901.657	0.727312	0	0.00106391	-.ADQENSPLHTVGFDAR(1)--AIESYGTASGKPR(11).-	sp|P25719|CYPC_YEAST|sp|Q01519|COX12_YEAST	AIESYGTASGK[x]PR(10)	A[x]DQENSPLHTVGFDAR(0)	AIESYGTASGKPR	ADQENSPLHTVGFDAR	sp|P25719|CYPC_YEAST;	sp|Q01519|COX12_YEAST;	10	0	(169);	(2);	sp|P25719|CYPC_YEAST(169);	sp|Q01519|COX12_YEAST(2);	62139-30285-5489.98-qExHF01_06321_SP0060-SCX14-A
Soluble	inter	138002-T-51564-8747.75-qExHF01_06325_SP0060-SCX17-A	5	900.266	0.726786	0	0.00106751	-.DYTDISVAVATPKGLVTPVVR(13)--HDLDKEINLGPGILPR(5).-	sp|P19262|ODO2_YEAST|sp|P20967|ODO1_YEAST	HDLDK[x]EINLGPGILPR(4)	DYTDISVAVATPK[x]GLVTPVVR(12)	HDLDKEINLGPGILPR	DYTDISVAVATPKGLVTPVVR	sp|P20967|ODO1_YEAST;	sp|P19262|ODO2_YEAST;	4	12	(175);	(336);	sp|P20967|ODO1_YEAST(175);	sp|P19262|ODO2_YEAST(336);	138002-51564-8747.75-qExHF01_06325_SP0060-SCX17-A
Soluble	inter	96637-T-37868-6537.02-qExHF01_06329_SP0060-SCX20-A	4	962.506	0.70906	0	0.00119627	-.NPKLGHLLLNPALSLK(3)--IKGVSDEANLNETGR(2).-	sp|P07251|ATPA_YEAST|sp|P09457|ATPO_YEAST	IK[x]GVSDEANLNETGR(1)	NPK[x]LGHLLLNPALSLK(2)	IKGVSDEANLNETGR	NPKLGHLLLNPALSLK	sp|P07251|ATPA_YEAST;	sp|P09457|ATPO_YEAST;	1	2	(54);	(69);	sp|P07251|ATPA_YEAST(54);	sp|P09457|ATPO_YEAST(69);	96637-37868-6537.02-qExHF01_06329_SP0060-SCX20-A
Soluble	inter	83995-T-34797-6253.8-qExHF01_06319_SP0060-SCX12-A	4	948.713	0.706543	0	0.00121577	-.GEKVLDTGGPISVPVGR(3)--IKGVSDEANLNETGR(2).-	sp|P00830|ATPB_YEAST|sp|P07251|ATPA_YEAST	IK[x]GVSDEANLNETGR(1)	GEK[x]VLDTGGPISVPVGR(2)	IKGVSDEANLNETGR	GEKVLDTGGPISVPVGR	sp|P07251|ATPA_YEAST;	sp|P00830|ATPB_YEAST;	1	2	(54);	(108);	sp|P07251|ATPA_YEAST(54);	sp|P00830|ATPB_YEAST(108);	83995-34797-6253.8-qExHF01_06319_SP0060-SCX12-A
Soluble	inter	113372-T-43486-7416.59-qExHF01_06327_SP0060-SCX18-A	5	875.456	0.705669	0	0.00122262	-.SKPMPVASFIAGTVAGQMKGVR(19)--QTGIAGKPVSAVYIVK(7).-	sp|P53312|SUCB_YEAST|sp|P53598|SUCA_YEAST	QTGIAGK[x]PVSAVYIVK(6)	SKPMPVASFIAGTVAGQMK[x]GVR(18)	QTGIAGKPVSAVYIVK	SKPMPVASFIAGTVAGQMKGVR	sp|P53312|SUCB_YEAST;	sp|P53598|SUCA_YEAST;	6	18	(128);	(278);	sp|P53312|SUCB_YEAST(128);	sp|P53598|SUCA_YEAST(278);	113372-43486-7416.59-qExHF01_06327_SP0060-SCX18-A
Soluble	inter	114376-T-43343-7368.6-qExHF01_06325_SP0060-SCX17-A	5	854.032	0.705359	0	0.00122506	-.TAFKPHELTESVLPAAR(4)--EFVSTKGPVLLEVEVDK(6).-	sp|P07257|QCR2_YEAST|sp|P07342|ILVB_YEAST	TAFK[x]PHELTESVLPAAR(3)	EFVSTK[x]GPVLLEVEVDK(5)	TAFKPHELTESVLPAAR	EFVSTKGPVLLEVEVDK	sp|P07257|QCR2_YEAST;	sp|P07342|ILVB_YEAST;	3	5	(115);	(636);	sp|P07257|QCR2_YEAST(115);	sp|P07342|ILVB_YEAST(636);	114376-43343-7368.6-qExHF01_06325_SP0060-SCX17-A
Soluble	inter	81467-T-34464-6232.5-qExHF01_06320_SP0060-SCX13-A	5	759.372	0.702739	0	0.00124585	-.GEKVLDTGGPISVPVGR(3)--IKGVSDEANLNETGR(2).-	sp|P00830|ATPB_YEAST|sp|P07251|ATPA_YEAST	IK[x]GVSDEANLNETGR(1)	GEK[x]VLDTGGPISVPVGR(2)	IKGVSDEANLNETGR	GEKVLDTGGPISVPVGR	sp|P07251|ATPA_YEAST;	sp|P00830|ATPB_YEAST;	1	2	(54);	(108);	sp|P07251|ATPA_YEAST(54);	sp|P00830|ATPB_YEAST(108);	81467-34464-6232.5-qExHF01_06320_SP0060-SCX13-A
Soluble	inter	67484-T-29718-5234.17-qExHF01_06329_SP0060-SCX20-A	4	808.178	0.70113	0	0.0012588	-.SIRPLDTEAIIKTVK(12)--KSDVAAPQGR(1).-	sp|P12695|ODP2_YEAST|sp|P32473|ODPB_YEAST	K[x]SDVAAPQGR(0)	SIRPLDTEAIIK[x]TVK(11)	KSDVAAPQGR	SIRPLDTEAIIKTVK	sp|P12695|ODP2_YEAST;	sp|P32473|ODPB_YEAST;	0	11	(164);	(287);	sp|P12695|ODP2_YEAST(164);	sp|P32473|ODPB_YEAST(287);	67484-29718-5234.17-qExHF01_06329_SP0060-SCX20-A
Soluble	inter	117248-T-44162-7499.51-qExHF01_06325_SP0060-SCX17-A	5	1013.27	0.698826	0	0.00127757	-.QNKTFEVINPSTEEEICHIYEGR(3)--KELDSAMAGDNAGVLLR(1).-	sp|P02992|EFTU_YEAST|sp|P46367|ALDH4_YEAST	K[x]ELDSAMAGDNAGVLLR(0)	QNK[x]TFEVINPSTEEEICHIYEGR(2)	KELDSAMAGDNAGVLLR	QNKTFEVINPSTEEEICHIYEGR	sp|P02992|EFTU_YEAST;	sp|P46367|ALDH4_YEAST;	0	2	(303);	(60);	sp|P02992|EFTU_YEAST(303);	sp|P46367|ALDH4_YEAST(60);	117248-44162-7499.51-qExHF01_06325_SP0060-SCX17-A
Soluble	inter	61857-T-30203-5477.55-qExHF01_06321_SP0060-SCX14-A	4	903.918	0.695556	0	0.00130469	-.ADQENSPLHTVGFDAR(1)--AIESYGTASGKPR(11).-	sp|P25719|CYPC_YEAST|sp|Q01519|COX12_YEAST	AIESYGTASGK[x]PR(10)	A[x]DQENSPLHTVGFDAR(0)	AIESYGTASGKPR	ADQENSPLHTVGFDAR	sp|P25719|CYPC_YEAST;	sp|Q01519|COX12_YEAST;	10	0	(169);	(2);	sp|P25719|CYPC_YEAST(169);	sp|Q01519|COX12_YEAST(2);	61857-30203-5477.55-qExHF01_06321_SP0060-SCX14-A
Soluble	inter	112656-T-43278-7384.04-qExHF01_06327_SP0060-SCX18-A	5	784.822	0.691177	0	0.00134192	-.GEKVLDTGGPISVPVGR(3)--NPKLGHLLLNPALSLK(3).-	sp|P00830|ATPB_YEAST|sp|P09457|ATPO_YEAST	GEK[x]VLDTGGPISVPVGR(2)	NPK[x]LGHLLLNPALSLK(2)	GEKVLDTGGPISVPVGR	NPKLGHLLLNPALSLK	sp|P00830|ATPB_YEAST;	sp|P09457|ATPO_YEAST;	2	2	(108);	(69);	sp|P00830|ATPB_YEAST(108);	sp|P09457|ATPO_YEAST(69);	112656-43278-7384.04-qExHF01_06327_SP0060-SCX18-A
Soluble	inter	107795-T-41303-7316.65-qExHF01_06320_SP0060-SCX13-A	4	1103.81	0.691157	0	0.00134209	-.LKNAVQNESVSSPIELNFDAVK(2)--NIFLSKENSAVAAK(6).-	sp|P07256|QCR1_YEAST|sp|P07257|QCR2_YEAST	NIFLSK[x]ENSAVAAK(5)	LK[x]NAVQNESVSSPIELNFDAVK(1)	NIFLSKENSAVAAK	LKNAVQNESVSSPIELNFDAVK	sp|P07256|QCR1_YEAST;	sp|P07257|QCR2_YEAST;	5	1	(80);	(324);	sp|P07256|QCR1_YEAST(80);	sp|P07257|QCR2_YEAST(324);	107795-41303-7316.65-qExHF01_06320_SP0060-SCX13-A
Soluble	inter	86055-T-35665-6421.35-qExHF01_06320_SP0060-SCX13-A	4	933.704	0.687808	0	0.00137128	-.ENSAVAAKEGLALSSNISR(8)--GKDLSPAINYTK(2).-	sp|P07256|QCR1_YEAST|sp|P07257|QCR2_YEAST	GK[x]DLSPAINYTK(1)	ENSAVAAK[x]EGLALSSNISR(7)	GKDLSPAINYTK	ENSAVAAKEGLALSSNISR	sp|P07257|QCR2_YEAST;	sp|P07256|QCR1_YEAST;	1	7	(312);	(88);	sp|P07257|QCR2_YEAST(312);	sp|P07256|QCR1_YEAST(88);	86055-35665-6421.35-qExHF01_06320_SP0060-SCX13-A
Soluble	inter	113083-T-42353-7424.84-qExHF01_06319_SP0060-SCX12-A	4	1104.31	0.686606	0	0.00138191	-.LKNAVQNESVSSPIELNFDAVK(2)--NIFLSKENSAVAAK(6).-	sp|P07256|QCR1_YEAST|sp|P07257|QCR2_YEAST	NIFLSK[x]ENSAVAAK(5)	LK[x]NAVQNESVSSPIELNFDAVK(1)	NIFLSKENSAVAAK	LKNAVQNESVSSPIELNFDAVK	sp|P07256|QCR1_YEAST;	sp|P07257|QCR2_YEAST;	5	1	(80);	(324);	sp|P07256|QCR1_YEAST(80);	sp|P07257|QCR2_YEAST(324);	113083-42353-7424.84-qExHF01_06319_SP0060-SCX12-A
Soluble	inter	72628-T-31379-5501.69-qExHF01_06328_SP0060-SCX19-A	4	904.719	0.685581	0	0.00139104	-.IKGVSDEANLNETGR(2)--SLKLENVVKPEIK(3).-	sp|P07251|ATPA_YEAST|sp|P09457|ATPO_YEAST	SLK[x]LENVVKPEIK(2)	IK[x]GVSDEANLNETGR(1)	SLKLENVVKPEIK	IKGVSDEANLNETGR	sp|P09457|ATPO_YEAST;	sp|P07251|ATPA_YEAST;	2	1	(171);	(54);	sp|P09457|ATPO_YEAST(171);	sp|P07251|ATPA_YEAST(54);	72628-31379-5501.69-qExHF01_06328_SP0060-SCX19-A
Soluble	inter	112676-T-42803-7341.89-qExHF01_06328_SP0060-SCX19-A	5	892.243	0.675562	0	0.00148352	-.TVSKAQEPPVASNSFTPFPR(4)--HDLDKEINLGPGILPR(5).-	sp|P19262|ODO2_YEAST|sp|P20967|ODO1_YEAST	HDLDK[x]EINLGPGILPR(4)	TVSK[x]AQEPPVASNSFTPFPR(3)	HDLDKEINLGPGILPR	TVSKAQEPPVASNSFTPFPR	sp|P20967|ODO1_YEAST;	sp|P19262|ODO2_YEAST;	4	3	(175);	(217);	sp|P20967|ODO1_YEAST(175);	sp|P19262|ODO2_YEAST(217);	112676-42803-7341.89-qExHF01_06328_SP0060-SCX19-A
Soluble	inter	110649-T-41739-7329.89-qExHF01_06319_SP0060-SCX12-A	4	1103.56	0.668842	0	0.00154897	-.LKNAVQNESVSSPIELNFDAVK(2)--NIFLSKENSAVAAK(6).-	sp|P07256|QCR1_YEAST|sp|P07257|QCR2_YEAST	NIFLSK[x]ENSAVAAK(5)	LK[x]NAVQNESVSSPIELNFDAVK(1)	NIFLSKENSAVAAK	LKNAVQNESVSSPIELNFDAVK	sp|P07256|QCR1_YEAST;	sp|P07257|QCR2_YEAST;	5	1	(80);	(324);	sp|P07256|QCR1_YEAST(80);	sp|P07257|QCR2_YEAST(324);	110649-41739-7329.89-qExHF01_06319_SP0060-SCX12-A
Soluble	inter	109909-T-41540-7299.08-qExHF01_06319_SP0060-SCX12-A	4	1101.3	0.660625	0	0.00163293	-.LKNAVQNESVSSPIELNFDAVK(2)--NIFLSKENSAVAAK(6).-	sp|P07256|QCR1_YEAST|sp|P07257|QCR2_YEAST	NIFLSK[x]ENSAVAAK(5)	LK[x]NAVQNESVSSPIELNFDAVK(1)	NIFLSKENSAVAAK	LKNAVQNESVSSPIELNFDAVK	sp|P07256|QCR1_YEAST;	sp|P07257|QCR2_YEAST;	5	1	(80);	(324);	sp|P07256|QCR1_YEAST(80);	sp|P07257|QCR2_YEAST(324);	109909-41540-7299.08-qExHF01_06319_SP0060-SCX12-A
Soluble	inter	110665-T-41743-7330.43-qExHF01_06319_SP0060-SCX12-A	4	1101.55	0.660203	0	0.00163737	-.LKNAVQNESVSSPIELNFDAVK(2)--NIFLSKENSAVAAK(6).-	sp|P07256|QCR1_YEAST|sp|P07257|QCR2_YEAST	NIFLSK[x]ENSAVAAK(5)	LK[x]NAVQNESVSSPIELNFDAVK(1)	NIFLSKENSAVAAK	LKNAVQNESVSSPIELNFDAVK	sp|P07256|QCR1_YEAST;	sp|P07257|QCR2_YEAST;	5	1	(80);	(324);	sp|P07256|QCR1_YEAST(80);	sp|P07257|QCR2_YEAST(324);	110665-41743-7330.43-qExHF01_06319_SP0060-SCX12-A
Soluble	inter	112225-T-43145-7362.6-qExHF01_06327_SP0060-SCX18-A	5	786.231	0.655125	0	0.00169167	-.GEKVLDTGGPISVPVGR(3)--NPKLGHLLLNPALSLK(3).-	sp|P00830|ATPB_YEAST|sp|P09457|ATPO_YEAST	GEK[x]VLDTGGPISVPVGR(2)	NPK[x]LGHLLLNPALSLK(2)	GEKVLDTGGPISVPVGR	NPKLGHLLLNPALSLK	sp|P00830|ATPB_YEAST;	sp|P09457|ATPO_YEAST;	2	2	(108);	(69);	sp|P00830|ATPB_YEAST(108);	sp|P09457|ATPO_YEAST(69);	112225-43145-7362.6-qExHF01_06327_SP0060-SCX18-A
Soluble	inter	115443-T-44096-7512.96-qExHF01_06327_SP0060-SCX18-A	5	928.448	0.654052	0	0.00170337	-.LGCFEKIASDFGVLNDAHNGLLK(6)--IKGVSDEANLNETGR(2).-	sp|P07251|ATPA_YEAST|sp|P09457|ATPO_YEAST	IK[x]GVSDEANLNETGR(1)	LGCFEK[x]IASDFGVLNDAHNGLLK(5)	IKGVSDEANLNETGR	LGCFEKIASDFGVLNDAHNGLLK	sp|P07251|ATPA_YEAST;	sp|P09457|ATPO_YEAST;	1	5	(54);	(120);	sp|P07251|ATPA_YEAST(54);	sp|P09457|ATPO_YEAST(120);	115443-44096-7512.96-qExHF01_06327_SP0060-SCX18-A
Soluble	inter	98842-T-37994-6735.93-qExHF01_06317_SP0060-SCX11-A	4	942.717	0.653653	0	0.00170774	-.GEKVLDTGGPISVPVGR(3)--GTVTSAEPLDPKSFK(12).-	sp|P00830|ATPB_YEAST|sp|P09457|ATPO_YEAST	GTVTSAEPLDPK[x]SFK(11)	GEK[x]VLDTGGPISVPVGR(2)	GTVTSAEPLDPKSFK	GEKVLDTGGPISVPVGR	sp|P09457|ATPO_YEAST;	sp|P00830|ATPB_YEAST;	11	2	(149);	(108);	sp|P09457|ATPO_YEAST(149);	sp|P00830|ATPB_YEAST(108);	98842-37994-6735.93-qExHF01_06317_SP0060-SCX11-A
Soluble	inter	108042-T-43502-7537.2-qExHF01_06321_SP0060-SCX14-A	4	866.458	0.652536	0	0.00172003	-.AQGEAKSAELIGEAIK(6)--ALAKVGDGLLLIR(4).-	sp|P40961|PHB1_YEAST|sp|P50085|PHB2_YEAST	ALAK[x]VGDGLLLIR(3)	AQGEAK[x]SAELIGEAIK(5)	ALAKVGDGLLLIR	AQGEAKSAELIGEAIK	sp|P40961|PHB1_YEAST;	sp|P50085|PHB2_YEAST;	3	5	(232);	(250);	sp|P40961|PHB1_YEAST(232);	sp|P50085|PHB2_YEAST(250);	108042-43502-7537.2-qExHF01_06321_SP0060-SCX14-A
Soluble	inter	82187-T-34649-6261.4-qExHF01_06320_SP0060-SCX13-A	4	950.974	0.650801	0	0.00173932	-.GEKVLDTGGPISVPVGR(3)--IKGVSDEANLNETGR(2).-	sp|P00830|ATPB_YEAST|sp|P07251|ATPA_YEAST	IK[x]GVSDEANLNETGR(1)	GEK[x]VLDTGGPISVPVGR(2)	IKGVSDEANLNETGR	GEKVLDTGGPISVPVGR	sp|P07251|ATPA_YEAST;	sp|P00830|ATPB_YEAST;	1	2	(54);	(108);	sp|P07251|ATPA_YEAST(54);	sp|P00830|ATPB_YEAST(108);	82187-34649-6261.4-qExHF01_06320_SP0060-SCX13-A
Soluble	inter	95414-T-37902-6547.23-qExHF01_06328_SP0060-SCX19-A	4	962.755	0.647105	0	0.00178111	-.NPKLGHLLLNPALSLK(3)--IKGVSDEANLNETGR(2).-	sp|P07251|ATPA_YEAST|sp|P09457|ATPO_YEAST	IK[x]GVSDEANLNETGR(1)	NPK[x]LGHLLLNPALSLK(2)	IKGVSDEANLNETGR	NPKLGHLLLNPALSLK	sp|P07251|ATPA_YEAST;	sp|P09457|ATPO_YEAST;	1	2	(54);	(69);	sp|P07251|ATPA_YEAST(54);	sp|P09457|ATPO_YEAST(69);	95414-37902-6547.23-qExHF01_06328_SP0060-SCX19-A
Soluble	inter	49534-T-24658-4472.5-qExHF01_06330_SP0060-SCX21-A	5	601.703	0.647084	0	0.00178135	-.LAGITTVKGGTGK(8)--KEQGLFDSNKK(1).-	sp|P19414|ACON_YEAST|sp|Q12497|FMP16_YEAST	LAGITTVK[x]GGTGK(7)	K[x]EQGLFDSNKK(0)	LAGITTVKGGTGK	KEQGLFDSNKK	sp|P19414|ACON_YEAST;	sp|Q12497|FMP16_YEAST;	7	0	(254);	(43);	sp|P19414|ACON_YEAST(254);	sp|Q12497|FMP16_YEAST(43);	49534-24658-4472.5-qExHF01_06330_SP0060-SCX21-A
Soluble	inter	81243-T-34397-6222.09-qExHF01_06320_SP0060-SCX13-A	3	1267.63	0.646523	0	0.00178778	-.GEKVLDTGGPISVPVGR(3)--IKGVSDEANLNETGR(2).-	sp|P00830|ATPB_YEAST|sp|P07251|ATPA_YEAST	IK[x]GVSDEANLNETGR(1)	GEK[x]VLDTGGPISVPVGR(2)	IKGVSDEANLNETGR	GEKVLDTGGPISVPVGR	sp|P07251|ATPA_YEAST;	sp|P00830|ATPB_YEAST;	1	2	(54);	(108);	sp|P07251|ATPA_YEAST(54);	sp|P00830|ATPB_YEAST(108);	81243-34397-6222.09-qExHF01_06320_SP0060-SCX13-A
Soluble	inter	119974-T-44089-7699.51-qExHF01_06319_SP0060-SCX12-A	4	1023.53	0.645708	0	0.00179717	-.SAAIVNESLGGLDPKISK(15)--FKSSSLEVPLVINGER(2).-	sp|P07275|PUT2_YEAST|sp|P08417|FUMH_YEAST	FK[x]SSSLEVPLVINGER(1)	SAAIVNESLGGLDPK[x]ISK(14)	FKSSSLEVPLVINGER	SAAIVNESLGGLDPKISK	sp|P07275|PUT2_YEAST;	sp|P08417|FUMH_YEAST;	1	14	(55);	(94);	sp|P07275|PUT2_YEAST(55);	sp|P08417|FUMH_YEAST(94);	119974-44089-7699.51-qExHF01_06319_SP0060-SCX12-A
Soluble	inter	82257-T-34673-6265.21-qExHF01_06320_SP0060-SCX13-A	4	951.727	0.645316	0	0.0018017	-.GEKVLDTGGPISVPVGR(3)--IKGVSDEANLNETGR(2).-	sp|P00830|ATPB_YEAST|sp|P07251|ATPA_YEAST	IK[x]GVSDEANLNETGR(1)	GEK[x]VLDTGGPISVPVGR(2)	IKGVSDEANLNETGR	GEKVLDTGGPISVPVGR	sp|P07251|ATPA_YEAST;	sp|P00830|ATPB_YEAST;	1	2	(54);	(108);	sp|P07251|ATPA_YEAST(54);	sp|P00830|ATPB_YEAST(108);	82257-34673-6265.21-qExHF01_06320_SP0060-SCX13-A
Soluble	inter	104630-T-40919-7000.54-qExHF01_06327_SP0060-SCX18-A	4	920.718	0.640931	0	0.00185318	-.DNGKHALIVYDDLSK(4)--AQFETLTAPLVKR(12).-	sp|P07251|ATPA_YEAST|sp|P0CS90|HSP77_YEAST	AQFETLTAPLVK[x]R(11)	DNGK[x]HALIVYDDLSK(3)	AQFETLTAPLVKR	DNGKHALIVYDDLSK	sp|P0CS90|HSP77_YEAST;	sp|P07251|ATPA_YEAST;	11	3	(337);	(299);	sp|P0CS90|HSP77_YEAST(337);	sp|P07251|ATPA_YEAST(299);	104630-40919-7000.54-qExHF01_06327_SP0060-SCX18-A
Soluble	inter	146773-T-52679-9208.75-qExHF01_06320_SP0060-SCX13-A	4	1057.05	0.6407	0	0.00185593	-.FGLEGLESVVPGIKTLVDR(14)--ENAKTYGPLSASLATR(4).-	sp|P20967|ODO1_YEAST|sp|Q3E7A3|YJ133_YEAST	ENAK[x]TYGPLSASLATR(3)	FGLEGLESVVPGIK[x]TLVDR(13)	ENAKTYGPLSASLATR	FGLEGLESVVPGIKTLVDR	sp|Q3E7A3|YJ133_YEAST;	sp|P20967|ODO1_YEAST;	3	13	(53);	(285);	sp|Q3E7A3|YJ133_YEAST(53);	sp|P20967|ODO1_YEAST(285);	146773-52679-9208.75-qExHF01_06320_SP0060-SCX13-A
Soluble	inter	66445-T-29461-5255.2-qExHF01_06330_SP0060-SCX21-A	4	806.417	0.639669	0	0.00186827	-.SIRPLDTEAIIKTVK(12)--KSDVAAPQGR(1).-	sp|P12695|ODP2_YEAST|sp|P32473|ODPB_YEAST	K[x]SDVAAPQGR(0)	SIRPLDTEAIIK[x]TVK(11)	KSDVAAPQGR	SIRPLDTEAIIKTVK	sp|P12695|ODP2_YEAST;	sp|P32473|ODPB_YEAST;	0	11	(164);	(287);	sp|P12695|ODP2_YEAST(164);	sp|P32473|ODPB_YEAST(287);	66445-29461-5255.2-qExHF01_06330_SP0060-SCX21-A
Soluble	inter	72742-T-31414-5507.07-qExHF01_06328_SP0060-SCX19-A	4	903.208	0.63913	0	0.00187475	-.IKGVSDEANLNETGR(2)--SLKLENVVKPEIK(3).-	sp|P07251|ATPA_YEAST|sp|P09457|ATPO_YEAST	SLK[x]LENVVKPEIK(2)	IK[x]GVSDEANLNETGR(1)	SLKLENVVKPEIK	IKGVSDEANLNETGR	sp|P09457|ATPO_YEAST;	sp|P07251|ATPA_YEAST;	2	1	(171);	(54);	sp|P09457|ATPO_YEAST(171);	sp|P07251|ATPA_YEAST(54);	72742-31414-5507.07-qExHF01_06328_SP0060-SCX19-A
Soluble	inter	96533-T-37836-6532.16-qExHF01_06329_SP0060-SCX20-A	5	770.207	0.639044	0	0.00187578	-.NPKLGHLLLNPALSLK(3)--IKGVSDEANLNETGR(2).-	sp|P07251|ATPA_YEAST|sp|P09457|ATPO_YEAST	IK[x]GVSDEANLNETGR(1)	NPK[x]LGHLLLNPALSLK(2)	IKGVSDEANLNETGR	NPKLGHLLLNPALSLK	sp|P07251|ATPA_YEAST;	sp|P09457|ATPO_YEAST;	1	2	(54);	(69);	sp|P07251|ATPA_YEAST(54);	sp|P09457|ATPO_YEAST(69);	96533-37836-6532.16-qExHF01_06329_SP0060-SCX20-A
Soluble	inter	112673-T-43282-7384.59-qExHF01_06327_SP0060-SCX18-A	4	980.526	0.638974	0	0.00187663	-.GEKVLDTGGPISVPVGR(3)--NPKLGHLLLNPALSLK(3).-	sp|P00830|ATPB_YEAST|sp|P09457|ATPO_YEAST	GEK[x]VLDTGGPISVPVGR(2)	NPK[x]LGHLLLNPALSLK(2)	GEKVLDTGGPISVPVGR	NPKLGHLLLNPALSLK	sp|P00830|ATPB_YEAST;	sp|P09457|ATPO_YEAST;	2	2	(108);	(69);	sp|P00830|ATPB_YEAST(108);	sp|P09457|ATPO_YEAST(69);	112673-43282-7384.59-qExHF01_06327_SP0060-SCX18-A
Soluble	inter	83279-T-34925-6304.61-qExHF01_06320_SP0060-SCX13-A	4	948.963	0.636551	0	0.00190607	-.GEKVLDTGGPISVPVGR(3)--IKGVSDEANLNETGR(2).-	sp|P00830|ATPB_YEAST|sp|P07251|ATPA_YEAST	IK[x]GVSDEANLNETGR(1)	GEK[x]VLDTGGPISVPVGR(2)	IKGVSDEANLNETGR	GEKVLDTGGPISVPVGR	sp|P07251|ATPA_YEAST;	sp|P00830|ATPB_YEAST;	1	2	(54);	(108);	sp|P07251|ATPA_YEAST(54);	sp|P00830|ATPB_YEAST(108);	83279-34925-6304.61-qExHF01_06320_SP0060-SCX13-A
Soluble	inter	82184-T-34648-6261.26-qExHF01_06320_SP0060-SCX13-A	4	948.964	0.635532	0	0.00191858	-.GEKVLDTGGPISVPVGR(3)--IKGVSDEANLNETGR(2).-	sp|P00830|ATPB_YEAST|sp|P07251|ATPA_YEAST	IK[x]GVSDEANLNETGR(1)	GEK[x]VLDTGGPISVPVGR(2)	IKGVSDEANLNETGR	GEKVLDTGGPISVPVGR	sp|P07251|ATPA_YEAST;	sp|P00830|ATPB_YEAST;	1	2	(54);	(108);	sp|P07251|ATPA_YEAST(54);	sp|P00830|ATPB_YEAST(108);	82184-34648-6261.26-qExHF01_06320_SP0060-SCX13-A
Soluble	inter	97712-T-38577-6621.01-qExHF01_06325_SP0060-SCX17-A	5	802.601	0.635276	0	0.00192174	-.SGVKIYSFDELDPAAK(4)--KGEELEIVGHNSTPLK(1).-	sp|P02992|EFTU_YEAST|sp|P53312|SUCB_YEAST	SGVK[x]IYSFDELDPAAK(3)	K[x]GEELEIVGHNSTPLK(0)	SGVKIYSFDELDPAAK	KGEELEIVGHNSTPLK	sp|P53312|SUCB_YEAST;	sp|P02992|EFTU_YEAST;	3	0	(407);	(277);	sp|P53312|SUCB_YEAST(407);	sp|P02992|EFTU_YEAST(277);	97712-38577-6621.01-qExHF01_06325_SP0060-SCX17-A
Soluble	inter	76474-T-33140-6027.34-qExHF01_06320_SP0060-SCX13-A	4	868.164	0.634602	0	0.00193008	-.ADQENSPLHTVGFDAR(1)--LAGITTVKGGTGK(8).-	sp|P19414|ACON_YEAST|sp|Q01519|COX12_YEAST	LAGITTVK[x]GGTGK(7)	A[x]DQENSPLHTVGFDAR(0)	LAGITTVKGGTGK	ADQENSPLHTVGFDAR	sp|P19414|ACON_YEAST;	sp|Q01519|COX12_YEAST;	7	0	(254);	(2);	sp|P19414|ACON_YEAST(254);	sp|Q01519|COX12_YEAST(2);	76474-33140-6027.34-qExHF01_06320_SP0060-SCX13-A
Soluble	inter	110976-T-42307-7261.43-qExHF01_06328_SP0060-SCX19-A	4	963.51	0.63213	0	0.00196098	-.GEKVLDTGGPISVPVGR(3)--LGHLLLNPALSLKDR(13).-	sp|P00830|ATPB_YEAST|sp|P09457|ATPO_YEAST	LGHLLLNPALSLK[x]DR(12)	GEK[x]VLDTGGPISVPVGR(2)	LGHLLLNPALSLKDR	GEKVLDTGGPISVPVGR	sp|P09457|ATPO_YEAST;	sp|P00830|ATPB_YEAST;	12	2	(82);	(108);	sp|P09457|ATPO_YEAST(82);	sp|P00830|ATPB_YEAST(108);	110976-42307-7261.43-qExHF01_06328_SP0060-SCX19-A
Soluble	inter	82281-T-34103-5938.8-qExHF01_06328_SP0060-SCX19-A	5	948.26	0.6316	0	0.00196767	-.SQTDAFYTQYKNGTAASEPTPITK(11)--THPNNIKLSINGIGK(7).-	sp|P21306|ATP5E_YEAST|sp|P38077|ATPG_YEAST	THPNNIK[x]LSINGIGK(6)	SQTDAFYTQYK[x]NGTAASEPTPITK(10)	THPNNIKLSINGIGK	SQTDAFYTQYKNGTAASEPTPITK	sp|P38077|ATPG_YEAST;	sp|P21306|ATP5E_YEAST;	6	10	(160);	(49);	sp|P38077|ATPG_YEAST(160);	sp|P21306|ATP5E_YEAST(49);	82281-34103-5938.8-qExHF01_06328_SP0060-SCX19-A
Soluble	inter	112664-T-42797-7340.94-qExHF01_06328_SP0060-SCX19-A	4	1115.3	0.628755	0	0.00200396	-.TVSKAQEPPVASNSFTPFPR(4)--HDLDKEINLGPGILPR(5).-	sp|P19262|ODO2_YEAST|sp|P20967|ODO1_YEAST	HDLDK[x]EINLGPGILPR(4)	TVSK[x]AQEPPVASNSFTPFPR(3)	HDLDKEINLGPGILPR	TVSKAQEPPVASNSFTPFPR	sp|P20967|ODO1_YEAST;	sp|P19262|ODO2_YEAST;	4	3	(175);	(217);	sp|P20967|ODO1_YEAST(175);	sp|P19262|ODO2_YEAST(217);	112664-42797-7340.94-qExHF01_06328_SP0060-SCX19-A
Soluble	inter	83126-T-34884-6298.28-qExHF01_06320_SP0060-SCX13-A	4	949.213	0.621026	0	0.00210598	-.GEKVLDTGGPISVPVGR(3)--IKGVSDEANLNETGR(2).-	sp|P00830|ATPB_YEAST|sp|P07251|ATPA_YEAST	IK[x]GVSDEANLNETGR(1)	GEK[x]VLDTGGPISVPVGR(2)	IKGVSDEANLNETGR	GEKVLDTGGPISVPVGR	sp|P07251|ATPA_YEAST;	sp|P00830|ATPB_YEAST;	1	2	(54);	(108);	sp|P07251|ATPA_YEAST(54);	sp|P00830|ATPB_YEAST(108);	83126-34884-6298.28-qExHF01_06320_SP0060-SCX13-A
Soluble	inter	86540-T-35310-6129.79-qExHF01_06328_SP0060-SCX19-A	4	1043.49	0.61736	0	0.00215616	-.TAFKPHELTESVLPAAR(4)--KEYPYAYMEETPGSK(1).-	sp|P07257|QCR2_YEAST|sp|P07342|ILVB_YEAST	K[x]EYPYAYMEETPGSK(0)	TAFK[x]PHELTESVLPAAR(3)	KEYPYAYMEETPGSK	TAFKPHELTESVLPAAR	sp|P07342|ILVB_YEAST;	sp|P07257|QCR2_YEAST;	0	3	(456);	(115);	sp|P07342|ILVB_YEAST(456);	sp|P07257|QCR2_YEAST(115);	86540-35310-6129.79-qExHF01_06328_SP0060-SCX19-A
Soluble	inter	109072-T-41341-7268.18-qExHF01_06319_SP0060-SCX12-A	4	1101.3	0.610504	0	0.00225327	-.LKNAVQNESVSSPIELNFDAVK(2)--NIFLSKENSAVAAK(6).-	sp|P07256|QCR1_YEAST|sp|P07257|QCR2_YEAST	NIFLSK[x]ENSAVAAK(5)	LK[x]NAVQNESVSSPIELNFDAVK(1)	NIFLSKENSAVAAK	LKNAVQNESVSSPIELNFDAVK	sp|P07256|QCR1_YEAST;	sp|P07257|QCR2_YEAST;	5	1	(80);	(324);	sp|P07256|QCR1_YEAST(80);	sp|P07257|QCR2_YEAST(324);	109072-41341-7268.18-qExHF01_06319_SP0060-SCX12-A
Soluble	inter	104938-T-41008-7014.53-qExHF01_06327_SP0060-SCX18-A	4	918.706	0.608556	0	0.00228164	-.DNGKHALIVYDDLSK(4)--AQFETLTAPLVKR(12).-	sp|P07251|ATPA_YEAST|sp|P0CS90|HSP77_YEAST	AQFETLTAPLVK[x]R(11)	DNGK[x]HALIVYDDLSK(3)	AQFETLTAPLVKR	DNGKHALIVYDDLSK	sp|P0CS90|HSP77_YEAST;	sp|P07251|ATPA_YEAST;	11	3	(337);	(299);	sp|P0CS90|HSP77_YEAST(337);	sp|P07251|ATPA_YEAST(299);	104938-41008-7014.53-qExHF01_06327_SP0060-SCX18-A
Soluble	inter	97321-T-38061-6567.9-qExHF01_06329_SP0060-SCX20-A	4	963.006	0.606761	0	0.00230811	-.NPKLGHLLLNPALSLK(3)--IKGVSDEANLNETGR(2).-	sp|P07251|ATPA_YEAST|sp|P09457|ATPO_YEAST	IK[x]GVSDEANLNETGR(1)	NPK[x]LGHLLLNPALSLK(2)	IKGVSDEANLNETGR	NPKLGHLLLNPALSLK	sp|P07251|ATPA_YEAST;	sp|P09457|ATPO_YEAST;	1	2	(54);	(69);	sp|P07251|ATPA_YEAST(54);	sp|P09457|ATPO_YEAST(69);	97321-38061-6567.9-qExHF01_06329_SP0060-SCX20-A
Soluble	inter	113172-T-42379-7428.74-qExHF01_06319_SP0060-SCX12-A	4	1102.05	0.606281	0	0.00231523	-.LKNAVQNESVSSPIELNFDAVK(2)--NIFLSKENSAVAAK(6).-	sp|P07256|QCR1_YEAST|sp|P07257|QCR2_YEAST	NIFLSK[x]ENSAVAAK(5)	LK[x]NAVQNESVSSPIELNFDAVK(1)	NIFLSKENSAVAAK	LKNAVQNESVSSPIELNFDAVK	sp|P07256|QCR1_YEAST;	sp|P07257|QCR2_YEAST;	5	1	(80);	(324);	sp|P07256|QCR1_YEAST(80);	sp|P07257|QCR2_YEAST(324);	113172-42379-7428.74-qExHF01_06319_SP0060-SCX12-A
Soluble	inter	109250-T-41692-7379.19-qExHF01_06320_SP0060-SCX13-A	4	1102.05	0.605165	0	0.00233189	-.LKNAVQNESVSSPIELNFDAVK(2)--NIFLSKENSAVAAK(6).-	sp|P07256|QCR1_YEAST|sp|P07257|QCR2_YEAST	NIFLSK[x]ENSAVAAK(5)	LK[x]NAVQNESVSSPIELNFDAVK(1)	NIFLSKENSAVAAK	LKNAVQNESVSSPIELNFDAVK	sp|P07256|QCR1_YEAST;	sp|P07257|QCR2_YEAST;	5	1	(80);	(324);	sp|P07256|QCR1_YEAST(80);	sp|P07257|QCR2_YEAST(324);	109250-41692-7379.19-qExHF01_06320_SP0060-SCX13-A
Soluble	inter	96804-T-39281-6588.16-qExHF01_06332_SP0060-SCX23-A	5	904.234	0.604466	0	0.00234238	-.DHMYLQLSHLPPEVLKER(16)--NTLACICKIDQNESK(8).-	sp|P21801|SDHB_YEAST|sp|Q00711|SDHA_YEAST	NTLACICK[x]IDQNESK(7)	DHMYLQLSHLPPEVLK[x]ER(15)	NTLACICKIDQNESK	DHMYLQLSHLPPEVLKER	sp|P21801|SDHB_YEAST;	sp|Q00711|SDHA_YEAST;	7	15	(110);	(368);	sp|P21801|SDHB_YEAST(110);	sp|Q00711|SDHA_YEAST(368);	96804-39281-6588.16-qExHF01_06332_SP0060-SCX23-A
Soluble	inter	97363-T-39467-6618.37-qExHF01_06332_SP0060-SCX23-A	5	904.439	0.603151	0	0.00236226	-.DHMYLQLSHLPPEVLKER(16)--NTLACICKIDQNESK(8).-	sp|P21801|SDHB_YEAST|sp|Q00711|SDHA_YEAST	NTLACICK[x]IDQNESK(7)	DHMYLQLSHLPPEVLK[x]ER(15)	NTLACICKIDQNESK	DHMYLQLSHLPPEVLKER	sp|P21801|SDHB_YEAST;	sp|Q00711|SDHA_YEAST;	7	15	(110);	(368);	sp|P21801|SDHB_YEAST(110);	sp|Q00711|SDHA_YEAST(368);	97363-39467-6618.37-qExHF01_06332_SP0060-SCX23-A
Soluble	inter	67498-T-29721-5234.57-qExHF01_06329_SP0060-SCX20-A	5	646.544	0.595036	0	0.00248868	-.SIRPLDTEAIIKTVK(12)--KSDVAAPQGR(1).-	sp|P12695|ODP2_YEAST|sp|P32473|ODPB_YEAST	K[x]SDVAAPQGR(0)	SIRPLDTEAIIK[x]TVK(11)	KSDVAAPQGR	SIRPLDTEAIIKTVK	sp|P12695|ODP2_YEAST;	sp|P32473|ODPB_YEAST;	0	11	(164);	(287);	sp|P12695|ODP2_YEAST(164);	sp|P32473|ODPB_YEAST(287);	67498-29721-5234.57-qExHF01_06329_SP0060-SCX20-A
Soluble	inter	76533-T-32746-5722.89-qExHF01_06325_SP0060-SCX17-A	4	1035.02	0.595	0	0.00248926	-.SNIPIHEYKQLPEDSNYIEK(9)--LAGITTVKGGTGK(8).-	sp|P19414|ACON_YEAST|sp|P38231|FMP23_YEAST	LAGITTVK[x]GGTGK(7)	SNIPIHEYK[x]QLPEDSNYIEK(8)	LAGITTVKGGTGK	SNIPIHEYKQLPEDSNYIEK	sp|P19414|ACON_YEAST;	sp|P38231|FMP23_YEAST;	7	8	(254);	(55);	sp|P19414|ACON_YEAST(254);	sp|P38231|FMP23_YEAST(55);	76533-32746-5722.89-qExHF01_06325_SP0060-SCX17-A
Soluble	inter	109272-T-41697-7379.87-qExHF01_06320_SP0060-SCX13-A	4	1101.8	0.594478	0	0.00249763	-.LKNAVQNESVSSPIELNFDAVK(2)--NIFLSKENSAVAAK(6).-	sp|P07256|QCR1_YEAST|sp|P07257|QCR2_YEAST	NIFLSK[x]ENSAVAAK(5)	LK[x]NAVQNESVSSPIELNFDAVK(1)	NIFLSKENSAVAAK	LKNAVQNESVSSPIELNFDAVK	sp|P07256|QCR1_YEAST;	sp|P07257|QCR2_YEAST;	5	1	(80);	(324);	sp|P07256|QCR1_YEAST(80);	sp|P07257|QCR2_YEAST(324);	109272-41697-7379.87-qExHF01_06320_SP0060-SCX13-A
Soluble	inter	107086-T-41115-7286.64-qExHF01_06320_SP0060-SCX13-A	4	1101.8	0.59252	0	0.00252923	-.LKNAVQNESVSSPIELNFDAVK(2)--NIFLSKENSAVAAK(6).-	sp|P07256|QCR1_YEAST|sp|P07257|QCR2_YEAST	NIFLSK[x]ENSAVAAK(5)	LK[x]NAVQNESVSSPIELNFDAVK(1)	NIFLSKENSAVAAK	LKNAVQNESVSSPIELNFDAVK	sp|P07256|QCR1_YEAST;	sp|P07257|QCR2_YEAST;	5	1	(80);	(324);	sp|P07256|QCR1_YEAST(80);	sp|P07257|QCR2_YEAST(324);	107086-41115-7286.64-qExHF01_06320_SP0060-SCX13-A
Soluble	inter	89578-T-36008-6317.39-qExHF01_06330_SP0060-SCX21-A	5	848.013	0.589837	0	0.0025732	-.HSGQAEGYSYTDANIKK(16)--VNLLYGNKTPQDILLR(8).-	sp|P00044|CYC1_YEAST|sp|P36060|MCR1_YEAST	VNLLYGNK[x]TPQDILLR(7)	HSGQAEGYSYTDANIK[x]K(15)	VNLLYGNKTPQDILLR	HSGQAEGYSYTDANIKK	sp|P36060|MCR1_YEAST;	sp|P00044|CYC1_YEAST;	7	15	(198);	(60);	sp|P36060|MCR1_YEAST(198);	sp|P00044|CYC1_YEAST(60);	89578-36008-6317.39-qExHF01_06330_SP0060-SCX21-A
Soluble	inter	76688-T-32787-5729.29-qExHF01_06325_SP0060-SCX17-A	4	1033.51	0.589477	0	0.00257916	-.SNIPIHEYKQLPEDSNYIEK(9)--LAGITTVKGGTGK(8).-	sp|P19414|ACON_YEAST|sp|P38231|FMP23_YEAST	LAGITTVK[x]GGTGK(7)	SNIPIHEYK[x]QLPEDSNYIEK(8)	LAGITTVKGGTGK	SNIPIHEYKQLPEDSNYIEK	sp|P19414|ACON_YEAST;	sp|P38231|FMP23_YEAST;	7	8	(254);	(55);	sp|P19414|ACON_YEAST(254);	sp|P38231|FMP23_YEAST(55);	76688-32787-5729.29-qExHF01_06325_SP0060-SCX17-A
Soluble	inter	104570-T-40905-6998.47-qExHF01_06327_SP0060-SCX18-A	5	736.776	0.587572	0	0.00261093	-.DNGKHALIVYDDLSK(4)--AQFETLTAPLVKR(12).-	sp|P07251|ATPA_YEAST|sp|P0CS90|HSP77_YEAST	AQFETLTAPLVK[x]R(11)	DNGK[x]HALIVYDDLSK(3)	AQFETLTAPLVKR	DNGKHALIVYDDLSK	sp|P0CS90|HSP77_YEAST;	sp|P07251|ATPA_YEAST;	11	3	(337);	(299);	sp|P0CS90|HSP77_YEAST(337);	sp|P07251|ATPA_YEAST(299);	104570-40905-6998.47-qExHF01_06327_SP0060-SCX18-A
Soluble	inter	102710-T-39537-6796.92-qExHF01_06329_SP0060-SCX20-A	6	915.626	0.587554	0	0.00261123	-.ALSPNETSKQVKPDLLVVLNPTENR(12)--SADVAAGLHKQTGVDPDYITR(10).-	sp|P32902|RT04_YEAST|sp|P33759|RT05_YEAST	SADVAAGLHK[x]QTGVDPDYITR(9)	ALSPNETSKQVK[x]PDLLVVLNPTENR(11)	SADVAAGLHKQTGVDPDYITR	ALSPNETSKQVKPDLLVVLNPTENR	sp|P33759|RT05_YEAST;	sp|P32902|RT04_YEAST;	9	11	(131);	(316);	sp|P33759|RT05_YEAST(131);	sp|P32902|RT04_YEAST(316);	102710-39537-6796.92-qExHF01_06329_SP0060-SCX20-A
Soluble	inter	75267-T-32497-5681.63-qExHF01_06327_SP0060-SCX18-A	4	1024.74	0.580531	0	0.00273174	-.GSTMGPDKDFVEVTPDNISTR(8)--FKNPSNGHIIGK(2).-	sp|P40496|RT25_YEAST|sp|Q03799|RT08_YEAST	FK[x]NPSNGHIIGK(1)	GSTMGPDK[x]DFVEVTPDNISTR(7)	FKNPSNGHIIGK	GSTMGPDKDFVEVTPDNISTR	sp|P40496|RT25_YEAST;	sp|Q03799|RT08_YEAST;	1	7	(49);	(58);	sp|P40496|RT25_YEAST(49);	sp|Q03799|RT08_YEAST(58);	75267-32497-5681.63-qExHF01_06327_SP0060-SCX18-A
Soluble	inter	66474-T-29473-5257.41-qExHF01_06330_SP0060-SCX21-A	5	645.134	0.57959	0	0.00274832	-.SIRPLDTEAIIKTVK(12)--KSDVAAPQGR(1).-	sp|P12695|ODP2_YEAST|sp|P32473|ODPB_YEAST	K[x]SDVAAPQGR(0)	SIRPLDTEAIIK[x]TVK(11)	KSDVAAPQGR	SIRPLDTEAIIKTVK	sp|P12695|ODP2_YEAST;	sp|P32473|ODPB_YEAST;	0	11	(164);	(287);	sp|P12695|ODP2_YEAST(164);	sp|P32473|ODPB_YEAST(287);	66474-29473-5257.41-qExHF01_06330_SP0060-SCX21-A
Soluble	inter	112268-T-42150-7393.55-qExHF01_06319_SP0060-SCX12-A	4	1103.31	0.578359	0	0.00277013	-.LKNAVQNESVSSPIELNFDAVK(2)--NIFLSKENSAVAAK(6).-	sp|P07256|QCR1_YEAST|sp|P07257|QCR2_YEAST	NIFLSK[x]ENSAVAAK(5)	LK[x]NAVQNESVSSPIELNFDAVK(1)	NIFLSKENSAVAAK	LKNAVQNESVSSPIELNFDAVK	sp|P07256|QCR1_YEAST;	sp|P07257|QCR2_YEAST;	5	1	(80);	(324);	sp|P07256|QCR1_YEAST(80);	sp|P07257|QCR2_YEAST(324);	112268-42150-7393.55-qExHF01_06319_SP0060-SCX12-A
Soluble	inter	71389-T-31453-5736.29-qExHF01_06319_SP0060-SCX12-A	4	923.438	0.577278	0	0.00278943	-.IKGVSDEANLNETGR(2)--GTVTSAEPLDPKSFK(12).-	sp|P07251|ATPA_YEAST|sp|P09457|ATPO_YEAST	GTVTSAEPLDPK[x]SFK(11)	IK[x]GVSDEANLNETGR(1)	GTVTSAEPLDPKSFK	IKGVSDEANLNETGR	sp|P09457|ATPO_YEAST;	sp|P07251|ATPA_YEAST;	11	1	(149);	(54);	sp|P09457|ATPO_YEAST(149);	sp|P07251|ATPA_YEAST(54);	71389-31453-5736.29-qExHF01_06319_SP0060-SCX12-A
Soluble	inter	116082-T-44271-7540.87-qExHF01_06327_SP0060-SCX18-A	5	1091.74	0.576224	0	0.0028084	-.LPNGLEYEQPTGLFINNKFVPSK(18)--GHLENISNNYMIGAINAENKK(20).-	sp|P19414|ACON_YEAST|sp|P46367|ALDH4_YEAST	GHLENISNNYMIGAINAENK[x]K(19)	LPNGLEYEQPTGLFINNK[x]FVPSK(17)	GHLENISNNYMIGAINAENKK	LPNGLEYEQPTGLFINNKFVPSK	sp|P19414|ACON_YEAST;	sp|P46367|ALDH4_YEAST;	19	17	(624);	(52);	sp|P19414|ACON_YEAST(624);	sp|P46367|ALDH4_YEAST(52);	116082-44271-7540.87-qExHF01_06327_SP0060-SCX18-A
Soluble	inter	111574-T-42299-7474.19-qExHF01_06320_SP0060-SCX13-A	4	1034.74	0.576017	0	0.00281213	-.KELDSAMAGDNAGVLLR(1)--VENEDQYKAYLDELK(8).-	sp|P00427|COX6_YEAST|sp|P02992|EFTU_YEAST	K[x]ELDSAMAGDNAGVLLR(0)	VENEDQYK[x]AYLDELK(7)	KELDSAMAGDNAGVLLR	VENEDQYKAYLDELK	sp|P02992|EFTU_YEAST;	sp|P00427|COX6_YEAST;	0	7	(303);	(122);	sp|P02992|EFTU_YEAST(303);	sp|P00427|COX6_YEAST(122);	111574-42299-7474.19-qExHF01_06320_SP0060-SCX13-A
Soluble	inter	115663-T-42135-7382.21-qExHF01_06317_SP0060-SCX11-A	4	1146.8	0.573952	0	0.00284967	-.QAIETANKADQLANDTENSLK(8)--LEGIDVFDTKPLDSSR(10).-	sp|P04037|COX4_YEAST|sp|P0CS90|HSP77_YEAST	LEGIDVFDTK[x]PLDSSR(9)	QAIETANK[x]ADQLANDTENSLK(7)	LEGIDVFDTKPLDSSR	QAIETANKADQLANDTENSLK	sp|P04037|COX4_YEAST;	sp|P0CS90|HSP77_YEAST;	9	7	(84);	(561);	sp|P04037|COX4_YEAST(84);	sp|P0CS90|HSP77_YEAST(561);	115663-42135-7382.21-qExHF01_06317_SP0060-SCX11-A
Soluble	inter	103563-T-40815-6817.73-qExHF01_06331_SP0060-SCX22-A	5	798.972	0.572667	0	0.0028733	-.TTTDHISMAGPWLKYR(14)--SIYGSKFADENFVK(6).-	sp|P19414|ACON_YEAST|sp|P25719|CYPC_YEAST	SIYGSK[x]FADENFVK(5)	TTTDHISMAGPWLK[x]YR(13)	SIYGSKFADENFVK	TTTDHISMAGPWLKYR	sp|P25719|CYPC_YEAST;	sp|P19414|ACON_YEAST;	5	13	(100);	(602);	sp|P25719|CYPC_YEAST(100);	sp|P19414|ACON_YEAST(602);	103563-40815-6817.73-qExHF01_06331_SP0060-SCX22-A
Soluble	inter	86259-T-35238-6118.65-qExHF01_06328_SP0060-SCX19-A	4	1044.99	0.570416	0	0.00291516	-.TAFKPHELTESVLPAAR(4)--KEYPYAYMEETPGSK(1).-	sp|P07257|QCR2_YEAST|sp|P07342|ILVB_YEAST	K[x]EYPYAYMEETPGSK(0)	TAFK[x]PHELTESVLPAAR(3)	KEYPYAYMEETPGSK	TAFKPHELTESVLPAAR	sp|P07342|ILVB_YEAST;	sp|P07257|QCR2_YEAST;	0	3	(456);	(115);	sp|P07342|ILVB_YEAST(456);	sp|P07257|QCR2_YEAST(115);	86259-35238-6118.65-qExHF01_06328_SP0060-SCX19-A
Soluble	inter	88111-T-36610-6155.65-qExHF01_06332_SP0060-SCX23-A	6	887.769	0.567582	0	0.00296873	-.RPEPAPSFNVDPLEQPAEPSKLAK(21)--LKHEHLNDITNLTNNFGGR(2).-	sp|P07342|ILVB_YEAST|sp|P25605|ILV6_YEAST	LK[x]HEHLNDITNLTNNFGGR(1)	RPEPAPSFNVDPLEQPAEPSK[x]LAK(20)	LKHEHLNDITNLTNNFGGR	RPEPAPSFNVDPLEQPAEPSKLAK	sp|P25605|ILV6_YEAST;	sp|P07342|ILVB_YEAST;	1	20	(218);	(74);	sp|P25605|ILV6_YEAST(218);	sp|P07342|ILVB_YEAST(74);	88111-36610-6155.65-qExHF01_06332_SP0060-SCX23-A
Soluble	inter	97188-T-38029-6562.92-qExHF01_06329_SP0060-SCX20-A	5	770.607	0.56671	0	0.00298539	-.NPKLGHLLLNPALSLK(3)--IKGVSDEANLNETGR(2).-	sp|P07251|ATPA_YEAST|sp|P09457|ATPO_YEAST	IK[x]GVSDEANLNETGR(1)	NPK[x]LGHLLLNPALSLK(2)	IKGVSDEANLNETGR	NPKLGHLLLNPALSLK	sp|P07251|ATPA_YEAST;	sp|P09457|ATPO_YEAST;	1	2	(54);	(69);	sp|P07251|ATPA_YEAST(54);	sp|P09457|ATPO_YEAST(69);	97188-38029-6562.92-qExHF01_06329_SP0060-SCX20-A
Soluble	inter	72197-T-30980-5435.1-qExHF01_06329_SP0060-SCX20-A	4	868.408	0.566414	0	0.00299107	-.ADQENSPLHTVGFDAR(1)--GPLATPIGKGHR(9).-	sp|P28241|IDH2_YEAST|sp|Q01519|COX12_YEAST	GPLATPIGK[x]GHR(8)	A[x]DQENSPLHTVGFDAR(0)	GPLATPIGKGHR	ADQENSPLHTVGFDAR	sp|P28241|IDH2_YEAST;	sp|Q01519|COX12_YEAST;	8	0	(109);	(2);	sp|P28241|IDH2_YEAST(109);	sp|Q01519|COX12_YEAST(2);	72197-30980-5435.1-qExHF01_06329_SP0060-SCX20-A
Soluble	inter	115942-T-42205-7393.74-qExHF01_06317_SP0060-SCX11-A	4	1144.53	0.564985	0	0.00301866	-.QAIETANKADQLANDTENSLK(8)--LEGIDVFDTKPLDSSR(10).-	sp|P04037|COX4_YEAST|sp|P0CS90|HSP77_YEAST	LEGIDVFDTK[x]PLDSSR(9)	QAIETANK[x]ADQLANDTENSLK(7)	LEGIDVFDTKPLDSSR	QAIETANKADQLANDTENSLK	sp|P04037|COX4_YEAST;	sp|P0CS90|HSP77_YEAST;	9	7	(84);	(561);	sp|P04037|COX4_YEAST(84);	sp|P0CS90|HSP77_YEAST(561);	115942-42205-7393.74-qExHF01_06317_SP0060-SCX11-A
Soluble	inter	93973-T-38104-6395.71-qExHF01_06331_SP0060-SCX22-A	6	828.246	0.563857	0	0.00304061	-.RPEPAPSFNVDPLEQPAEPSKLAK(21)--EKQFHPANLPASEVLR(2).-	sp|P07342|ILVB_YEAST|sp|P25605|ILV6_YEAST	EK[x]QFHPANLPASEVLR(1)	RPEPAPSFNVDPLEQPAEPSK[x]LAK(20)	EKQFHPANLPASEVLR	RPEPAPSFNVDPLEQPAEPSKLAK	sp|P25605|ILV6_YEAST;	sp|P07342|ILVB_YEAST;	1	20	(202);	(74);	sp|P25605|ILV6_YEAST(202);	sp|P07342|ILVB_YEAST(74);	93973-38104-6395.71-qExHF01_06331_SP0060-SCX22-A
Soluble	inter	104924-T-41004-7013.98-qExHF01_06327_SP0060-SCX18-A	5	734.766	0.561381	0	0.00308936	-.DNGKHALIVYDDLSK(4)--AQFETLTAPLVKR(12).-	sp|P07251|ATPA_YEAST|sp|P0CS90|HSP77_YEAST	AQFETLTAPLVK[x]R(11)	DNGK[x]HALIVYDDLSK(3)	AQFETLTAPLVKR	DNGKHALIVYDDLSK	sp|P0CS90|HSP77_YEAST;	sp|P07251|ATPA_YEAST;	11	3	(337);	(299);	sp|P0CS90|HSP77_YEAST(337);	sp|P07251|ATPA_YEAST(299);	104924-41004-7013.98-qExHF01_06327_SP0060-SCX18-A
Soluble	inter	138014-T-51568-8748.64-qExHF01_06325_SP0060-SCX17-A	4	1125.83	0.558687	0	0.0031433	-.DYTDISVAVATPKGLVTPVVR(13)--HDLDKEINLGPGILPR(5).-	sp|P19262|ODO2_YEAST|sp|P20967|ODO1_YEAST	HDLDK[x]EINLGPGILPR(4)	DYTDISVAVATPK[x]GLVTPVVR(12)	HDLDKEINLGPGILPR	DYTDISVAVATPKGLVTPVVR	sp|P20967|ODO1_YEAST;	sp|P19262|ODO2_YEAST;	4	12	(175);	(336);	sp|P20967|ODO1_YEAST(175);	sp|P19262|ODO2_YEAST(336);	138014-51568-8748.64-qExHF01_06325_SP0060-SCX17-A
Soluble	inter	113276-T-42992-7372.81-qExHF01_06328_SP0060-SCX19-A	5	892.044	0.555454	0	0.00320927	-.TVSKAQEPPVASNSFTPFPR(4)--HDLDKEINLGPGILPR(5).-	sp|P19262|ODO2_YEAST|sp|P20967|ODO1_YEAST	HDLDK[x]EINLGPGILPR(4)	TVSK[x]AQEPPVASNSFTPFPR(3)	HDLDKEINLGPGILPR	TVSKAQEPPVASNSFTPFPR	sp|P20967|ODO1_YEAST;	sp|P19262|ODO2_YEAST;	4	3	(175);	(217);	sp|P20967|ODO1_YEAST(175);	sp|P19262|ODO2_YEAST(217);	113276-42992-7372.81-qExHF01_06328_SP0060-SCX19-A
Soluble	inter	113265-T-42989-7372.4-qExHF01_06328_SP0060-SCX19-A	5	893.855	0.554921	0	0.00322029	-.TVSKAQEPPVASNSFTPFPR(4)--HDLDKEINLGPGILPR(5).-	sp|P19262|ODO2_YEAST|sp|P20967|ODO1_YEAST	HDLDK[x]EINLGPGILPR(4)	TVSK[x]AQEPPVASNSFTPFPR(3)	HDLDKEINLGPGILPR	TVSKAQEPPVASNSFTPFPR	sp|P20967|ODO1_YEAST;	sp|P19262|ODO2_YEAST;	4	3	(175);	(217);	sp|P20967|ODO1_YEAST(175);	sp|P19262|ODO2_YEAST(217);	113265-42989-7372.4-qExHF01_06328_SP0060-SCX19-A
Soluble	inter	110618-T-42202-7244.51-qExHF01_06328_SP0060-SCX19-A	5	772.419	0.54691	0	0.00339036	-.GEKVLDTGGPISVPVGR(3)--LGHLLLNPALSLKDR(13).-	sp|P00830|ATPB_YEAST|sp|P09457|ATPO_YEAST	LGHLLLNPALSLK[x]DR(12)	GEK[x]VLDTGGPISVPVGR(2)	LGHLLLNPALSLKDR	GEKVLDTGGPISVPVGR	sp|P09457|ATPO_YEAST;	sp|P00830|ATPB_YEAST;	12	2	(82);	(108);	sp|P09457|ATPO_YEAST(82);	sp|P00830|ATPB_YEAST(108);	110618-42202-7244.51-qExHF01_06328_SP0060-SCX19-A
Soluble	inter	54718-T-28135-5161.98-qExHF01_06321_SP0060-SCX14-A	3	1090.87	0.543545	0	0.00346445	-.IKGVSDEANLNETGR(2)--ALSASKLVGQGK(6).-	sp|P07251|ATPA_YEAST|sp|P09457|ATPO_YEAST	ALSASK[x]LVGQGK(5)	IK[x]GVSDEANLNETGR(1)	ALSASKLVGQGK	IKGVSDEANLNETGR	sp|P09457|ATPO_YEAST;	sp|P07251|ATPA_YEAST;	5	1	(162);	(54);	sp|P09457|ATPO_YEAST(162);	sp|P07251|ATPA_YEAST(54);	54718-28135-5161.98-qExHF01_06321_SP0060-SCX14-A
Soluble	inter	91690-T-38838-6818.82-qExHF01_06321_SP0060-SCX14-A	4	970.694	0.54329	0	0.00347014	-.ADQENSPLHTVGFDAR(1)--SIYGSKFADENFVK(6).-	sp|P25719|CYPC_YEAST|sp|Q01519|COX12_YEAST	SIYGSK[x]FADENFVK(5)	A[x]DQENSPLHTVGFDAR(0)	SIYGSKFADENFVK	ADQENSPLHTVGFDAR	sp|P25719|CYPC_YEAST;	sp|Q01519|COX12_YEAST;	5	0	(100);	(2);	sp|P25719|CYPC_YEAST(100);	sp|Q01519|COX12_YEAST(2);	91690-38838-6818.82-qExHF01_06321_SP0060-SCX14-A
Soluble	inter	97379-T-39471-6618.92-qExHF01_06332_SP0060-SCX23-A	5	904.037	0.541148	0	0.00351822	-.DHMYLQLSHLPPEVLKER(16)--NTLACICKIDQNESK(8).-	sp|P21801|SDHB_YEAST|sp|Q00711|SDHA_YEAST	NTLACICK[x]IDQNESK(7)	DHMYLQLSHLPPEVLK[x]ER(15)	NTLACICKIDQNESK	DHMYLQLSHLPPEVLKER	sp|P21801|SDHB_YEAST;	sp|Q00711|SDHA_YEAST;	7	15	(110);	(368);	sp|P21801|SDHB_YEAST(110);	sp|Q00711|SDHA_YEAST(368);	97379-39471-6618.92-qExHF01_06332_SP0060-SCX23-A
Soluble	inter	67899-T-30479-5181.81-qExHF01_06332_SP0060-SCX23-A	4	889.191	0.539767	0	0.00354957	-.QTDHKEGVYEAVESLK(5)--GPLATPIGKGHR(9).-	sp|P28241|IDH2_YEAST|sp|P28834|IDH1_YEAST	GPLATPIGK[x]GHR(8)	QTDHK[x]EGVYEAVESLK(4)	GPLATPIGKGHR	QTDHKEGVYEAVESLK	sp|P28241|IDH2_YEAST;	sp|P28834|IDH1_YEAST;	8	4	(109);	(71);	sp|P28241|IDH2_YEAST(109);	sp|P28834|IDH1_YEAST(71);	67899-30479-5181.81-qExHF01_06332_SP0060-SCX23-A
Soluble	inter	106375-T-40927-7255.95-qExHF01_06320_SP0060-SCX13-A	4	1101.3	0.537959	0	0.00359105	-.LKNAVQNESVSSPIELNFDAVK(2)--NIFLSKENSAVAAK(6).-	sp|P07256|QCR1_YEAST|sp|P07257|QCR2_YEAST	NIFLSK[x]ENSAVAAK(5)	LK[x]NAVQNESVSSPIELNFDAVK(1)	NIFLSKENSAVAAK	LKNAVQNESVSSPIELNFDAVK	sp|P07256|QCR1_YEAST;	sp|P07257|QCR2_YEAST;	5	1	(80);	(324);	sp|P07256|QCR1_YEAST(80);	sp|P07257|QCR2_YEAST(324);	106375-40927-7255.95-qExHF01_06320_SP0060-SCX13-A
Soluble	inter	107990-T-43487-7534.91-qExHF01_06321_SP0060-SCX14-A	4	868.47	0.534439	0	0.00367318	-.AQGEAKSAELIGEAIK(6)--ALAKVGDGLLLIR(4).-	sp|P40961|PHB1_YEAST|sp|P50085|PHB2_YEAST	ALAK[x]VGDGLLLIR(3)	AQGEAK[x]SAELIGEAIK(5)	ALAKVGDGLLLIR	AQGEAKSAELIGEAIK	sp|P40961|PHB1_YEAST;	sp|P50085|PHB2_YEAST;	3	5	(232);	(250);	sp|P40961|PHB1_YEAST(232);	sp|P50085|PHB2_YEAST(250);	107990-43487-7534.91-qExHF01_06321_SP0060-SCX14-A
Soluble	inter	111919-T-42181-7218.61-qExHF01_06329_SP0060-SCX20-A	4	965.523	0.533333	0	0.00369936	-.GEKVLDTGGPISVPVGR(3)--LGHLLLNPALSLKDR(13).-	sp|P00830|ATPB_YEAST|sp|P09457|ATPO_YEAST	LGHLLLNPALSLK[x]DR(12)	GEK[x]VLDTGGPISVPVGR(2)	LGHLLLNPALSLKDR	GEKVLDTGGPISVPVGR	sp|P09457|ATPO_YEAST;	sp|P00830|ATPB_YEAST;	12	2	(82);	(108);	sp|P09457|ATPO_YEAST(82);	sp|P00830|ATPB_YEAST(108);	111919-42181-7218.61-qExHF01_06329_SP0060-SCX20-A
Soluble	inter	103339-T-40750-6807.64-qExHF01_06331_SP0060-SCX22-A	5	800.983	0.532506	0	0.00371908	-.TTTDHISMAGPWLKYR(14)--SIYGSKFADENFVK(6).-	sp|P19414|ACON_YEAST|sp|P25719|CYPC_YEAST	SIYGSK[x]FADENFVK(5)	TTTDHISMAGPWLK[x]YR(13)	SIYGSKFADENFVK	TTTDHISMAGPWLKYR	sp|P25719|CYPC_YEAST;	sp|P19414|ACON_YEAST;	5	13	(100);	(602);	sp|P25719|CYPC_YEAST(100);	sp|P19414|ACON_YEAST(602);	103339-40750-6807.64-qExHF01_06331_SP0060-SCX22-A
Soluble	inter	106012-T-40840-7241.73-qExHF01_06320_SP0060-SCX13-A	5	883.05	0.528076	0	0.00382644	-.LKNAVQNESVSSPIELNFDAVK(2)--NIFLSKENSAVAAK(6).-	sp|P07256|QCR1_YEAST|sp|P07257|QCR2_YEAST	NIFLSK[x]ENSAVAAK(5)	LK[x]NAVQNESVSSPIELNFDAVK(1)	NIFLSKENSAVAAK	LKNAVQNESVSSPIELNFDAVK	sp|P07256|QCR1_YEAST;	sp|P07257|QCR2_YEAST;	5	1	(80);	(324);	sp|P07256|QCR1_YEAST(80);	sp|P07257|QCR2_YEAST(324);	106012-40840-7241.73-qExHF01_06320_SP0060-SCX13-A
Soluble	inter	81428-T-34454-6230.93-qExHF01_06320_SP0060-SCX13-A	3	1265.28	0.527481	0	0.0038411	-.GEKVLDTGGPISVPVGR(3)--IKGVSDEANLNETGR(2).-	sp|P00830|ATPB_YEAST|sp|P07251|ATPA_YEAST	IK[x]GVSDEANLNETGR(1)	GEK[x]VLDTGGPISVPVGR(2)	IKGVSDEANLNETGR	GEKVLDTGGPISVPVGR	sp|P07251|ATPA_YEAST;	sp|P00830|ATPB_YEAST;	1	2	(54);	(108);	sp|P07251|ATPA_YEAST(54);	sp|P00830|ATPB_YEAST(108);	81428-34454-6230.93-qExHF01_06320_SP0060-SCX13-A
Soluble	inter	89153-T-35900-6300.01-qExHF01_06330_SP0060-SCX21-A	5	849.622	0.526923	0	0.00385488	-.HSGQAEGYSYTDANIKK(16)--VNLLYGNKTPQDILLR(8).-	sp|P00044|CYC1_YEAST|sp|P36060|MCR1_YEAST	VNLLYGNK[x]TPQDILLR(7)	HSGQAEGYSYTDANIK[x]K(15)	VNLLYGNKTPQDILLR	HSGQAEGYSYTDANIKK	sp|P36060|MCR1_YEAST;	sp|P00044|CYC1_YEAST;	7	15	(198);	(60);	sp|P36060|MCR1_YEAST(198);	sp|P00044|CYC1_YEAST(60);	89153-35900-6300.01-qExHF01_06330_SP0060-SCX21-A
Soluble	inter	112886-T-43343-7394.03-qExHF01_06327_SP0060-SCX18-A	5	786.633	0.523282	0	0.00394613	-.GEKVLDTGGPISVPVGR(3)--NPKLGHLLLNPALSLK(3).-	sp|P00830|ATPB_YEAST|sp|P09457|ATPO_YEAST	GEK[x]VLDTGGPISVPVGR(2)	NPK[x]LGHLLLNPALSLK(2)	GEKVLDTGGPISVPVGR	NPKLGHLLLNPALSLK	sp|P00830|ATPB_YEAST;	sp|P09457|ATPO_YEAST;	2	2	(108);	(69);	sp|P00830|ATPB_YEAST(108);	sp|P09457|ATPO_YEAST(69);	112886-43343-7394.03-qExHF01_06327_SP0060-SCX18-A
Soluble	inter	114864-T-41120-7340.72-qExHF01_06316_SP0060-SCX10-A	4	1147.05	0.522243	0	0.00397255	-.QAIETANKADQLANDTENSLK(8)--LEGIDVFDTKPLDSSR(10).-	sp|P04037|COX4_YEAST|sp|P0CS90|HSP77_YEAST	LEGIDVFDTK[x]PLDSSR(9)	QAIETANK[x]ADQLANDTENSLK(7)	LEGIDVFDTKPLDSSR	QAIETANKADQLANDTENSLK	sp|P04037|COX4_YEAST;	sp|P0CS90|HSP77_YEAST;	9	7	(84);	(561);	sp|P04037|COX4_YEAST(84);	sp|P0CS90|HSP77_YEAST(561);	114864-41120-7340.72-qExHF01_06316_SP0060-SCX10-A
Soluble	inter	109040-T-41330-7266.52-qExHF01_06319_SP0060-SCX12-A	3	1469.06	0.519464	0	0.00404411	-.LKNAVQNESVSSPIELNFDAVK(2)--NIFLSKENSAVAAK(6).-	sp|P07256|QCR1_YEAST|sp|P07257|QCR2_YEAST	NIFLSK[x]ENSAVAAK(5)	LK[x]NAVQNESVSSPIELNFDAVK(1)	NIFLSKENSAVAAK	LKNAVQNESVSSPIELNFDAVK	sp|P07256|QCR1_YEAST;	sp|P07257|QCR2_YEAST;	5	1	(80);	(324);	sp|P07256|QCR1_YEAST(80);	sp|P07257|QCR2_YEAST(324);	109040-41330-7266.52-qExHF01_06319_SP0060-SCX12-A
Soluble	inter	82130-T-34069-5933.55-qExHF01_06328_SP0060-SCX19-A	5	949.468	0.517257	0	0.00410187	-.SQTDAFYTQYKNGTAASEPTPITK(11)--THPNNIKLSINGIGK(7).-	sp|P21306|ATP5E_YEAST|sp|P38077|ATPG_YEAST	THPNNIK[x]LSINGIGK(6)	SQTDAFYTQYK[x]NGTAASEPTPITK(10)	THPNNIKLSINGIGK	SQTDAFYTQYKNGTAASEPTPITK	sp|P38077|ATPG_YEAST;	sp|P21306|ATP5E_YEAST;	6	10	(160);	(49);	sp|P38077|ATPG_YEAST(160);	sp|P21306|ATP5E_YEAST(49);	82130-34069-5933.55-qExHF01_06328_SP0060-SCX19-A
Soluble	inter	93743-T-38041-6385.69-qExHF01_06331_SP0060-SCX22-A	6	829.42	0.516312	0	0.00412685	-.RPEPAPSFNVDPLEQPAEPSKLAK(21)--EKQFHPANLPASEVLR(2).-	sp|P07342|ILVB_YEAST|sp|P25605|ILV6_YEAST	EK[x]QFHPANLPASEVLR(1)	RPEPAPSFNVDPLEQPAEPSK[x]LAK(20)	EKQFHPANLPASEVLR	RPEPAPSFNVDPLEQPAEPSKLAK	sp|P25605|ILV6_YEAST;	sp|P07342|ILVB_YEAST;	1	20	(202);	(74);	sp|P25605|ILV6_YEAST(202);	sp|P07342|ILVB_YEAST(74);	93743-38041-6385.69-qExHF01_06331_SP0060-SCX22-A
Soluble	inter	76185-T-32765-5722.75-qExHF01_06327_SP0060-SCX18-A	4	1033.76	0.515445	0	0.00414989	-.SNIPIHEYKQLPEDSNYIEK(9)--LAGITTVKGGTGK(8).-	sp|P19414|ACON_YEAST|sp|P38231|FMP23_YEAST	LAGITTVK[x]GGTGK(7)	SNIPIHEYK[x]QLPEDSNYIEK(8)	LAGITTVKGGTGK	SNIPIHEYKQLPEDSNYIEK	sp|P19414|ACON_YEAST;	sp|P38231|FMP23_YEAST;	7	8	(254);	(55);	sp|P19414|ACON_YEAST(254);	sp|P38231|FMP23_YEAST(55);	76185-32765-5722.75-qExHF01_06327_SP0060-SCX18-A
Soluble	inter	100939-T-39482-6761.32-qExHF01_06325_SP0060-SCX17-A	5	903.459	0.514005	0	0.00418847	-.NPIPTKTTLPSNALNQLTSR(6)--EKQFHPANLPASEVLR(2).-	sp|P07342|ILVB_YEAST|sp|P25605|ILV6_YEAST	EK[x]QFHPANLPASEVLR(1)	NPIPTK[x]TTLPSNALNQLTSR(5)	EKQFHPANLPASEVLR	NPIPTKTTLPSNALNQLTSR	sp|P25605|ILV6_YEAST;	sp|P07342|ILVB_YEAST;	1	5	(202);	(265);	sp|P25605|ILV6_YEAST(202);	sp|P07342|ILVB_YEAST(265);	100939-39482-6761.32-qExHF01_06325_SP0060-SCX17-A
Soluble	inter	76235-T-32417-5667.72-qExHF01_06328_SP0060-SCX19-A	4	1024.73	0.512347	0	0.00423331	-.GSTMGPDKDFVEVTPDNISTR(8)--FKNPSNGHIIGK(2).-	sp|P40496|RT25_YEAST|sp|Q03799|RT08_YEAST	FK[x]NPSNGHIIGK(1)	GSTMGPDK[x]DFVEVTPDNISTR(7)	FKNPSNGHIIGK	GSTMGPDKDFVEVTPDNISTR	sp|P40496|RT25_YEAST;	sp|Q03799|RT08_YEAST;	1	7	(49);	(58);	sp|P40496|RT25_YEAST(49);	sp|Q03799|RT08_YEAST(58);	76235-32417-5667.72-qExHF01_06328_SP0060-SCX19-A
Soluble	inter	108881-T-41294-7260.88-qExHF01_06319_SP0060-SCX12-A	3	1468.73	0.507601	0	0.00436438	-.LKNAVQNESVSSPIELNFDAVK(2)--NIFLSKENSAVAAK(6).-	sp|P07256|QCR1_YEAST|sp|P07257|QCR2_YEAST	NIFLSK[x]ENSAVAAK(5)	LK[x]NAVQNESVSSPIELNFDAVK(1)	NIFLSKENSAVAAK	LKNAVQNESVSSPIELNFDAVK	sp|P07256|QCR1_YEAST;	sp|P07257|QCR2_YEAST;	5	1	(80);	(324);	sp|P07256|QCR1_YEAST(80);	sp|P07257|QCR2_YEAST(324);	108881-41294-7260.88-qExHF01_06319_SP0060-SCX12-A
Soluble	inter	95586-T-37953-6555.43-qExHF01_06328_SP0060-SCX19-A	5	907.218	0.502312	0	0.00451523	-.IHPIGELSSEEEEMLQKCK(17)--ADQENSPLHTVGFDAR(1).-	sp|P17505|MDHM_YEAST|sp|Q01519|COX12_YEAST	A[x]DQENSPLHTVGFDAR(0)	IHPIGELSSEEEEMLQK[x]CK(16)	ADQENSPLHTVGFDAR	IHPIGELSSEEEEMLQKCK	sp|Q01519|COX12_YEAST;	sp|P17505|MDHM_YEAST;	0	16	(2);	(315);	sp|Q01519|COX12_YEAST(2);	sp|P17505|MDHM_YEAST(315);	95586-37953-6555.43-qExHF01_06328_SP0060-SCX19-A
Soluble	inter	99107-T-39325-6747.96-qExHF01_06327_SP0060-SCX18-A	5	808.225	0.502089	0	0.0045217	-.EKQFHPANLPASEVLR(2)--NVLIEQPFGPPKITK(12).-	sp|P19882|HSP60_YEAST|sp|P25605|ILV6_YEAST	NVLIEQPFGPPK[x]ITK(11)	EK[x]QFHPANLPASEVLR(1)	NVLIEQPFGPPKITK	EKQFHPANLPASEVLR	sp|P19882|HSP60_YEAST;	sp|P25605|ILV6_YEAST;	11	1	(69);	(202);	sp|P19882|HSP60_YEAST(69);	sp|P25605|ILV6_YEAST(202);	99107-39325-6747.96-qExHF01_06327_SP0060-SCX18-A
Soluble	inter	116170-T-42267-7405.21-qExHF01_06317_SP0060-SCX11-A	5	916.03	0.50151	0	0.00453856	-.QAIETANKADQLANDTENSLK(8)--LEGIDVFDTKPLDSSR(10).-	sp|P04037|COX4_YEAST|sp|P0CS90|HSP77_YEAST	LEGIDVFDTK[x]PLDSSR(9)	QAIETANK[x]ADQLANDTENSLK(7)	LEGIDVFDTKPLDSSR	QAIETANKADQLANDTENSLK	sp|P04037|COX4_YEAST;	sp|P0CS90|HSP77_YEAST;	9	7	(84);	(561);	sp|P04037|COX4_YEAST(84);	sp|P0CS90|HSP77_YEAST(561);	116170-42267-7405.21-qExHF01_06317_SP0060-SCX11-A
Soluble	inter	99279-T-41032-7156.04-qExHF01_06321_SP0060-SCX14-A	4	851.677	0.493599	0	0.0047752	-.TSTKAQPAEPQAEK(4)--GASVKAVLAELMGR(5).-	sp|P12695|ODP2_YEAST|sp|P16387|ODPA_YEAST	GASVK[x]AVLAELMGR(4)	TSTK[x]AQPAEPQAEK(3)	GASVKAVLAELMGR	TSTKAQPAEPQAEK	sp|P16387|ODPA_YEAST;	sp|P12695|ODP2_YEAST;	4	3	(152);	(136);	sp|P16387|ODPA_YEAST(152);	sp|P12695|ODP2_YEAST(136);	99279-41032-7156.04-qExHF01_06321_SP0060-SCX14-A
Soluble	inter	70915-T-30917-5429.06-qExHF01_06328_SP0060-SCX19-A	4	1028.73	0.490776	0	0.00486259	-.GSTM[15.99]GPDKDFVEVTPDNISTR(8)--FKNPSNGHIIGK(2).-	sp|P40496|RT25_YEAST|sp|Q03799|RT08_YEAST	FK[x]NPSNGHIIGK(1)	GSTM[15.99]GPDK[x]DFVEVTPDNISTR(7)	FKNPSNGHIIGK	GSTMGPDKDFVEVTPDNISTR	sp|P40496|RT25_YEAST;	sp|Q03799|RT08_YEAST;	1	7	(49);	(58);	sp|P40496|RT25_YEAST(49);	sp|Q03799|RT08_YEAST(58);	70915-30917-5429.06-qExHF01_06328_SP0060-SCX19-A
Soluble	inter	54558-T-28086-5154.5-qExHF01_06321_SP0060-SCX14-A	4	818.652	0.487163	0	0.00497676	-.IKGVSDEANLNETGR(2)--ALSASKLVGQGK(6).-	sp|P07251|ATPA_YEAST|sp|P09457|ATPO_YEAST	ALSASK[x]LVGQGK(5)	IK[x]GVSDEANLNETGR(1)	ALSASKLVGQGK	IKGVSDEANLNETGR	sp|P09457|ATPO_YEAST;	sp|P07251|ATPA_YEAST;	5	1	(162);	(54);	sp|P09457|ATPO_YEAST(162);	sp|P07251|ATPA_YEAST(54);	54558-28086-5154.5-qExHF01_06321_SP0060-SCX14-A
Soluble	inter	96811-T-39284-6588.7-qExHF01_06332_SP0060-SCX23-A	5	929.629	0.485325	0	0.00503586	-.IHPIGELSSEEEEMLQKCK(17)--TTTDHISMAGPWLKYR(14).-	sp|P17505|MDHM_YEAST|sp|P19414|ACON_YEAST	TTTDHISMAGPWLK[x]YR(13)	IHPIGELSSEEEEMLQK[x]CK(16)	TTTDHISMAGPWLKYR	IHPIGELSSEEEEMLQKCK	sp|P19414|ACON_YEAST;	sp|P17505|MDHM_YEAST;	13	16	(602);	(315);	sp|P19414|ACON_YEAST(602);	sp|P17505|MDHM_YEAST(315);	96811-39284-6588.7-qExHF01_06332_SP0060-SCX23-A
Soluble	inter	69048-T-30679-5407.3-qExHF01_06325_SP0060-SCX17-A	5	831.996	0.481838	0	0.00514998	-.VKIQQQQPGYADLEHK(2)--ADQENSPLHTVGFDAR(1).-	sp|P00127|QCR6_YEAST|sp|Q01519|COX12_YEAST	A[x]DQENSPLHTVGFDAR(0)	VK[x]IQQQQPGYADLEHK(1)	ADQENSPLHTVGFDAR	VKIQQQQPGYADLEHK	sp|Q01519|COX12_YEAST;	sp|P00127|QCR6_YEAST;	0	1	(2);	(106);	sp|Q01519|COX12_YEAST(2);	sp|P00127|QCR6_YEAST(106);	69048-30679-5407.3-qExHF01_06325_SP0060-SCX17-A
Soluble	inter	80742-T-34076-5927.66-qExHF01_06327_SP0060-SCX18-A	5	949.468	0.480942	0	0.00517969	-.SQTDAFYTQYKNGTAASEPTPITK(11)--THPNNIKLSINGIGK(7).-	sp|P21306|ATP5E_YEAST|sp|P38077|ATPG_YEAST	THPNNIK[x]LSINGIGK(6)	SQTDAFYTQYK[x]NGTAASEPTPITK(10)	THPNNIKLSINGIGK	SQTDAFYTQYKNGTAASEPTPITK	sp|P38077|ATPG_YEAST;	sp|P21306|ATP5E_YEAST;	6	10	(160);	(49);	sp|P38077|ATPG_YEAST(160);	sp|P21306|ATP5E_YEAST(49);	80742-34076-5927.66-qExHF01_06327_SP0060-SCX18-A
Soluble	inter	69758-T-30976-5448.5-qExHF01_06327_SP0060-SCX18-A	4	1026.22	0.473499	0	0.00543339	-.GSTM[15.99]GPDKDFVEVTPDNISTR(8)--FKNPSNGHIIGK(2).-	sp|P40496|RT25_YEAST|sp|Q03799|RT08_YEAST	FK[x]NPSNGHIIGK(1)	GSTM[15.99]GPDK[x]DFVEVTPDNISTR(7)	FKNPSNGHIIGK	GSTMGPDKDFVEVTPDNISTR	sp|P40496|RT25_YEAST;	sp|Q03799|RT08_YEAST;	1	7	(49);	(58);	sp|P40496|RT25_YEAST(49);	sp|Q03799|RT08_YEAST(58);	69758-30976-5448.5-qExHF01_06327_SP0060-SCX18-A
Soluble	inter	62903-T-28791-5098.32-qExHF01_06328_SP0060-SCX19-A	5	764.172	0.473349	0	0.00543864	-.NNQDEAEKKEQGLFDSNK(9)--LAGITTVKGGTGK(8).-	sp|P19414|ACON_YEAST|sp|Q12497|FMP16_YEAST	LAGITTVK[x]GGTGK(7)	NNQDEAEKK[x]EQGLFDSNK(8)	LAGITTVKGGTGK	NNQDEAEKKEQGLFDSNK	sp|P19414|ACON_YEAST;	sp|Q12497|FMP16_YEAST;	7	8	(254);	(43);	sp|P19414|ACON_YEAST(254);	sp|Q12497|FMP16_YEAST(43);	62903-28791-5098.32-qExHF01_06328_SP0060-SCX19-A
Soluble	inter	102273-T-41834-7278.29-qExHF01_06321_SP0060-SCX14-A	4	777.633	0.472377	0	0.00547271	-.GASVKAVLAELMGR(5)--AQPAEPQAEKK(10).-	sp|P12695|ODP2_YEAST|sp|P16387|ODPA_YEAST	AQPAEPQAEK[x]K(9)	GASVK[x]AVLAELMGR(4)	AQPAEPQAEKK	GASVKAVLAELMGR	sp|P12695|ODP2_YEAST;	sp|P16387|ODPA_YEAST;	9	4	(146);	(152);	sp|P12695|ODP2_YEAST(146);	sp|P16387|ODPA_YEAST(152);	102273-41834-7278.29-qExHF01_06321_SP0060-SCX14-A
Soluble	inter	62902-T-28791-5098.32-qExHF01_06328_SP0060-SCX19-A	5	764.172	0.468334	0	0.00561669	-.NNQDEAEKKEQGLFDSNK(8)--LAGITTVKGGTGK(8).-	sp|P19414|ACON_YEAST|sp|Q12497|FMP16_YEAST	LAGITTVK[x]GGTGK(7)	NNQDEAEK[x]KEQGLFDSNK(7)	LAGITTVKGGTGK	NNQDEAEKKEQGLFDSNK	sp|P19414|ACON_YEAST;	sp|Q12497|FMP16_YEAST;	7	7	(254);	(42);	sp|P19414|ACON_YEAST(254);	sp|Q12497|FMP16_YEAST(42);	62902-28791-5098.32-qExHF01_06328_SP0060-SCX19-A
Soluble	inter	110970-T-42305-7261.16-qExHF01_06328_SP0060-SCX19-A	5	771.009	0.467503	0	0.00564678	-.GEKVLDTGGPISVPVGR(3)--LGHLLLNPALSLKDR(13).-	sp|P00830|ATPB_YEAST|sp|P09457|ATPO_YEAST	LGHLLLNPALSLK[x]DR(12)	GEK[x]VLDTGGPISVPVGR(2)	LGHLLLNPALSLKDR	GEKVLDTGGPISVPVGR	sp|P09457|ATPO_YEAST;	sp|P00830|ATPB_YEAST;	12	2	(82);	(108);	sp|P09457|ATPO_YEAST(82);	sp|P00830|ATPB_YEAST(108);	110970-42305-7261.16-qExHF01_06328_SP0060-SCX19-A
Soluble	inter	112343-T-42699-7324.13-qExHF01_06328_SP0060-SCX19-A	4	1117.06	0.466509	0	0.00568296	-.TVSKAQEPPVASNSFTPFPR(4)--HDLDKEINLGPGILPR(5).-	sp|P19262|ODO2_YEAST|sp|P20967|ODO1_YEAST	HDLDK[x]EINLGPGILPR(4)	TVSK[x]AQEPPVASNSFTPFPR(3)	HDLDKEINLGPGILPR	TVSKAQEPPVASNSFTPFPR	sp|P20967|ODO1_YEAST;	sp|P19262|ODO2_YEAST;	4	3	(175);	(217);	sp|P20967|ODO1_YEAST(175);	sp|P19262|ODO2_YEAST(217);	112343-42699-7324.13-qExHF01_06328_SP0060-SCX19-A
Soluble	inter	49219-T-24668-4427.98-qExHF01_06329_SP0060-SCX20-A	5	646.721	0.463825	0	0.00578179	-.GEQGAIDIKGGNVNR(9)--SKSADVAAGLHK(2).-	sp|P33759|RT05_YEAST|sp|Q03976|RT24_YEAST	SK[x]SADVAAGLHK(1)	GEQGAIDIK[x]GGNVNR(8)	SKSADVAAGLHK	GEQGAIDIKGGNVNR	sp|P33759|RT05_YEAST;	sp|Q03976|RT24_YEAST;	1	8	(121);	(119);	sp|P33759|RT05_YEAST(121);	sp|Q03976|RT24_YEAST(119);	49219-24668-4427.98-qExHF01_06329_SP0060-SCX20-A
Soluble	inter	44034-T-23972-4590.93-qExHF01_06320_SP0060-SCX13-A	4	863.926	0.462425	0	0.00583402	-.SIKLAQQTIPEDTK(3)--NDDKAQTSAVGQK(4).-	sp|P33759|RT05_YEAST|sp|Q03201|RT10_YEAST	NDDK[x]AQTSAVGQK(3)	SIK[x]LAQQTIPEDTK(2)	NDDKAQTSAVGQK	SIKLAQQTIPEDTK	sp|Q03201|RT10_YEAST;	sp|P33759|RT05_YEAST;	3	2	(177);	(34);	sp|Q03201|RT10_YEAST(177);	sp|P33759|RT05_YEAST(34);	44034-23972-4590.93-qExHF01_06320_SP0060-SCX13-A
Soluble	inter	115219-T-41202-7353.44-qExHF01_06316_SP0060-SCX10-A	4	1145.29	0.459892	0	0.00592975	-.QAIETANKADQLANDTENSLK(8)--LEGIDVFDTKPLDSSR(10).-	sp|P04037|COX4_YEAST|sp|P0CS90|HSP77_YEAST	LEGIDVFDTK[x]PLDSSR(9)	QAIETANK[x]ADQLANDTENSLK(7)	LEGIDVFDTKPLDSSR	QAIETANKADQLANDTENSLK	sp|P04037|COX4_YEAST;	sp|P0CS90|HSP77_YEAST;	9	7	(84);	(561);	sp|P04037|COX4_YEAST(84);	sp|P0CS90|HSP77_YEAST(561);	115219-41202-7353.44-qExHF01_06316_SP0060-SCX10-A
Soluble	inter	111846-T-42376-7486.3-qExHF01_06320_SP0060-SCX13-A	4	1032.73	0.457544	0	0.00601987	-.KELDSAMAGDNAGVLLR(1)--VENEDQYKAYLDELK(8).-	sp|P00427|COX6_YEAST|sp|P02992|EFTU_YEAST	K[x]ELDSAMAGDNAGVLLR(0)	VENEDQYK[x]AYLDELK(7)	KELDSAMAGDNAGVLLR	VENEDQYKAYLDELK	sp|P02992|EFTU_YEAST;	sp|P00427|COX6_YEAST;	0	7	(303);	(122);	sp|P02992|EFTU_YEAST(303);	sp|P00427|COX6_YEAST(122);	111846-42376-7486.3-qExHF01_06320_SP0060-SCX13-A
Soluble	inter	147062-T-52771-9224.31-qExHF01_06320_SP0060-SCX13-A	5	844.628	0.454193	0	0.00615086	-.FGLEGLESVVPGIKTLVDR(14)--ENAKTYGPLSASLATR(4).-	sp|P20967|ODO1_YEAST|sp|Q3E7A3|YJ133_YEAST	ENAK[x]TYGPLSASLATR(3)	FGLEGLESVVPGIK[x]TLVDR(13)	ENAKTYGPLSASLATR	FGLEGLESVVPGIKTLVDR	sp|Q3E7A3|YJ133_YEAST;	sp|P20967|ODO1_YEAST;	3	13	(53);	(285);	sp|Q3E7A3|YJ133_YEAST(53);	sp|P20967|ODO1_YEAST(285);	147062-52771-9224.31-qExHF01_06320_SP0060-SCX13-A
Soluble	inter	115771-T-43041-7534.81-qExHF01_06319_SP0060-SCX12-A	4	1103.55	0.449324	0	0.00634631	-.LKNAVQNESVSSPIELNFDAVK(2)--NIFLSKENSAVAAK(6).-	sp|P07256|QCR1_YEAST|sp|P07257|QCR2_YEAST	NIFLSK[x]ENSAVAAK(5)	LK[x]NAVQNESVSSPIELNFDAVK(1)	NIFLSKENSAVAAK	LKNAVQNESVSSPIELNFDAVK	sp|P07256|QCR1_YEAST;	sp|P07257|QCR2_YEAST;	5	1	(80);	(324);	sp|P07256|QCR1_YEAST(80);	sp|P07257|QCR2_YEAST(324);	115771-43041-7534.81-qExHF01_06319_SP0060-SCX12-A
Soluble	inter	115559-T-43680-7421.4-qExHF01_06325_SP0060-SCX17-A	5	997.88	0.439951	0	0.0067402	-.QNKTFEVINPSTEEEICHIYEGR(3)--GEKVLDTGGPISVPVGR(3).-	sp|P00830|ATPB_YEAST|sp|P46367|ALDH4_YEAST	GEK[x]VLDTGGPISVPVGR(2)	QNK[x]TFEVINPSTEEEICHIYEGR(2)	GEKVLDTGGPISVPVGR	QNKTFEVINPSTEEEICHIYEGR	sp|P00830|ATPB_YEAST;	sp|P46367|ALDH4_YEAST;	2	2	(108);	(60);	sp|P00830|ATPB_YEAST(108);	sp|P46367|ALDH4_YEAST(60);	115559-43680-7421.4-qExHF01_06325_SP0060-SCX17-A
Soluble	inter	93739-T-37781-6505.93-qExHF01_06327_SP0060-SCX18-A	4	922.735	0.438191	0	0.00681686	-.GEKVLDTGGPISVPVGR(3)--SLKLENVVKPEIK(3).-	sp|P00830|ATPB_YEAST|sp|P09457|ATPO_YEAST	SLK[x]LENVVKPEIK(2)	GEK[x]VLDTGGPISVPVGR(2)	SLKLENVVKPEIK	GEKVLDTGGPISVPVGR	sp|P09457|ATPO_YEAST;	sp|P00830|ATPB_YEAST;	2	2	(171);	(108);	sp|P09457|ATPO_YEAST(171);	sp|P00830|ATPB_YEAST(108);	93739-37781-6505.93-qExHF01_06327_SP0060-SCX18-A
Soluble	inter	85705-T-35574-6406.95-qExHF01_06320_SP0060-SCX13-A	4	936.219	0.436588	0	0.00688743	-.ENSAVAAKEGLALSSNISR(8)--GKDLSPAINYTK(2).-	sp|P07256|QCR1_YEAST|sp|P07257|QCR2_YEAST	GK[x]DLSPAINYTK(1)	ENSAVAAK[x]EGLALSSNISR(7)	GKDLSPAINYTK	ENSAVAAKEGLALSSNISR	sp|P07257|QCR2_YEAST;	sp|P07256|QCR1_YEAST;	1	7	(312);	(88);	sp|P07257|QCR2_YEAST(312);	sp|P07256|QCR1_YEAST(88);	85705-35574-6406.95-qExHF01_06320_SP0060-SCX13-A
Soluble	inter	74672-T-31959-5593.45-qExHF01_06328_SP0060-SCX19-A	4	831.442	0.435815	0	0.00692172	-.IAEQAQTKAADKPK(8)--YKLSINDLLVK(2).-	sp|P12695|ODP2_YEAST|sp|P16451|ODPX_YEAST	YK[x]LSINDLLVK(1)	IAEQAQTK[x]AADKPK(7)	YKLSINDLLVK	IAEQAQTKAADKPK	sp|P12695|ODP2_YEAST;	sp|P16451|ODPX_YEAST;	1	7	(304);	(252);	sp|P12695|ODP2_YEAST(304);	sp|P16451|ODPX_YEAST(252);	74672-31959-5593.45-qExHF01_06328_SP0060-SCX19-A
Soluble	inter	83841-T-35070-6327.23-qExHF01_06320_SP0060-SCX13-A	4	951.227	0.433561	0	0.00702267	-.GEKVLDTGGPISVPVGR(3)--IKGVSDEANLNETGR(2).-	sp|P00830|ATPB_YEAST|sp|P07251|ATPA_YEAST	IK[x]GVSDEANLNETGR(1)	GEK[x]VLDTGGPISVPVGR(2)	IKGVSDEANLNETGR	GEKVLDTGGPISVPVGR	sp|P07251|ATPA_YEAST;	sp|P00830|ATPB_YEAST;	1	2	(54);	(108);	sp|P07251|ATPA_YEAST(54);	sp|P00830|ATPB_YEAST(108);	83841-35070-6327.23-qExHF01_06320_SP0060-SCX13-A
Soluble	inter	96962-T-37958-6551.84-qExHF01_06329_SP0060-SCX20-A	5	768.997	0.431481	0	0.00711715	-.NPKLGHLLLNPALSLK(3)--IKGVSDEANLNETGR(2).-	sp|P07251|ATPA_YEAST|sp|P09457|ATPO_YEAST	IK[x]GVSDEANLNETGR(1)	NPK[x]LGHLLLNPALSLK(2)	IKGVSDEANLNETGR	NPKLGHLLLNPALSLK	sp|P07251|ATPA_YEAST;	sp|P09457|ATPO_YEAST;	1	2	(54);	(69);	sp|P07251|ATPA_YEAST(54);	sp|P09457|ATPO_YEAST(69);	96962-37958-6551.84-qExHF01_06329_SP0060-SCX20-A
Soluble	inter	55119-T-26698-4585.24-qExHF01_06332_SP0060-SCX23-A	5	810.212	0.429725	0	0.0071979	-.HSANAGLSSSKTSVFVNRPLQK(11)--NMSNPKIPATK(6).-	sp|P19955|RT31_YEAST|sp|P20967|ODO1_YEAST	NMSNPK[x]IPATK(5)	HSANAGLSSSK[x]TSVFVNRPLQK(10)	NMSNPKIPATK	HSANAGLSSSKTSVFVNRPLQK	sp|P20967|ODO1_YEAST;	sp|P19955|RT31_YEAST;	5	10	(82);	(80);	sp|P20967|ODO1_YEAST(82);	sp|P19955|RT31_YEAST(80);	55119-26698-4585.24-qExHF01_06332_SP0060-SCX23-A
Soluble	inter	79027-T-33810-6131.15-qExHF01_06320_SP0060-SCX13-A	4	1061.76	0.42939	0	0.0072134	-.NVASLTGTKDLQMVNITCR(9)--AVEQKQIAQQDAER(5).-	sp|P40961|PHB1_YEAST|sp|P50085|PHB2_YEAST	AVEQK[x]QIAQQDAER(4)	NVASLTGTK[x]DLQMVNITCR(8)	AVEQKQIAQQDAER	NVASLTGTKDLQMVNITCR	sp|P40961|PHB1_YEAST;	sp|P50085|PHB2_YEAST;	4	8	(188);	(114);	sp|P40961|PHB1_YEAST(188);	sp|P50085|PHB2_YEAST(114);	79027-33810-6131.15-qExHF01_06320_SP0060-SCX13-A
Soluble	inter	106711-T-41025-7272.15-qExHF01_06320_SP0060-SCX13-A	5	883.249	0.428712	0	0.0072449	-.LKNAVQNESVSSPIELNFDAVK(2)--NIFLSKENSAVAAK(6).-	sp|P07256|QCR1_YEAST|sp|P07257|QCR2_YEAST	NIFLSK[x]ENSAVAAK(5)	LK[x]NAVQNESVSSPIELNFDAVK(1)	NIFLSKENSAVAAK	LKNAVQNESVSSPIELNFDAVK	sp|P07256|QCR1_YEAST;	sp|P07257|QCR2_YEAST;	5	1	(80);	(324);	sp|P07256|QCR1_YEAST(80);	sp|P07257|QCR2_YEAST(324);	106711-41025-7272.15-qExHF01_06320_SP0060-SCX13-A
Soluble	inter	76864-T-32835-5736.5-qExHF01_06325_SP0060-SCX17-A	4	1033.01	0.418903	0	0.00771612	-.SNIPIHEYKQLPEDSNYIEK(9)--LAGITTVKGGTGK(8).-	sp|P19414|ACON_YEAST|sp|P38231|FMP23_YEAST	LAGITTVK[x]GGTGK(7)	SNIPIHEYK[x]QLPEDSNYIEK(8)	LAGITTVKGGTGK	SNIPIHEYKQLPEDSNYIEK	sp|P19414|ACON_YEAST;	sp|P38231|FMP23_YEAST;	7	8	(254);	(55);	sp|P19414|ACON_YEAST(254);	sp|P38231|FMP23_YEAST(55);	76864-32835-5736.5-qExHF01_06325_SP0060-SCX17-A
Soluble	inter	49616-T-24769-4443.62-qExHF01_06329_SP0060-SCX20-A	4	806.407	0.416545	0	0.00783392	-.SASIVKDAAAHGLK(6)--AIESYGTASGKPR(11).-	sp|P19414|ACON_YEAST|sp|P25719|CYPC_YEAST	AIESYGTASGK[x]PR(10)	SASIVK[x]DAAAHGLK(5)	AIESYGTASGKPR	SASIVKDAAAHGLK	sp|P25719|CYPC_YEAST;	sp|P19414|ACON_YEAST;	10	5	(169);	(398);	sp|P25719|CYPC_YEAST(169);	sp|P19414|ACON_YEAST(398);	49616-24769-4443.62-qExHF01_06329_SP0060-SCX20-A
Soluble	inter	110091-T-41585-7306.01-qExHF01_06319_SP0060-SCX12-A	5	881.84	0.409484	0	0.00819747	-.LKNAVQNESVSSPIELNFDAVK(2)--NIFLSKENSAVAAK(6).-	sp|P07256|QCR1_YEAST|sp|P07257|QCR2_YEAST	NIFLSK[x]ENSAVAAK(5)	LK[x]NAVQNESVSSPIELNFDAVK(1)	NIFLSKENSAVAAK	LKNAVQNESVSSPIELNFDAVK	sp|P07256|QCR1_YEAST;	sp|P07257|QCR2_YEAST;	5	1	(80);	(324);	sp|P07256|QCR1_YEAST(80);	sp|P07257|QCR2_YEAST(324);	110091-41585-7306.01-qExHF01_06319_SP0060-SCX12-A
Soluble	inter	49215-T-24560-4456.64-qExHF01_06330_SP0060-SCX21-A	5	603.512	0.408666	0	0.00824065	-.LAGITTVKGGTGK(8)--KEQGLFDSNKK(1).-	sp|P19414|ACON_YEAST|sp|Q12497|FMP16_YEAST	LAGITTVK[x]GGTGK(7)	K[x]EQGLFDSNKK(0)	LAGITTVKGGTGK	KEQGLFDSNKK	sp|P19414|ACON_YEAST;	sp|Q12497|FMP16_YEAST;	7	0	(254);	(43);	sp|P19414|ACON_YEAST(254);	sp|Q12497|FMP16_YEAST(43);	49215-24560-4456.64-qExHF01_06330_SP0060-SCX21-A
Soluble	inter	79885-T-34011-5751.82-qExHF01_06331_SP0060-SCX22-A	4	768.646	0.406664	0	0.00834734	-.GPLATPIGKGHR(9)--ANIM[15.99]KLGDGLFR(5).-	sp|P28241|IDH2_YEAST|sp|P28834|IDH1_YEAST	GPLATPIGK[x]GHR(8)	ANIM[15.99]K[x]LGDGLFR(4)	GPLATPIGKGHR	ANIMKLGDGLFR	sp|P28241|IDH2_YEAST;	sp|P28834|IDH1_YEAST;	8	4	(109);	(199);	sp|P28241|IDH2_YEAST(109);	sp|P28834|IDH1_YEAST(199);	79885-34011-5751.82-qExHF01_06331_SP0060-SCX22-A
Soluble	inter	68291-T-30596-5199.67-qExHF01_06332_SP0060-SCX23-A	4	887.43	0.406156	0	0.0083746	-.QTDHKEGVYEAVESLK(5)--GPLATPIGKGHR(9).-	sp|P28241|IDH2_YEAST|sp|P28834|IDH1_YEAST	GPLATPIGK[x]GHR(8)	QTDHK[x]EGVYEAVESLK(4)	GPLATPIGKGHR	QTDHKEGVYEAVESLK	sp|P28241|IDH2_YEAST;	sp|P28834|IDH1_YEAST;	8	4	(109);	(71);	sp|P28241|IDH2_YEAST(109);	sp|P28834|IDH1_YEAST(71);	68291-30596-5199.67-qExHF01_06332_SP0060-SCX23-A
Soluble	inter	133155-T-47117-8208.09-qExHF01_06317_SP0060-SCX11-A	4	1213.61	0.405182	0	0.00842718	-.NPIPTKTTLPSNALNQLTSR(6)--GFNIDSLVVCNTEVKDLSR(15).-	sp|P07342|ILVB_YEAST|sp|P25605|ILV6_YEAST	GFNIDSLVVCNTEVK[x]DLSR(14)	NPIPTK[x]TTLPSNALNQLTSR(5)	GFNIDSLVVCNTEVKDLSR	NPIPTKTTLPSNALNQLTSR	sp|P25605|ILV6_YEAST;	sp|P07342|ILVB_YEAST;	14	5	(116);	(265);	sp|P25605|ILV6_YEAST(116);	sp|P07342|ILVB_YEAST(265);	133155-47117-8208.09-qExHF01_06317_SP0060-SCX11-A
Soluble	inter	93267-T-37642-6484.39-qExHF01_06327_SP0060-SCX18-A	4	924.5	0.404184	0	0.00848142	-.GEKVLDTGGPISVPVGR(3)--SLKLENVVKPEIK(3).-	sp|P00830|ATPB_YEAST|sp|P09457|ATPO_YEAST	SLK[x]LENVVKPEIK(2)	GEK[x]VLDTGGPISVPVGR(2)	SLKLENVVKPEIK	GEKVLDTGGPISVPVGR	sp|P09457|ATPO_YEAST;	sp|P00830|ATPB_YEAST;	2	2	(171);	(108);	sp|P09457|ATPO_YEAST(171);	sp|P00830|ATPB_YEAST(108);	93267-37642-6484.39-qExHF01_06327_SP0060-SCX18-A
Soluble	inter	81412-T-34449-6230.25-qExHF01_06320_SP0060-SCX13-A	4	948.713	0.398268	0	0.00880994	-.GEKVLDTGGPISVPVGR(3)--IKGVSDEANLNETGR(2).-	sp|P00830|ATPB_YEAST|sp|P07251|ATPA_YEAST	IK[x]GVSDEANLNETGR(1)	GEK[x]VLDTGGPISVPVGR(2)	IKGVSDEANLNETGR	GEKVLDTGGPISVPVGR	sp|P07251|ATPA_YEAST;	sp|P00830|ATPB_YEAST;	1	2	(54);	(108);	sp|P07251|ATPA_YEAST(54);	sp|P00830|ATPB_YEAST(108);	81412-34449-6230.25-qExHF01_06320_SP0060-SCX13-A
Soluble	inter	78668-T-33708-6115.11-qExHF01_06320_SP0060-SCX13-A	4	1063.77	0.397071	0	0.00887798	-.NVASLTGTKDLQMVNITCR(9)--AVEQKQIAQQDAER(5).-	sp|P40961|PHB1_YEAST|sp|P50085|PHB2_YEAST	AVEQK[x]QIAQQDAER(4)	NVASLTGTK[x]DLQMVNITCR(8)	AVEQKQIAQQDAER	NVASLTGTKDLQMVNITCR	sp|P40961|PHB1_YEAST;	sp|P50085|PHB2_YEAST;	4	8	(188);	(114);	sp|P40961|PHB1_YEAST(188);	sp|P50085|PHB2_YEAST(114);	78668-33708-6115.11-qExHF01_06320_SP0060-SCX13-A
Soluble	inter	81415-T-34450-6230.39-qExHF01_06320_SP0060-SCX13-A	5	761.383	0.396604	0	0.00890467	-.GEKVLDTGGPISVPVGR(3)--IKGVSDEANLNETGR(2).-	sp|P00830|ATPB_YEAST|sp|P07251|ATPA_YEAST	IK[x]GVSDEANLNETGR(1)	GEK[x]VLDTGGPISVPVGR(2)	IKGVSDEANLNETGR	GEKVLDTGGPISVPVGR	sp|P07251|ATPA_YEAST;	sp|P00830|ATPB_YEAST;	1	2	(54);	(108);	sp|P07251|ATPA_YEAST(54);	sp|P00830|ATPB_YEAST(108);	81415-34450-6230.39-qExHF01_06320_SP0060-SCX13-A
Soluble	inter	80941-T-34303-5797.6-qExHF01_06331_SP0060-SCX22-A	4	768.646	0.392758	0	0.00912743	-.GPLATPIGKGHR(9)--ANIM[15.99]KLGDGLFR(5).-	sp|P28241|IDH2_YEAST|sp|P28834|IDH1_YEAST	GPLATPIGK[x]GHR(8)	ANIM[15.99]K[x]LGDGLFR(4)	GPLATPIGKGHR	ANIMKLGDGLFR	sp|P28241|IDH2_YEAST;	sp|P28834|IDH1_YEAST;	8	4	(109);	(199);	sp|P28241|IDH2_YEAST(109);	sp|P28834|IDH1_YEAST(199);	80941-34303-5797.6-qExHF01_06331_SP0060-SCX22-A
Soluble	inter	72148-T-30966-5432.81-qExHF01_06329_SP0060-SCX20-A	5	694.727	0.390212	0	0.00927794	-.ADQENSPLHTVGFDAR(1)--GPLATPIGKGHR(9).-	sp|P28241|IDH2_YEAST|sp|Q01519|COX12_YEAST	GPLATPIGK[x]GHR(8)	A[x]DQENSPLHTVGFDAR(0)	GPLATPIGKGHR	ADQENSPLHTVGFDAR	sp|P28241|IDH2_YEAST;	sp|Q01519|COX12_YEAST;	8	0	(109);	(2);	sp|P28241|IDH2_YEAST(109);	sp|Q01519|COX12_YEAST(2);	72148-30966-5432.81-qExHF01_06329_SP0060-SCX20-A
Soluble	inter	67815-T-29807-5248.29-qExHF01_06329_SP0060-SCX20-A	5	645.334	0.390007	0	0.00929017	-.SIRPLDTEAIIKTVK(12)--KSDVAAPQGR(1).-	sp|P12695|ODP2_YEAST|sp|P32473|ODPB_YEAST	K[x]SDVAAPQGR(0)	SIRPLDTEAIIK[x]TVK(11)	KSDVAAPQGR	SIRPLDTEAIIKTVK	sp|P12695|ODP2_YEAST;	sp|P32473|ODPB_YEAST;	0	11	(164);	(287);	sp|P12695|ODP2_YEAST(164);	sp|P32473|ODPB_YEAST(287);	67815-29807-5248.29-qExHF01_06329_SP0060-SCX20-A
Soluble	inter	113268-T-42403-7432.39-qExHF01_06319_SP0060-SCX12-A	4	1101.29	0.387134	0	0.00946319	-.LKNAVQNESVSSPIELNFDAVK(2)--NIFLSKENSAVAAK(6).-	sp|P07256|QCR1_YEAST|sp|P07257|QCR2_YEAST	NIFLSK[x]ENSAVAAK(5)	LK[x]NAVQNESVSSPIELNFDAVK(1)	NIFLSKENSAVAAK	LKNAVQNESVSSPIELNFDAVK	sp|P07256|QCR1_YEAST;	sp|P07257|QCR2_YEAST;	5	1	(80);	(324);	sp|P07256|QCR1_YEAST(80);	sp|P07257|QCR2_YEAST(324);	113268-42403-7432.39-qExHF01_06319_SP0060-SCX12-A
Soluble	inter	137832-T-51509-8738.97-qExHF01_06325_SP0060-SCX17-A	4	1127.35	0.383758	0	0.00967073	-.DYTDISVAVATPKGLVTPVVR(13)--HDLDKEINLGPGILPR(5).-	sp|P19262|ODO2_YEAST|sp|P20967|ODO1_YEAST	HDLDK[x]EINLGPGILPR(4)	DYTDISVAVATPK[x]GLVTPVVR(12)	HDLDKEINLGPGILPR	DYTDISVAVATPKGLVTPVVR	sp|P20967|ODO1_YEAST;	sp|P19262|ODO2_YEAST;	4	12	(175);	(336);	sp|P20967|ODO1_YEAST(175);	sp|P19262|ODO2_YEAST(336);	137832-51509-8738.97-qExHF01_06325_SP0060-SCX17-A
Soluble	inter	75612-T-32590-5695.75-qExHF01_06327_SP0060-SCX18-A	4	1022.98	0.379031	0	0.00996889	-.GSTMGPDKDFVEVTPDNISTR(8)--FKNPSNGHIIGK(2).-	sp|P40496|RT25_YEAST|sp|Q03799|RT08_YEAST	FK[x]NPSNGHIIGK(1)	GSTMGPDK[x]DFVEVTPDNISTR(7)	FKNPSNGHIIGK	GSTMGPDKDFVEVTPDNISTR	sp|P40496|RT25_YEAST;	sp|Q03799|RT08_YEAST;	1	7	(49);	(58);	sp|P40496|RT25_YEAST(49);	sp|Q03799|RT08_YEAST(58);	75612-32590-5695.75-qExHF01_06327_SP0060-SCX18-A
Soluble	inter	51489-T-27222-5023.34-qExHF01_06321_SP0060-SCX14-A	3	1117.56	0.378935	0	0.00997506	-.TSTKAQPAEPQAEK(4)--KYGVSAEVINLR(1).-	sp|P12695|ODP2_YEAST|sp|P32473|ODPB_YEAST	K[x]YGVSAEVINLR(0)	TSTK[x]AQPAEPQAEK(3)	KYGVSAEVINLR	TSTKAQPAEPQAEK	sp|P32473|ODPB_YEAST;	sp|P12695|ODP2_YEAST;	0	3	(264);	(136);	sp|P32473|ODPB_YEAST(264);	sp|P12695|ODP2_YEAST(136);	51489-27222-5023.34-qExHF01_06321_SP0060-SCX14-A
Soluble	inter	97458-T-38237-6670.75-qExHF01_06330_SP0060-SCX21-A	4	868.438	0.378176	0	0.0100238	-.SIRPLDTEAIIKTVK(12)--IPEDTWDFKK(9).-	sp|P16387|ODPA_YEAST|sp|P32473|ODPB_YEAST	IPEDTWDFK[x]K(8)	SIRPLDTEAIIK[x]TVK(11)	IPEDTWDFKK	SIRPLDTEAIIKTVK	sp|P16387|ODPA_YEAST;	sp|P32473|ODPB_YEAST;	8	11	(412);	(287);	sp|P16387|ODPA_YEAST(412);	sp|P32473|ODPB_YEAST(287);	97458-38237-6670.75-qExHF01_06330_SP0060-SCX21-A
Soluble	inter	104694-T-40941-7004-qExHF01_06327_SP0060-SCX18-A	4	920.216	0.377663	0	0.0100569	-.DNGKHALIVYDDLSK(4)--AQFETLTAPLVKR(12).-	sp|P07251|ATPA_YEAST|sp|P0CS90|HSP77_YEAST	AQFETLTAPLVK[x]R(11)	DNGK[x]HALIVYDDLSK(3)	AQFETLTAPLVKR	DNGKHALIVYDDLSK	sp|P0CS90|HSP77_YEAST;	sp|P07251|ATPA_YEAST;	11	3	(337);	(299);	sp|P0CS90|HSP77_YEAST(337);	sp|P07251|ATPA_YEAST(299);	104694-40941-7004-qExHF01_06327_SP0060-SCX18-A
Soluble	inter	109448-T-42326-7230.35-qExHF01_06327_SP0060-SCX18-A	5	837.604	0.375567	0	0.0101932	-.LEHKNITDPESNIVFK(4)--LEGIDVFDTKPLDSSR(10).-	sp|P04037|COX4_YEAST|sp|P32898|CYM1_YEAST	LEGIDVFDTK[x]PLDSSR(9)	LEHK[x]NITDPESNIVFK(3)	LEGIDVFDTKPLDSSR	LEHKNITDPESNIVFK	sp|P04037|COX4_YEAST;	sp|P32898|CYM1_YEAST;	9	3	(84);	(167);	sp|P04037|COX4_YEAST(84);	sp|P32898|CYM1_YEAST(167);	109448-42326-7230.35-qExHF01_06327_SP0060-SCX18-A
Soluble	inter	82006-T-34030-5927.49-qExHF01_06328_SP0060-SCX19-A	5	949.868	0.373133	0	0.0103539	-.SQTDAFYTQYKNGTAASEPTPITK(11)--THPNNIKLSINGIGK(7).-	sp|P21306|ATP5E_YEAST|sp|P38077|ATPG_YEAST	THPNNIK[x]LSINGIGK(6)	SQTDAFYTQYK[x]NGTAASEPTPITK(10)	THPNNIKLSINGIGK	SQTDAFYTQYKNGTAASEPTPITK	sp|P38077|ATPG_YEAST;	sp|P21306|ATP5E_YEAST;	6	10	(160);	(49);	sp|P38077|ATPG_YEAST(160);	sp|P21306|ATP5E_YEAST(49);	82006-34030-5927.49-qExHF01_06328_SP0060-SCX19-A
Soluble	inter	96629-T-39229-6579.82-qExHF01_06332_SP0060-SCX23-A	5	931.638	0.372237	0	0.0104136	-.IHPIGELSSEEEEMLQKCK(17)--TTTDHISMAGPWLKYR(14).-	sp|P17505|MDHM_YEAST|sp|P19414|ACON_YEAST	TTTDHISMAGPWLK[x]YR(13)	IHPIGELSSEEEEMLQK[x]CK(16)	TTTDHISMAGPWLKYR	IHPIGELSSEEEEMLQKCK	sp|P19414|ACON_YEAST;	sp|P17505|MDHM_YEAST;	13	16	(602);	(315);	sp|P19414|ACON_YEAST(602);	sp|P17505|MDHM_YEAST(315);	96629-39229-6579.82-qExHF01_06332_SP0060-SCX23-A
Soluble	inter	112367-T-42511-7507.3-qExHF01_06320_SP0060-SCX13-A	4	1101.8	0.371888	0	0.010437	-.LKNAVQNESVSSPIELNFDAVK(2)--NIFLSKENSAVAAK(6).-	sp|P07256|QCR1_YEAST|sp|P07257|QCR2_YEAST	NIFLSK[x]ENSAVAAK(5)	LK[x]NAVQNESVSSPIELNFDAVK(1)	NIFLSKENSAVAAK	LKNAVQNESVSSPIELNFDAVK	sp|P07256|QCR1_YEAST;	sp|P07257|QCR2_YEAST;	5	1	(80);	(324);	sp|P07256|QCR1_YEAST(80);	sp|P07257|QCR2_YEAST(324);	112367-42511-7507.3-qExHF01_06320_SP0060-SCX13-A
Soluble	inter	72623-T-31378-5501.56-qExHF01_06328_SP0060-SCX19-A	5	724.379	0.370927	0	0.0105017	-.IKGVSDEANLNETGR(2)--SLKLENVVKPEIK(3).-	sp|P07251|ATPA_YEAST|sp|P09457|ATPO_YEAST	SLK[x]LENVVKPEIK(2)	IK[x]GVSDEANLNETGR(1)	SLKLENVVKPEIK	IKGVSDEANLNETGR	sp|P09457|ATPO_YEAST;	sp|P07251|ATPA_YEAST;	2	1	(171);	(54);	sp|P09457|ATPO_YEAST(171);	sp|P07251|ATPA_YEAST(54);	72623-31378-5501.56-qExHF01_06328_SP0060-SCX19-A
Soluble	inter	98889-T-38907-6672.03-qExHF01_06325_SP0060-SCX17-A	5	942.435	0.368263	0	0.0106829	-.QNKTFEVINPSTEEEICHIYEGR(3)--STVEVKVSPTSDR(6).-	sp|P19414|ACON_YEAST|sp|P46367|ALDH4_YEAST	STVEVK[x]VSPTSDR(5)	QNK[x]TFEVINPSTEEEICHIYEGR(2)	STVEVKVSPTSDR	QNKTFEVINPSTEEEICHIYEGR	sp|P19414|ACON_YEAST;	sp|P46367|ALDH4_YEAST;	5	2	(554);	(60);	sp|P19414|ACON_YEAST(554);	sp|P46367|ALDH4_YEAST(60);	98889-38907-6672.03-qExHF01_06325_SP0060-SCX17-A
Soluble	inter	96848-T-39292-6589.95-qExHF01_06332_SP0060-SCX23-A	4	1192.82	0.366446	0	0.0108084	-.SADGKYHIIDHEYDCVVIGAGGAGLR(5)--AAIAEEQILNKQR(11).-	sp|P33421|SDH3_YEAST|sp|Q00711|SDHA_YEAST	AAIAEEQILNK[x]QR(10)	SADGK[x]YHIIDHEYDCVVIGAGGAGLR(4)	AAIAEEQILNKQR	SADGKYHIIDHEYDCVVIGAGGAGLR	sp|P33421|SDH3_YEAST;	sp|Q00711|SDHA_YEAST;	10	4	(70);	(45);	sp|P33421|SDH3_YEAST(70);	sp|Q00711|SDHA_YEAST(45);	96848-39292-6589.95-qExHF01_06332_SP0060-SCX23-A
Soluble	inter	73327-T-31974-5816.13-qExHF01_06319_SP0060-SCX12-A	4	852.198	0.366163	0	0.010828	-.GEKVLDTGGPISVPVGR(3)--AAASKAAAPPPVR(5).-	sp|P00830|ATPB_YEAST|sp|P09457|ATPO_YEAST	AAASK[x]AAAPPPVR(4)	GEK[x]VLDTGGPISVPVGR(2)	AAASKAAAPPPVR	GEKVLDTGGPISVPVGR	sp|P09457|ATPO_YEAST;	sp|P00830|ATPB_YEAST;	4	2	(20);	(108);	sp|P09457|ATPO_YEAST(20);	sp|P00830|ATPB_YEAST(108);	73327-31974-5816.13-qExHF01_06319_SP0060-SCX12-A
Soluble	inter	111460-T-41946-7362.04-qExHF01_06319_SP0060-SCX12-A	4	1104.06	0.365777	0	0.0108549	-.LKNAVQNESVSSPIELNFDAVK(2)--NIFLSKENSAVAAK(6).-	sp|P07256|QCR1_YEAST|sp|P07257|QCR2_YEAST	NIFLSK[x]ENSAVAAK(5)	LK[x]NAVQNESVSSPIELNFDAVK(1)	NIFLSKENSAVAAK	LKNAVQNESVSSPIELNFDAVK	sp|P07256|QCR1_YEAST;	sp|P07257|QCR2_YEAST;	5	1	(80);	(324);	sp|P07256|QCR1_YEAST(80);	sp|P07257|QCR2_YEAST(324);	111460-41946-7362.04-qExHF01_06319_SP0060-SCX12-A
Soluble	inter	51751-T-27298-5034.81-qExHF01_06321_SP0060-SCX14-A	4	836.407	0.364474	0	0.0109462	-.TSTKAQPAEPQAEK(4)--KYGVSAEVINLR(1).-	sp|P12695|ODP2_YEAST|sp|P32473|ODPB_YEAST	K[x]YGVSAEVINLR(0)	TSTK[x]AQPAEPQAEK(3)	KYGVSAEVINLR	TSTKAQPAEPQAEK	sp|P32473|ODPB_YEAST;	sp|P12695|ODP2_YEAST;	0	3	(264);	(136);	sp|P32473|ODPB_YEAST(264);	sp|P12695|ODP2_YEAST(136);	51751-27298-5034.81-qExHF01_06321_SP0060-SCX14-A
Soluble	inter	48943-T-26479-4909.4-qExHF01_06321_SP0060-SCX14-A	4	851.615	0.360822	0	0.0112061	-.ADQENSPLHTVGFDAR(1)--GKSVENECSK(2).-	sp|O60200|MDM35_YEAST|sp|Q01519|COX12_YEAST	GK[x]SVENECSK(1)	A[x]DQENSPLHTVGFDAR(0)	GKSVENECSK	ADQENSPLHTVGFDAR	sp|O60200|MDM35_YEAST;	sp|Q01519|COX12_YEAST;	1	0	(36);	(2);	sp|O60200|MDM35_YEAST(36);	sp|Q01519|COX12_YEAST(2);	48943-26479-4909.4-qExHF01_06321_SP0060-SCX14-A
Soluble	inter	112224-T-42262-7231.48-qExHF01_06329_SP0060-SCX20-A	5	771.009	0.360441	0	0.0112335	-.GEKVLDTGGPISVPVGR(3)--LGHLLLNPALSLKDR(13).-	sp|P00830|ATPB_YEAST|sp|P09457|ATPO_YEAST	LGHLLLNPALSLK[x]DR(12)	GEK[x]VLDTGGPISVPVGR(2)	LGHLLLNPALSLKDR	GEKVLDTGGPISVPVGR	sp|P09457|ATPO_YEAST;	sp|P00830|ATPB_YEAST;	12	2	(82);	(108);	sp|P09457|ATPO_YEAST(82);	sp|P00830|ATPB_YEAST(108);	112224-42262-7231.48-qExHF01_06329_SP0060-SCX20-A
Soluble	inter	70905-T-30914-5428.65-qExHF01_06328_SP0060-SCX19-A	5	822.789	0.359593	0	0.0112949	-.GSTM[15.99]GPDKDFVEVTPDNISTR(8)--FKNPSNGHIIGK(2).-	sp|P40496|RT25_YEAST|sp|Q03799|RT08_YEAST	FK[x]NPSNGHIIGK(1)	GSTM[15.99]GPDK[x]DFVEVTPDNISTR(7)	FKNPSNGHIIGK	GSTMGPDKDFVEVTPDNISTR	sp|P40496|RT25_YEAST;	sp|Q03799|RT08_YEAST;	1	7	(49);	(58);	sp|P40496|RT25_YEAST(49);	sp|Q03799|RT08_YEAST(58);	70905-30914-5428.65-qExHF01_06328_SP0060-SCX19-A
Soluble	inter	78886-T-33768-6124.47-qExHF01_06320_SP0060-SCX13-A	4	1062.01	0.356772	0	0.0115015	-.NVASLTGTKDLQMVNITCR(9)--AVEQKQIAQQDAER(5).-	sp|P40961|PHB1_YEAST|sp|P50085|PHB2_YEAST	AVEQK[x]QIAQQDAER(4)	NVASLTGTK[x]DLQMVNITCR(8)	AVEQKQIAQQDAER	NVASLTGTKDLQMVNITCR	sp|P40961|PHB1_YEAST;	sp|P50085|PHB2_YEAST;	4	8	(188);	(114);	sp|P40961|PHB1_YEAST(188);	sp|P50085|PHB2_YEAST(114);	78886-33768-6124.47-qExHF01_06320_SP0060-SCX13-A
Soluble	inter	88677-T-36056-6448.82-qExHF01_06319_SP0060-SCX12-A	4	914.972	0.35502	0	0.0116316	-.VVDALGNPIDGKGPIDAAGR(12)--SVLKNTSVIDK(4).-	sp|P07251|ATPA_YEAST|sp|P30902|ATP7_YEAST	SVLK[x]NTSVIDK(3)	VVDALGNPIDGK[x]GPIDAAGR(11)	SVLKNTSVIDK	VVDALGNPIDGKGPIDAAGR	sp|P30902|ATP7_YEAST;	sp|P07251|ATPA_YEAST;	3	11	(64);	(155);	sp|P30902|ATP7_YEAST(64);	sp|P07251|ATPA_YEAST(155);	88677-36056-6448.82-qExHF01_06319_SP0060-SCX12-A
Soluble	inter	103567-T-40817-6818.18-qExHF01_06331_SP0060-SCX22-A	4	998.966	0.354312	0	0.0116847	-.TTTDHISMAGPWLKYR(14)--SIYGSKFADENFVK(6).-	sp|P19414|ACON_YEAST|sp|P25719|CYPC_YEAST	SIYGSK[x]FADENFVK(5)	TTTDHISMAGPWLK[x]YR(13)	SIYGSKFADENFVK	TTTDHISMAGPWLKYR	sp|P25719|CYPC_YEAST;	sp|P19414|ACON_YEAST;	5	13	(100);	(602);	sp|P25719|CYPC_YEAST(100);	sp|P19414|ACON_YEAST(602);	103567-40817-6818.18-qExHF01_06331_SP0060-SCX22-A
Soluble	inter	54222-T-27990-5139.76-qExHF01_06321_SP0060-SCX14-A	4	820.415	0.353707	0	0.0117302	-.IKGVSDEANLNETGR(2)--ALSASKLVGQGK(6).-	sp|P07251|ATPA_YEAST|sp|P09457|ATPO_YEAST	ALSASK[x]LVGQGK(5)	IK[x]GVSDEANLNETGR(1)	ALSASKLVGQGK	IKGVSDEANLNETGR	sp|P09457|ATPO_YEAST;	sp|P07251|ATPA_YEAST;	5	1	(162);	(54);	sp|P09457|ATPO_YEAST(162);	sp|P07251|ATPA_YEAST(54);	54222-27990-5139.76-qExHF01_06321_SP0060-SCX14-A
Soluble	inter	69486-T-30902-5437.21-qExHF01_06327_SP0060-SCX18-A	4	1028.99	0.353411	0	0.0117525	-.GSTM[15.99]GPDKDFVEVTPDNISTR(8)--FKNPSNGHIIGK(2).-	sp|P40496|RT25_YEAST|sp|Q03799|RT08_YEAST	FK[x]NPSNGHIIGK(1)	GSTM[15.99]GPDK[x]DFVEVTPDNISTR(7)	FKNPSNGHIIGK	GSTMGPDKDFVEVTPDNISTR	sp|P40496|RT25_YEAST;	sp|Q03799|RT08_YEAST;	1	7	(49);	(58);	sp|P40496|RT25_YEAST(49);	sp|Q03799|RT08_YEAST(58);	69486-30902-5437.21-qExHF01_06327_SP0060-SCX18-A
Soluble	inter	80830-T-34104-5932.05-qExHF01_06327_SP0060-SCX18-A	4	1186.33	0.351978	0	0.0118612	-.SQTDAFYTQYKNGTAASEPTPITK(11)--THPNNIKLSINGIGK(7).-	sp|P21306|ATP5E_YEAST|sp|P38077|ATPG_YEAST	THPNNIK[x]LSINGIGK(6)	SQTDAFYTQYK[x]NGTAASEPTPITK(10)	THPNNIKLSINGIGK	SQTDAFYTQYKNGTAASEPTPITK	sp|P38077|ATPG_YEAST;	sp|P21306|ATP5E_YEAST;	6	10	(160);	(49);	sp|P38077|ATPG_YEAST(160);	sp|P21306|ATP5E_YEAST(49);	80830-34104-5932.05-qExHF01_06327_SP0060-SCX18-A
Soluble	inter	27708-T-18564-3506.12-qExHF01_06330_SP0060-SCX21-A	4	792.623	0.351935	0	0.0118645	-.TDGTKGPSEEIK(5)--GELHNKNVDYAK(6).-	sp|O13525|COQ4_YEAST|sp|P41735|COQ7_YEAST	TDGTK[x]GPSEEIK(4)	GELHNK[x]NVDYAK(5)	TDGTKGPSEEIK	GELHNKNVDYAK	sp|P41735|COQ7_YEAST;	sp|O13525|COQ4_YEAST;	4	5	(174);	(55);	sp|P41735|COQ7_YEAST(174);	sp|O13525|COQ4_YEAST(55);	27708-18564-3506.12-qExHF01_06330_SP0060-SCX21-A
Soluble	inter	101911-T-41737-7263.45-qExHF01_06321_SP0060-SCX14-A	4	779.644	0.350984	0	0.0119371	-.GASVKAVLAELMGR(5)--AQPAEPQAEKK(10).-	sp|P12695|ODP2_YEAST|sp|P16387|ODPA_YEAST	AQPAEPQAEK[x]K(9)	GASVK[x]AVLAELMGR(4)	AQPAEPQAEKK	GASVKAVLAELMGR	sp|P12695|ODP2_YEAST;	sp|P16387|ODPA_YEAST;	9	4	(146);	(152);	sp|P12695|ODP2_YEAST(146);	sp|P16387|ODPA_YEAST(152);	101911-41737-7263.45-qExHF01_06321_SP0060-SCX14-A
Soluble	inter	55142-T-26246-4730.01-qExHF01_06330_SP0060-SCX21-A	5	702.352	0.349811	0	0.0120275	-.KPSADSTEATQQHLK(1)--KYGVSAEVINLR(1).-	sp|P16451|ODPX_YEAST|sp|P32473|ODPB_YEAST	K[x]YGVSAEVINLR(0)	K[x]PSADSTEATQQHLK(0)	KYGVSAEVINLR	KPSADSTEATQQHLK	sp|P32473|ODPB_YEAST;	sp|P16451|ODPX_YEAST;	0	0	(264);	(135);	sp|P32473|ODPB_YEAST(264);	sp|P16451|ODPX_YEAST(135);	55142-26246-4730.01-qExHF01_06330_SP0060-SCX21-A
Soluble	inter	67104-T-30242-5144.51-qExHF01_06332_SP0060-SCX23-A	4	889.444	0.349247	0	0.0120711	-.QTDHKEGVYEAVESLK(5)--GPLATPIGKGHR(9).-	sp|P28241|IDH2_YEAST|sp|P28834|IDH1_YEAST	GPLATPIGK[x]GHR(8)	QTDHK[x]EGVYEAVESLK(4)	GPLATPIGKGHR	QTDHKEGVYEAVESLK	sp|P28241|IDH2_YEAST;	sp|P28834|IDH1_YEAST;	8	4	(109);	(71);	sp|P28241|IDH2_YEAST(109);	sp|P28834|IDH1_YEAST(71);	67104-30242-5144.51-qExHF01_06332_SP0060-SCX23-A
Soluble	inter	72297-T-31285-5487.12-qExHF01_06328_SP0060-SCX19-A	5	823.19	0.347925	0	0.0121741	-.GSTM[15.99]GPDKDFVEVTPDNISTR(8)--FKNPSNGHIIGK(2).-	sp|P40496|RT25_YEAST|sp|Q03799|RT08_YEAST	FK[x]NPSNGHIIGK(1)	GSTM[15.99]GPDK[x]DFVEVTPDNISTR(7)	FKNPSNGHIIGK	GSTMGPDKDFVEVTPDNISTR	sp|P40496|RT25_YEAST;	sp|Q03799|RT08_YEAST;	1	7	(49);	(58);	sp|P40496|RT25_YEAST(49);	sp|Q03799|RT08_YEAST(58);	72297-31285-5487.12-qExHF01_06328_SP0060-SCX19-A
Soluble	inter	76600-T-32523-5684.05-qExHF01_06328_SP0060-SCX19-A	4	1022.98	0.344387	0	0.012454	-.GSTMGPDKDFVEVTPDNISTR(8)--FKNPSNGHIIGK(2).-	sp|P40496|RT25_YEAST|sp|Q03799|RT08_YEAST	FK[x]NPSNGHIIGK(1)	GSTMGPDK[x]DFVEVTPDNISTR(7)	FKNPSNGHIIGK	GSTMGPDKDFVEVTPDNISTR	sp|P40496|RT25_YEAST;	sp|Q03799|RT08_YEAST;	1	7	(49);	(58);	sp|P40496|RT25_YEAST(49);	sp|Q03799|RT08_YEAST(58);	76600-32523-5684.05-qExHF01_06328_SP0060-SCX19-A
Soluble	inter	76144-T-32753-5720.96-qExHF01_06327_SP0060-SCX18-A	5	826.807	0.344198	0	0.0124691	-.SNIPIHEYKQLPEDSNYIEK(9)--LAGITTVKGGTGK(8).-	sp|P19414|ACON_YEAST|sp|P38231|FMP23_YEAST	LAGITTVK[x]GGTGK(7)	SNIPIHEYK[x]QLPEDSNYIEK(8)	LAGITTVKGGTGK	SNIPIHEYKQLPEDSNYIEK	sp|P19414|ACON_YEAST;	sp|P38231|FMP23_YEAST;	7	8	(254);	(55);	sp|P19414|ACON_YEAST(254);	sp|P38231|FMP23_YEAST(55);	76144-32753-5720.96-qExHF01_06327_SP0060-SCX18-A
Soluble	inter	101697-T-39699-6794.33-qExHF01_06325_SP0060-SCX17-A	5	902.23	0.34307	0	0.0125598	-.QNKTFEVINPSTEEEICHIYEGR(3)--LAGITTVKGGTGK(8).-	sp|P19414|ACON_YEAST|sp|P46367|ALDH4_YEAST	LAGITTVK[x]GGTGK(7)	QNK[x]TFEVINPSTEEEICHIYEGR(2)	LAGITTVKGGTGK	QNKTFEVINPSTEEEICHIYEGR	sp|P19414|ACON_YEAST;	sp|P46367|ALDH4_YEAST;	7	2	(254);	(60);	sp|P19414|ACON_YEAST(254);	sp|P46367|ALDH4_YEAST(60);	101697-39699-6794.33-qExHF01_06325_SP0060-SCX17-A
Soluble	inter	94855-T-38680-6490.25-qExHF01_06332_SP0060-SCX23-A	7	1614.78	0.342629	0	0.0125955	-.ILYGHLDDPHGQDIQRGVSYLKLRPDRVACQDATAQMAILQFMSAGLPQVAKPVTVHCDHLIQAQVGGEK(22)--DAVYIDIGK[535.16]KNEEPSFVPGQER(10).-	sp|P19414|ACON_YEAST|sp|Q08965|BMS1_YEAST	DAVYIDIGK[535.16]K[x]NEEPSFVPGQER(9)	ILYGHLDDPHGQDIQRGVSYLK[x]LRPDRVACQDATAQMAILQFMSAGLPQVAKPVTVHCDHLIQAQVGGEK(21)	DAVYIDIGKKNEEPSFVPGQER	ILYGHLDDPHGQDIQRGVSYLKLRPDRVACQDATAQMAILQFMSAGLPQVAKPVTVHCDHLIQAQVGGEK	sp|Q08965|BMS1_YEAST;	sp|P19414|ACON_YEAST;	9	21	(378);	(86);	sp|Q08965|BMS1_YEAST(378);	sp|P19414|ACON_YEAST(86);	94855-38680-6490.25-qExHF01_06332_SP0060-SCX23-A
Soluble	inter	94856-T-38680-6490.25-qExHF01_06332_SP0060-SCX23-A	7	1614.78	0.34249	0	0.0126067	-.ILYGHLDDPHGQDIQRGVSYLKLRPDRVACQDATAQMAILQFMSAGLPQVAKPVTVHCDHLIQAQVGGEK(52)--DAVYIDIGK[535.16]KNEEPSFVPGQER(10).-	sp|P19414|ACON_YEAST|sp|Q08965|BMS1_YEAST	DAVYIDIGK[535.16]K[x]NEEPSFVPGQER(9)	ILYGHLDDPHGQDIQRGVSYLKLRPDRVACQDATAQMAILQFMSAGLPQVAK[x]PVTVHCDHLIQAQVGGEK(51)	DAVYIDIGKKNEEPSFVPGQER	ILYGHLDDPHGQDIQRGVSYLKLRPDRVACQDATAQMAILQFMSAGLPQVAKPVTVHCDHLIQAQVGGEK	sp|Q08965|BMS1_YEAST;	sp|P19414|ACON_YEAST;	9	51	(378);	(116);	sp|Q08965|BMS1_YEAST(378);	sp|P19414|ACON_YEAST(116);	94856-38680-6490.25-qExHF01_06332_SP0060-SCX23-A
Soluble	inter	94849-T-38680-6490.25-qExHF01_06332_SP0060-SCX23-A	7	1614.78	0.342363	0	0.0126169	-.ILYGHLDDPHGQDIQRGVSYLKLRPDRVACQDATAQMAILQFMSAGLPQVAKPVTVHCDHLIQAQVGGEK(22)--DAVYIDIGKK[527.11]NEEPSFVPGQER(9).-	sp|P19414|ACON_YEAST|sp|Q08965|BMS1_YEAST	DAVYIDIGK[x]K[527.11]NEEPSFVPGQER(8)	ILYGHLDDPHGQDIQRGVSYLK[x]LRPDRVACQDATAQMAILQFMSAGLPQVAKPVTVHCDHLIQAQVGGEK(21)	DAVYIDIGKKNEEPSFVPGQER	ILYGHLDDPHGQDIQRGVSYLKLRPDRVACQDATAQMAILQFMSAGLPQVAKPVTVHCDHLIQAQVGGEK	sp|Q08965|BMS1_YEAST;	sp|P19414|ACON_YEAST;	8	21	(377);	(86);	sp|Q08965|BMS1_YEAST(377);	sp|P19414|ACON_YEAST(86);	94849-38680-6490.25-qExHF01_06332_SP0060-SCX23-A
Soluble	inter	94850-T-38680-6490.25-qExHF01_06332_SP0060-SCX23-A	7	1614.78	0.342225	0	0.0126282	-.ILYGHLDDPHGQDIQRGVSYLKLRPDRVACQDATAQMAILQFMSAGLPQVAKPVTVHCDHLIQAQVGGEK(52)--DAVYIDIGKK[527.11]NEEPSFVPGQER(9).-	sp|P19414|ACON_YEAST|sp|Q08965|BMS1_YEAST	DAVYIDIGK[x]K[527.11]NEEPSFVPGQER(8)	ILYGHLDDPHGQDIQRGVSYLKLRPDRVACQDATAQMAILQFMSAGLPQVAK[x]PVTVHCDHLIQAQVGGEK(51)	DAVYIDIGKKNEEPSFVPGQER	ILYGHLDDPHGQDIQRGVSYLKLRPDRVACQDATAQMAILQFMSAGLPQVAKPVTVHCDHLIQAQVGGEK	sp|Q08965|BMS1_YEAST;	sp|P19414|ACON_YEAST;	8	51	(377);	(116);	sp|Q08965|BMS1_YEAST(377);	sp|P19414|ACON_YEAST(116);	94850-38680-6490.25-qExHF01_06332_SP0060-SCX23-A
Soluble	inter	103313-T-40559-6945.06-qExHF01_06327_SP0060-SCX18-A	5	924.439	0.341911	0	0.0126537	-.QNKTFEVINPSTEEEICHIYEGR(3)--NIEKGVNFVASK(4).-	sp|P17505|MDHM_YEAST|sp|P46367|ALDH4_YEAST	NIEK[x]GVNFVASK(3)	QNK[x]TFEVINPSTEEEICHIYEGR(2)	NIEKGVNFVASK	QNKTFEVINPSTEEEICHIYEGR	sp|P17505|MDHM_YEAST;	sp|P46367|ALDH4_YEAST;	3	2	(326);	(60);	sp|P17505|MDHM_YEAST(326);	sp|P46367|ALDH4_YEAST(60);	103313-40559-6945.06-qExHF01_06327_SP0060-SCX18-A
Soluble	inter	64572-T-29867-5516.09-qExHF01_06320_SP0060-SCX13-A	4	687.335	0.341238	0	0.0127085	-.DAPTKISTLAVK(5)--AYTSHLSSK(1).-	sp|P07257|QCR2_YEAST|sp|P37299|QCR10_YEAST	A[x]YTSHLSSK(0)	DAPTK[x]ISTLAVK(4)	AYTSHLSSK	DAPTKISTLAVK	sp|P37299|QCR10_YEAST;	sp|P07257|QCR2_YEAST;	0	4	(2);	(27);	sp|P37299|QCR10_YEAST(2);	sp|P07257|QCR2_YEAST(27);	64572-29867-5516.09-qExHF01_06320_SP0060-SCX13-A
Soluble	inter	94857-T-38680-6490.25-qExHF01_06332_SP0060-SCX23-A	7	1614.78	0.339738	0	0.0128315	-.ILYGHLDDPHGQDIQRGVSYLKLRPDRVACQDATAQMAILQFMSAGLPQVAKPVTVHCDHLIQAQVGGEK(22)--DAVYIDIGKK[535.16]NEEPSFVPGQER(9).-	sp|P19414|ACON_YEAST|sp|Q08965|BMS1_YEAST	DAVYIDIGK[x]K[535.16]NEEPSFVPGQER(8)	ILYGHLDDPHGQDIQRGVSYLK[x]LRPDRVACQDATAQMAILQFMSAGLPQVAKPVTVHCDHLIQAQVGGEK(21)	DAVYIDIGKKNEEPSFVPGQER	ILYGHLDDPHGQDIQRGVSYLKLRPDRVACQDATAQMAILQFMSAGLPQVAKPVTVHCDHLIQAQVGGEK	sp|Q08965|BMS1_YEAST;	sp|P19414|ACON_YEAST;	8	21	(377);	(86);	sp|Q08965|BMS1_YEAST(377);	sp|P19414|ACON_YEAST(86);	94857-38680-6490.25-qExHF01_06332_SP0060-SCX23-A
Soluble	inter	94858-T-38680-6490.25-qExHF01_06332_SP0060-SCX23-A	7	1614.78	0.3396	0	0.0128429	-.ILYGHLDDPHGQDIQRGVSYLKLRPDRVACQDATAQMAILQFMSAGLPQVAKPVTVHCDHLIQAQVGGEK(52)--DAVYIDIGKK[535.16]NEEPSFVPGQER(9).-	sp|P19414|ACON_YEAST|sp|Q08965|BMS1_YEAST	DAVYIDIGK[x]K[535.16]NEEPSFVPGQER(8)	ILYGHLDDPHGQDIQRGVSYLKLRPDRVACQDATAQMAILQFMSAGLPQVAK[x]PVTVHCDHLIQAQVGGEK(51)	DAVYIDIGKKNEEPSFVPGQER	ILYGHLDDPHGQDIQRGVSYLKLRPDRVACQDATAQMAILQFMSAGLPQVAKPVTVHCDHLIQAQVGGEK	sp|Q08965|BMS1_YEAST;	sp|P19414|ACON_YEAST;	8	51	(377);	(116);	sp|Q08965|BMS1_YEAST(377);	sp|P19414|ACON_YEAST(116);	94858-38680-6490.25-qExHF01_06332_SP0060-SCX23-A
Soluble	inter	69338-T-29890-5510.62-qExHF01_06323_SP0060-SCX15-A	4	801.648	0.339414	0	0.0128583	-.KYGVSAEVINLR(1)--AKTNQDTEGFVK(2).-	sp|P09624|DLDH_YEAST|sp|P32473|ODPB_YEAST	AK[x]TNQDTEGFVK(1)	K[x]YGVSAEVINLR(0)	AKTNQDTEGFVK	KYGVSAEVINLR	sp|P09624|DLDH_YEAST;	sp|P32473|ODPB_YEAST;	1	0	(421);	(264);	sp|P09624|DLDH_YEAST(421);	sp|P32473|ODPB_YEAST(264);	69338-29890-5510.62-qExHF01_06323_SP0060-SCX15-A
Soluble	inter	96586-T-39216-6577.93-qExHF01_06332_SP0060-SCX23-A	4	1194.83	0.339229	0	0.0128736	-.SADGKYHIIDHEYDCVVIGAGGAGLR(5)--AAIAEEQILNKQR(11).-	sp|P33421|SDH3_YEAST|sp|Q00711|SDHA_YEAST	AAIAEEQILNK[x]QR(10)	SADGK[x]YHIIDHEYDCVVIGAGGAGLR(4)	AAIAEEQILNKQR	SADGKYHIIDHEYDCVVIGAGGAGLR	sp|P33421|SDH3_YEAST;	sp|Q00711|SDHA_YEAST;	10	4	(70);	(45);	sp|P33421|SDH3_YEAST(70);	sp|Q00711|SDHA_YEAST(45);	96586-39216-6577.93-qExHF01_06332_SP0060-SCX23-A
Soluble	inter	66512-T-29486-5259.72-qExHF01_06330_SP0060-SCX21-A	4	805.915	0.336905	0	0.0130672	-.SIRPLDTEAIIKTVK(12)--KSDVAAPQGR(1).-	sp|P12695|ODP2_YEAST|sp|P32473|ODPB_YEAST	K[x]SDVAAPQGR(0)	SIRPLDTEAIIK[x]TVK(11)	KSDVAAPQGR	SIRPLDTEAIIKTVK	sp|P12695|ODP2_YEAST;	sp|P32473|ODPB_YEAST;	0	11	(164);	(287);	sp|P12695|ODP2_YEAST(164);	sp|P32473|ODPB_YEAST(287);	66512-29486-5259.72-qExHF01_06330_SP0060-SCX21-A
Soluble	inter	94853-T-38680-6490.25-qExHF01_06332_SP0060-SCX23-A	7	1614.78	0.333287	0	0.0133745	-.ILYGHLDDPHGQDIQRGVSYLKLRPDRVACQDATAQMAILQFMSAGLPQVAKPVTVHCDHLIQAQVGGEK(22)--DAVYIDIGK[534.17]KNEEPSFVPGQER(10).-	sp|P19414|ACON_YEAST|sp|Q08965|BMS1_YEAST	DAVYIDIGK[534.17]K[x]NEEPSFVPGQER(9)	ILYGHLDDPHGQDIQRGVSYLK[x]LRPDRVACQDATAQMAILQFMSAGLPQVAKPVTVHCDHLIQAQVGGEK(21)	DAVYIDIGKKNEEPSFVPGQER	ILYGHLDDPHGQDIQRGVSYLKLRPDRVACQDATAQMAILQFMSAGLPQVAKPVTVHCDHLIQAQVGGEK	sp|Q08965|BMS1_YEAST;	sp|P19414|ACON_YEAST;	9	21	(378);	(86);	sp|Q08965|BMS1_YEAST(378);	sp|P19414|ACON_YEAST(86);	94853-38680-6490.25-qExHF01_06332_SP0060-SCX23-A
Soluble	inter	109078-T-41343-7268.45-qExHF01_06319_SP0060-SCX12-A	5	881.839	0.333156	0	0.0133858	-.LKNAVQNESVSSPIELNFDAVK(2)--NIFLSKENSAVAAK(6).-	sp|P07256|QCR1_YEAST|sp|P07257|QCR2_YEAST	NIFLSK[x]ENSAVAAK(5)	LK[x]NAVQNESVSSPIELNFDAVK(1)	NIFLSKENSAVAAK	LKNAVQNESVSSPIELNFDAVK	sp|P07256|QCR1_YEAST;	sp|P07257|QCR2_YEAST;	5	1	(80);	(324);	sp|P07256|QCR1_YEAST(80);	sp|P07257|QCR2_YEAST(324);	109078-41343-7268.45-qExHF01_06319_SP0060-SCX12-A
Soluble	inter	94854-T-38680-6490.25-qExHF01_06332_SP0060-SCX23-A	7	1614.78	0.333148	0	0.0133864	-.ILYGHLDDPHGQDIQRGVSYLKLRPDRVACQDATAQMAILQFMSAGLPQVAKPVTVHCDHLIQAQVGGEK(52)--DAVYIDIGK[534.17]KNEEPSFVPGQER(10).-	sp|P19414|ACON_YEAST|sp|Q08965|BMS1_YEAST	DAVYIDIGK[534.17]K[x]NEEPSFVPGQER(9)	ILYGHLDDPHGQDIQRGVSYLKLRPDRVACQDATAQMAILQFMSAGLPQVAK[x]PVTVHCDHLIQAQVGGEK(51)	DAVYIDIGKKNEEPSFVPGQER	ILYGHLDDPHGQDIQRGVSYLKLRPDRVACQDATAQMAILQFMSAGLPQVAKPVTVHCDHLIQAQVGGEK	sp|Q08965|BMS1_YEAST;	sp|P19414|ACON_YEAST;	9	51	(378);	(116);	sp|Q08965|BMS1_YEAST(378);	sp|P19414|ACON_YEAST(116);	94854-38680-6490.25-qExHF01_06332_SP0060-SCX23-A
Soluble	inter	94847-T-38680-6490.25-qExHF01_06332_SP0060-SCX23-A	7	1614.78	0.333022	0	0.0133973	-.ILYGHLDDPHGQDIQRGVSYLKLRPDRVACQDATAQMAILQFMSAGLPQVAKPVTVHCDHLIQAQVGGEK(22)--DAVYIDIGKK[526.12]NEEPSFVPGQER(9).-	sp|P19414|ACON_YEAST|sp|Q08965|BMS1_YEAST	DAVYIDIGK[x]K[526.12]NEEPSFVPGQER(8)	ILYGHLDDPHGQDIQRGVSYLK[x]LRPDRVACQDATAQMAILQFMSAGLPQVAKPVTVHCDHLIQAQVGGEK(21)	DAVYIDIGKKNEEPSFVPGQER	ILYGHLDDPHGQDIQRGVSYLKLRPDRVACQDATAQMAILQFMSAGLPQVAKPVTVHCDHLIQAQVGGEK	sp|Q08965|BMS1_YEAST;	sp|P19414|ACON_YEAST;	8	21	(377);	(86);	sp|Q08965|BMS1_YEAST(377);	sp|P19414|ACON_YEAST(86);	94847-38680-6490.25-qExHF01_06332_SP0060-SCX23-A
Soluble	inter	94848-T-38680-6490.25-qExHF01_06332_SP0060-SCX23-A	7	1614.78	0.332883	0	0.0134093	-.ILYGHLDDPHGQDIQRGVSYLKLRPDRVACQDATAQMAILQFMSAGLPQVAKPVTVHCDHLIQAQVGGEK(52)--DAVYIDIGKK[526.12]NEEPSFVPGQER(9).-	sp|P19414|ACON_YEAST|sp|Q08965|BMS1_YEAST	DAVYIDIGK[x]K[526.12]NEEPSFVPGQER(8)	ILYGHLDDPHGQDIQRGVSYLKLRPDRVACQDATAQMAILQFMSAGLPQVAK[x]PVTVHCDHLIQAQVGGEK(51)	DAVYIDIGKKNEEPSFVPGQER	ILYGHLDDPHGQDIQRGVSYLKLRPDRVACQDATAQMAILQFMSAGLPQVAKPVTVHCDHLIQAQVGGEK	sp|Q08965|BMS1_YEAST;	sp|P19414|ACON_YEAST;	8	51	(377);	(116);	sp|Q08965|BMS1_YEAST(377);	sp|P19414|ACON_YEAST(116);	94848-38680-6490.25-qExHF01_06332_SP0060-SCX23-A
Soluble	inter	94851-T-38680-6490.25-qExHF01_06332_SP0060-SCX23-A	7	1614.78	0.330397	0	0.0136252	-.ILYGHLDDPHGQDIQRGVSYLKLRPDRVACQDATAQMAILQFMSAGLPQVAKPVTVHCDHLIQAQVGGEK(22)--DAVYIDIGKK[534.17]NEEPSFVPGQER(9).-	sp|P19414|ACON_YEAST|sp|Q08965|BMS1_YEAST	DAVYIDIGK[x]K[534.17]NEEPSFVPGQER(8)	ILYGHLDDPHGQDIQRGVSYLK[x]LRPDRVACQDATAQMAILQFMSAGLPQVAKPVTVHCDHLIQAQVGGEK(21)	DAVYIDIGKKNEEPSFVPGQER	ILYGHLDDPHGQDIQRGVSYLKLRPDRVACQDATAQMAILQFMSAGLPQVAKPVTVHCDHLIQAQVGGEK	sp|Q08965|BMS1_YEAST;	sp|P19414|ACON_YEAST;	8	21	(377);	(86);	sp|Q08965|BMS1_YEAST(377);	sp|P19414|ACON_YEAST(86);	94851-38680-6490.25-qExHF01_06332_SP0060-SCX23-A
Soluble	inter	94852-T-38680-6490.25-qExHF01_06332_SP0060-SCX23-A	7	1614.78	0.330258	0	0.0136373	-.ILYGHLDDPHGQDIQRGVSYLKLRPDRVACQDATAQMAILQFMSAGLPQVAKPVTVHCDHLIQAQVGGEK(52)--DAVYIDIGKK[534.17]NEEPSFVPGQER(9).-	sp|P19414|ACON_YEAST|sp|Q08965|BMS1_YEAST	DAVYIDIGK[x]K[534.17]NEEPSFVPGQER(8)	ILYGHLDDPHGQDIQRGVSYLKLRPDRVACQDATAQMAILQFMSAGLPQVAK[x]PVTVHCDHLIQAQVGGEK(51)	DAVYIDIGKKNEEPSFVPGQER	ILYGHLDDPHGQDIQRGVSYLKLRPDRVACQDATAQMAILQFMSAGLPQVAKPVTVHCDHLIQAQVGGEK	sp|Q08965|BMS1_YEAST;	sp|P19414|ACON_YEAST;	8	51	(377);	(116);	sp|Q08965|BMS1_YEAST(377);	sp|P19414|ACON_YEAST(116);	94852-38680-6490.25-qExHF01_06332_SP0060-SCX23-A
Soluble	inter	100639-T-39393-6747.58-qExHF01_06325_SP0060-SCX17-A	5	905.269	0.329022	0	0.013746	-.NPIPTKTTLPSNALNQLTSR(6)--EKQFHPANLPASEVLR(2).-	sp|P07342|ILVB_YEAST|sp|P25605|ILV6_YEAST	EK[x]QFHPANLPASEVLR(1)	NPIPTK[x]TTLPSNALNQLTSR(5)	EKQFHPANLPASEVLR	NPIPTKTTLPSNALNQLTSR	sp|P25605|ILV6_YEAST;	sp|P07342|ILVB_YEAST;	1	5	(202);	(265);	sp|P25605|ILV6_YEAST(202);	sp|P07342|ILVB_YEAST(265);	100639-39393-6747.58-qExHF01_06325_SP0060-SCX17-A
Soluble	inter	112322-T-42293-7236.39-qExHF01_06329_SP0060-SCX20-A	5	771.21	0.327633	0	0.0138693	-.GEKVLDTGGPISVPVGR(3)--LGHLLLNPALSLKDR(13).-	sp|P00830|ATPB_YEAST|sp|P09457|ATPO_YEAST	LGHLLLNPALSLK[x]DR(12)	GEK[x]VLDTGGPISVPVGR(2)	LGHLLLNPALSLKDR	GEKVLDTGGPISVPVGR	sp|P09457|ATPO_YEAST;	sp|P00830|ATPB_YEAST;	12	2	(82);	(108);	sp|P09457|ATPO_YEAST(82);	sp|P00830|ATPB_YEAST(108);	112322-42293-7236.39-qExHF01_06329_SP0060-SCX20-A
Soluble	inter	75858-T-32665-5707.46-qExHF01_06327_SP0060-SCX18-A	4	1035.52	0.326227	0	0.0139951	-.SNIPIHEYKQLPEDSNYIEK(9)--LAGITTVKGGTGK(8).-	sp|P19414|ACON_YEAST|sp|P38231|FMP23_YEAST	LAGITTVK[x]GGTGK(7)	SNIPIHEYK[x]QLPEDSNYIEK(8)	LAGITTVKGGTGK	SNIPIHEYKQLPEDSNYIEK	sp|P19414|ACON_YEAST;	sp|P38231|FMP23_YEAST;	7	8	(254);	(55);	sp|P19414|ACON_YEAST(254);	sp|P38231|FMP23_YEAST(55);	75858-32665-5707.46-qExHF01_06327_SP0060-SCX18-A
Soluble	inter	108609-T-41513-7350.43-qExHF01_06320_SP0060-SCX13-A	4	1104.06	0.325345	0	0.0140746	-.LKNAVQNESVSSPIELNFDAVK(2)--NIFLSKENSAVAAK(6).-	sp|P07256|QCR1_YEAST|sp|P07257|QCR2_YEAST	NIFLSK[x]ENSAVAAK(5)	LK[x]NAVQNESVSSPIELNFDAVK(1)	NIFLSKENSAVAAK	LKNAVQNESVSSPIELNFDAVK	sp|P07256|QCR1_YEAST;	sp|P07257|QCR2_YEAST;	5	1	(80);	(324);	sp|P07256|QCR1_YEAST(80);	sp|P07257|QCR2_YEAST(324);	108609-41513-7350.43-qExHF01_06320_SP0060-SCX13-A
Soluble	inter	81022-T-34161-5940.98-qExHF01_06327_SP0060-SCX18-A	5	950.47	0.323555	0	0.0142374	-.SQTDAFYTQYKNGTAASEPTPITK(11)--THPNNIKLSINGIGK(7).-	sp|P21306|ATP5E_YEAST|sp|P38077|ATPG_YEAST	THPNNIK[x]LSINGIGK(6)	SQTDAFYTQYK[x]NGTAASEPTPITK(10)	THPNNIKLSINGIGK	SQTDAFYTQYKNGTAASEPTPITK	sp|P38077|ATPG_YEAST;	sp|P21306|ATP5E_YEAST;	6	10	(160);	(49);	sp|P38077|ATPG_YEAST(160);	sp|P21306|ATP5E_YEAST(49);	81022-34161-5940.98-qExHF01_06327_SP0060-SCX18-A
Soluble	inter	109349-T-42294-7225.17-qExHF01_06327_SP0060-SCX18-A	5	838.205	0.323521	0	0.0142405	-.LEHKNITDPESNIVFK(4)--LEGIDVFDTKPLDSSR(10).-	sp|P04037|COX4_YEAST|sp|P32898|CYM1_YEAST	LEGIDVFDTK[x]PLDSSR(9)	LEHK[x]NITDPESNIVFK(3)	LEGIDVFDTKPLDSSR	LEHKNITDPESNIVFK	sp|P04037|COX4_YEAST;	sp|P32898|CYM1_YEAST;	9	3	(84);	(167);	sp|P04037|COX4_YEAST(84);	sp|P32898|CYM1_YEAST(167);	109349-42294-7225.17-qExHF01_06327_SP0060-SCX18-A
Soluble	inter	129854-T-46839-8149.81-qExHF01_06319_SP0060-SCX12-A	4	1100.32	0.321937	0	0.0143862	-.SELKSLSQVPEDEILPELK(4)--IKPTAEQLAQWEALK(2).-	sp|P32902|RT04_YEAST|sp|P47150|RT07_YEAST	IK[x]PTAEQLAQWEALK(1)	SELK[x]SLSQVPEDEILPELK(3)	IKPTAEQLAQWEALK	SELKSLSQVPEDEILPELK	sp|P47150|RT07_YEAST;	sp|P32902|RT04_YEAST;	1	3	(89);	(59);	sp|P47150|RT07_YEAST(89);	sp|P32902|RT04_YEAST(59);	129854-46839-8149.81-qExHF01_06319_SP0060-SCX12-A
Soluble	inter	65283-T-31193-5629.06-qExHF01_06321_SP0060-SCX14-A	4	908.906	0.32119	0	0.0144553	-.ADQENSPLHTVGFDAR(1)--LTNKEQTCIMK(4).-	sp|O74700|TIM9_YEAST|sp|Q01519|COX12_YEAST	LTNK[x]EQTCIMK(3)	A[x]DQENSPLHTVGFDAR(0)	LTNKEQTCIMK	ADQENSPLHTVGFDAR	sp|O74700|TIM9_YEAST;	sp|Q01519|COX12_YEAST;	3	0	(51);	(2);	sp|O74700|TIM9_YEAST(51);	sp|Q01519|COX12_YEAST(2);	65283-31193-5629.06-qExHF01_06321_SP0060-SCX14-A
Soluble	inter	59090-T-27232-5095.21-qExHF01_06323_SP0060-SCX15-A	4	722.115	0.319822	0	0.014583	-.LAGITTVKGGTGK(8)--KEQGLFDSNK(1).-	sp|P19414|ACON_YEAST|sp|Q12497|FMP16_YEAST	K[x]EQGLFDSNK(0)	LAGITTVK[x]GGTGK(7)	KEQGLFDSNK	LAGITTVKGGTGK	sp|Q12497|FMP16_YEAST;	sp|P19414|ACON_YEAST;	0	7	(43);	(254);	sp|Q12497|FMP16_YEAST(43);	sp|P19414|ACON_YEAST(254);	59090-27232-5095.21-qExHF01_06323_SP0060-SCX15-A
Soluble	inter	53612-T-27817-5113.45-qExHF01_06321_SP0060-SCX14-A	4	831.917	0.31889	0	0.0146706	-.IKGVSDEANLNETGR(2)--SVLKNTSVIDK(4).-	sp|P07251|ATPA_YEAST|sp|P30902|ATP7_YEAST	SVLK[x]NTSVIDK(3)	IK[x]GVSDEANLNETGR(1)	SVLKNTSVIDK	IKGVSDEANLNETGR	sp|P30902|ATP7_YEAST;	sp|P07251|ATPA_YEAST;	3	1	(64);	(54);	sp|P30902|ATP7_YEAST(64);	sp|P07251|ATPA_YEAST(54);	53612-27817-5113.45-qExHF01_06321_SP0060-SCX14-A
Soluble	inter	98332-T-37872-6717.22-qExHF01_06317_SP0060-SCX11-A	4	944.982	0.316291	0	0.0149176	-.GEKVLDTGGPISVPVGR(3)--GTVTSAEPLDPKSFK(12).-	sp|P00830|ATPB_YEAST|sp|P09457|ATPO_YEAST	GTVTSAEPLDPK[x]SFK(11)	GEK[x]VLDTGGPISVPVGR(2)	GTVTSAEPLDPKSFK	GEKVLDTGGPISVPVGR	sp|P09457|ATPO_YEAST;	sp|P00830|ATPB_YEAST;	11	2	(149);	(108);	sp|P09457|ATPO_YEAST(149);	sp|P00830|ATPB_YEAST(108);	98332-37872-6717.22-qExHF01_06317_SP0060-SCX11-A
Soluble	inter	31793-T-23452-5615.09-qExHF01_06313_SP0060-SCX07-A	3	1140.19	0.311194	0	0.0154142	-.LLKNNTGDANTEEAAAR(3)--SPPVYSDISR(1).-	sp|P04840|VDAC1_YEAST|sp|P16547|OM45_YEAST	S[x]PPVYSDISR(0)	LLK[x]NNTGDANTEEAAAR(2)	SPPVYSDISR	LLKNNTGDANTEEAAAR	sp|P04840|VDAC1_YEAST;	sp|P16547|OM45_YEAST;	0	2	(2);	(204);	sp|P04840|VDAC1_YEAST(2);	sp|P16547|OM45_YEAST(204);	31793-23452-5615.09-qExHF01_06313_SP0060-SCX07-A
Soluble	inter	95698-T-37989-6561.26-qExHF01_06328_SP0060-SCX19-A	5	769.198	0.310161	0	0.0155168	-.NPKLGHLLLNPALSLK(3)--IKGVSDEANLNETGR(2).-	sp|P07251|ATPA_YEAST|sp|P09457|ATPO_YEAST	IK[x]GVSDEANLNETGR(1)	NPK[x]LGHLLLNPALSLK(2)	IKGVSDEANLNETGR	NPKLGHLLLNPALSLK	sp|P07251|ATPA_YEAST;	sp|P09457|ATPO_YEAST;	1	2	(54);	(69);	sp|P07251|ATPA_YEAST(54);	sp|P09457|ATPO_YEAST(69);	95698-37989-6561.26-qExHF01_06328_SP0060-SCX19-A
Soluble	inter	89989-T-36126-6336.16-qExHF01_06330_SP0060-SCX21-A	5	756.995	0.308417	0	0.0156917	-.LGHLLLNPALSLKDR(13)--IKGVSDEANLNETGR(2).-	sp|P07251|ATPA_YEAST|sp|P09457|ATPO_YEAST	IK[x]GVSDEANLNETGR(1)	LGHLLLNPALSLK[x]DR(12)	IKGVSDEANLNETGR	LGHLLLNPALSLKDR	sp|P07251|ATPA_YEAST;	sp|P09457|ATPO_YEAST;	1	12	(54);	(82);	sp|P07251|ATPA_YEAST(54);	sp|P09457|ATPO_YEAST(82);	89989-36126-6336.16-qExHF01_06330_SP0060-SCX21-A
Soluble	inter	87650-T-36036-6234.14-qExHF01_06327_SP0060-SCX18-A	4	1045.52	0.307322	0	0.0158024	-.KPIHADPPSFAEQSTSAEILETGIK(1)--QLAKSVISR(4).-	sp|P00830|ATPB_YEAST|sp|P05626|ATPF_YEAST	QLAK[x]SVISR(3)	K[x]PIHADPPSFAEQSTSAEILETGIK(0)	QLAKSVISR	KPIHADPPSFAEQSTSAEILETGIK	sp|P05626|ATPF_YEAST;	sp|P00830|ATPB_YEAST;	3	0	(209);	(148);	sp|P05626|ATPF_YEAST(209);	sp|P00830|ATPB_YEAST(148);	87650-36036-6234.14-qExHF01_06327_SP0060-SCX18-A
Soluble	inter	75806-T-32649-5704.92-qExHF01_06327_SP0060-SCX18-A	5	828.416	0.305418	0	0.0159969	-.SNIPIHEYKQLPEDSNYIEK(9)--LAGITTVKGGTGK(8).-	sp|P19414|ACON_YEAST|sp|P38231|FMP23_YEAST	LAGITTVK[x]GGTGK(7)	SNIPIHEYK[x]QLPEDSNYIEK(8)	LAGITTVKGGTGK	SNIPIHEYKQLPEDSNYIEK	sp|P19414|ACON_YEAST;	sp|P38231|FMP23_YEAST;	7	8	(254);	(55);	sp|P19414|ACON_YEAST(254);	sp|P38231|FMP23_YEAST(55);	75806-32649-5704.92-qExHF01_06327_SP0060-SCX18-A
Soluble	inter	67375-T-30325-5157.65-qExHF01_06332_SP0060-SCX23-A	3	1182.57	0.305396	0	0.0159992	-.QTDHKEGVYEAVESLK(5)--GPLATPIGKGHR(9).-	sp|P28241|IDH2_YEAST|sp|P28834|IDH1_YEAST	GPLATPIGK[x]GHR(8)	QTDHK[x]EGVYEAVESLK(4)	GPLATPIGKGHR	QTDHKEGVYEAVESLK	sp|P28241|IDH2_YEAST;	sp|P28834|IDH1_YEAST;	8	4	(109);	(71);	sp|P28241|IDH2_YEAST(109);	sp|P28834|IDH1_YEAST(71);	67375-30325-5157.65-qExHF01_06332_SP0060-SCX23-A
Soluble	inter	81242-T-34222-5950.4-qExHF01_06327_SP0060-SCX18-A	4	1185.07	0.304754	0	0.0160653	-.SQTDAFYTQYKNGTAASEPTPITK(11)--THPNNIKLSINGIGK(7).-	sp|P21306|ATP5E_YEAST|sp|P38077|ATPG_YEAST	THPNNIK[x]LSINGIGK(6)	SQTDAFYTQYK[x]NGTAASEPTPITK(10)	THPNNIKLSINGIGK	SQTDAFYTQYKNGTAASEPTPITK	sp|P38077|ATPG_YEAST;	sp|P21306|ATP5E_YEAST;	6	10	(160);	(49);	sp|P38077|ATPG_YEAST(160);	sp|P21306|ATP5E_YEAST(49);	81242-34222-5950.4-qExHF01_06327_SP0060-SCX18-A
Soluble	inter	70743-T-30867-5421.22-qExHF01_06328_SP0060-SCX19-A	4	870.173	0.304379	0	0.016104	-.ADQENSPLHTVGFDAR(1)--GPLATPIGKGHR(9).-	sp|P28241|IDH2_YEAST|sp|Q01519|COX12_YEAST	GPLATPIGK[x]GHR(8)	A[x]DQENSPLHTVGFDAR(0)	GPLATPIGKGHR	ADQENSPLHTVGFDAR	sp|P28241|IDH2_YEAST;	sp|Q01519|COX12_YEAST;	8	0	(109);	(2);	sp|P28241|IDH2_YEAST(109);	sp|Q01519|COX12_YEAST(2);	70743-30867-5421.22-qExHF01_06328_SP0060-SCX19-A
Soluble	inter	108722-T-41250-7253.93-qExHF01_06319_SP0060-SCX12-A	5	883.249	0.303421	0	0.0162034	-.LKNAVQNESVSSPIELNFDAVK(2)--NIFLSKENSAVAAK(6).-	sp|P07256|QCR1_YEAST|sp|P07257|QCR2_YEAST	NIFLSK[x]ENSAVAAK(5)	LK[x]NAVQNESVSSPIELNFDAVK(1)	NIFLSKENSAVAAK	LKNAVQNESVSSPIELNFDAVK	sp|P07256|QCR1_YEAST;	sp|P07257|QCR2_YEAST;	5	1	(80);	(324);	sp|P07256|QCR1_YEAST(80);	sp|P07257|QCR2_YEAST(324);	108722-41250-7253.93-qExHF01_06319_SP0060-SCX12-A
Soluble	inter	86181-T-35218-6115.42-qExHF01_06328_SP0060-SCX19-A	5	836.603	0.302779	0	0.0162705	-.TAFKPHELTESVLPAAR(4)--KEYPYAYMEETPGSK(1).-	sp|P07257|QCR2_YEAST|sp|P07342|ILVB_YEAST	K[x]EYPYAYMEETPGSK(0)	TAFK[x]PHELTESVLPAAR(3)	KEYPYAYMEETPGSK	TAFKPHELTESVLPAAR	sp|P07342|ILVB_YEAST;	sp|P07257|QCR2_YEAST;	0	3	(456);	(115);	sp|P07342|ILVB_YEAST(456);	sp|P07257|QCR2_YEAST(115);	86181-35218-6115.42-qExHF01_06328_SP0060-SCX19-A
Soluble	inter	71984-T-30917-5425.12-qExHF01_06329_SP0060-SCX20-A	4	870.174	0.302732	0	0.0162754	-.ADQENSPLHTVGFDAR(1)--GPLATPIGKGHR(9).-	sp|P28241|IDH2_YEAST|sp|Q01519|COX12_YEAST	GPLATPIGK[x]GHR(8)	A[x]DQENSPLHTVGFDAR(0)	GPLATPIGKGHR	ADQENSPLHTVGFDAR	sp|P28241|IDH2_YEAST;	sp|Q01519|COX12_YEAST;	8	0	(109);	(2);	sp|P28241|IDH2_YEAST(109);	sp|Q01519|COX12_YEAST(2);	71984-30917-5425.12-qExHF01_06329_SP0060-SCX20-A
Soluble	inter	104538-T-40461-7182.25-qExHF01_06320_SP0060-SCX13-A	4	1022.46	0.302281	0	0.0163226	-.ADQLANDTENSIKEFEGK(13)--YGKEMDVLMEPVR(3).-	sp|P32335|MSS51_YEAST|sp|P39987|HSP7E_YEAST	YGK[x]EMDVLMEPVR(2)	ADQLANDTENSIK[x]EFEGK(12)	YGKEMDVLMEPVR	ADQLANDTENSIKEFEGK	sp|P32335|MSS51_YEAST;	sp|P39987|HSP7E_YEAST;	2	12	(387);	(571);	sp|P32335|MSS51_YEAST(387);	sp|P39987|HSP7E_YEAST(571);	104538-40461-7182.25-qExHF01_06320_SP0060-SCX13-A
Soluble	inter	130000-T-46888-8158.12-qExHF01_06319_SP0060-SCX12-A	4	1098.31	0.301879	0	0.0163648	-.SELKSLSQVPEDEILPELK(4)--IKPTAEQLAQWEALK(2).-	sp|P32902|RT04_YEAST|sp|P47150|RT07_YEAST	IK[x]PTAEQLAQWEALK(1)	SELK[x]SLSQVPEDEILPELK(3)	IKPTAEQLAQWEALK	SELKSLSQVPEDEILPELK	sp|P47150|RT07_YEAST;	sp|P32902|RT04_YEAST;	1	3	(89);	(59);	sp|P47150|RT07_YEAST(89);	sp|P32902|RT04_YEAST(59);	130000-46888-8158.12-qExHF01_06319_SP0060-SCX12-A
Soluble	inter	79216-T-33815-5720.83-qExHF01_06331_SP0060-SCX22-A	4	768.645	0.301775	0	0.0163757	-.GPLATPIGKGHR(9)--ANIM[15.99]KLGDGLFR(5).-	sp|P28241|IDH2_YEAST|sp|P28834|IDH1_YEAST	GPLATPIGK[x]GHR(8)	ANIM[15.99]K[x]LGDGLFR(4)	GPLATPIGKGHR	ANIMKLGDGLFR	sp|P28241|IDH2_YEAST;	sp|P28834|IDH1_YEAST;	8	4	(109);	(199);	sp|P28241|IDH2_YEAST(109);	sp|P28834|IDH1_YEAST(199);	79216-33815-5720.83-qExHF01_06331_SP0060-SCX22-A
Soluble	inter	74885-T-32024-5603.87-qExHF01_06328_SP0060-SCX19-A	5	663.545	0.301013	0	0.0164561	-.IAEQAQTKAADKPK(8)--YKLSINDLLVK(2).-	sp|P12695|ODP2_YEAST|sp|P16451|ODPX_YEAST	YK[x]LSINDLLVK(1)	IAEQAQTK[x]AADKPK(7)	YKLSINDLLVK	IAEQAQTKAADKPK	sp|P12695|ODP2_YEAST;	sp|P16451|ODPX_YEAST;	1	7	(304);	(252);	sp|P12695|ODP2_YEAST(304);	sp|P16451|ODPX_YEAST(252);	74885-32024-5603.87-qExHF01_06328_SP0060-SCX19-A
Soluble	inter	104539-T-40461-7182.25-qExHF01_06320_SP0060-SCX13-A	4	1022.46	0.300836	0	0.0164748	-.ADQLANDTENSLKEFEGK(13)--YGKEMDVLMEPVR(3).-	sp|P0CS90|HSP77_YEAST|sp|P32335|MSS51_YEAST	YGK[x]EMDVLMEPVR(2)	ADQLANDTENSLK[x]EFEGK(12)	YGKEMDVLMEPVR	ADQLANDTENSLKEFEGK	sp|P32335|MSS51_YEAST;	sp|P0CS90|HSP77_YEAST;	2	12	(387);	(574);	sp|P32335|MSS51_YEAST(387);	sp|P0CS90|HSP77_YEAST(574);	104539-40461-7182.25-qExHF01_06320_SP0060-SCX13-A
Soluble	inter	93730-T-37633-6730.73-qExHF01_06320_SP0060-SCX13-A	4	934.709	0.298429	0	0.0167315	-.GEKVLDTGGPISVPVGR(3)--FKTETGIDLENDR(2).-	sp|P00830|ATPB_YEAST|sp|P0CS90|HSP77_YEAST	FK[x]TETGIDLENDR(1)	GEK[x]VLDTGGPISVPVGR(2)	FKTETGIDLENDR	GEKVLDTGGPISVPVGR	sp|P0CS90|HSP77_YEAST;	sp|P00830|ATPB_YEAST;	1	2	(268);	(108);	sp|P0CS90|HSP77_YEAST(268);	sp|P00830|ATPB_YEAST(108);	93730-37633-6730.73-qExHF01_06320_SP0060-SCX13-A
Soluble	inter	78861-T-33710-5704.58-qExHF01_06331_SP0060-SCX22-A	3	1021.84	0.298249	0	0.0167508	-.GPLATPIGKGHR(9)--ANIM[15.99]KLGDGLFR(5).-	sp|P28241|IDH2_YEAST|sp|P28834|IDH1_YEAST	GPLATPIGK[x]GHR(8)	ANIM[15.99]K[x]LGDGLFR(4)	GPLATPIGKGHR	ANIMKLGDGLFR	sp|P28241|IDH2_YEAST;	sp|P28834|IDH1_YEAST;	8	4	(109);	(199);	sp|P28241|IDH2_YEAST(109);	sp|P28834|IDH1_YEAST(199);	78861-33710-5704.58-qExHF01_06331_SP0060-SCX22-A
Soluble	inter	100942-T-39483-6761.46-qExHF01_06325_SP0060-SCX17-A	4	1128.82	0.29731	0	0.0168522	-.NPIPTKTTLPSNALNQLTSR(6)--EKQFHPANLPASEVLR(2).-	sp|P07342|ILVB_YEAST|sp|P25605|ILV6_YEAST	EK[x]QFHPANLPASEVLR(1)	NPIPTK[x]TTLPSNALNQLTSR(5)	EKQFHPANLPASEVLR	NPIPTKTTLPSNALNQLTSR	sp|P25605|ILV6_YEAST;	sp|P07342|ILVB_YEAST;	1	5	(202);	(265);	sp|P25605|ILV6_YEAST(202);	sp|P07342|ILVB_YEAST(265);	100942-39483-6761.46-qExHF01_06325_SP0060-SCX17-A
Soluble	inter	66183-T-29389-5243.29-qExHF01_06330_SP0060-SCX21-A	5	646.744	0.296832	0	0.0169041	-.SIRPLDTEAIIKTVK(12)--KSDVAAPQGR(1).-	sp|P12695|ODP2_YEAST|sp|P32473|ODPB_YEAST	K[x]SDVAAPQGR(0)	SIRPLDTEAIIK[x]TVK(11)	KSDVAAPQGR	SIRPLDTEAIIKTVK	sp|P12695|ODP2_YEAST;	sp|P32473|ODPB_YEAST;	0	11	(164);	(287);	sp|P12695|ODP2_YEAST(164);	sp|P32473|ODPB_YEAST(287);	66183-29389-5243.29-qExHF01_06330_SP0060-SCX21-A
Soluble	inter	98564-T-37922-6724.82-qExHF01_06317_SP0060-SCX11-A	4	967.71	0.295361	0	0.0170646	-.EYSSGINSKLGGTPLETR(9)--DDGSKGTTLSLVQK(5).-	sp|P32445|RIM1_YEAST|sp|P32787|MG101_YEAST	DDGSK[x]GTTLSLVQK(4)	EYSSGINSK[x]LGGTPLETR(8)	DDGSKGTTLSLVQK	EYSSGINSKLGGTPLETR	sp|P32445|RIM1_YEAST;	sp|P32787|MG101_YEAST;	4	8	(102);	(72);	sp|P32445|RIM1_YEAST(102);	sp|P32787|MG101_YEAST(72);	98564-37922-6724.82-qExHF01_06317_SP0060-SCX11-A
Soluble	inter	88073-T-36376-6123.98-qExHF01_06331_SP0060-SCX22-A	4	766.634	0.294632	0	0.0171446	-.GPLATPIGKGHR(9)--ANIM[15.99]KLGDGLFR(5).-	sp|P28241|IDH2_YEAST|sp|P28834|IDH1_YEAST	GPLATPIGK[x]GHR(8)	ANIM[15.99]K[x]LGDGLFR(4)	GPLATPIGKGHR	ANIMKLGDGLFR	sp|P28241|IDH2_YEAST;	sp|P28834|IDH1_YEAST;	8	4	(109);	(199);	sp|P28241|IDH2_YEAST(109);	sp|P28834|IDH1_YEAST(199);	88073-36376-6123.98-qExHF01_06331_SP0060-SCX22-A
Soluble	inter	114282-T-43316-7364.46-qExHF01_06325_SP0060-SCX17-A	5	855.242	0.293337	0	0.0172879	-.TAFKPHELTESVLPAAR(4)--EFVSTKGPVLLEVEVDK(6).-	sp|P07257|QCR2_YEAST|sp|P07342|ILVB_YEAST	TAFK[x]PHELTESVLPAAR(3)	EFVSTK[x]GPVLLEVEVDK(5)	TAFKPHELTESVLPAAR	EFVSTKGPVLLEVEVDK	sp|P07257|QCR2_YEAST;	sp|P07342|ILVB_YEAST;	3	5	(115);	(636);	sp|P07257|QCR2_YEAST(115);	sp|P07342|ILVB_YEAST(636);	114282-43316-7364.46-qExHF01_06325_SP0060-SCX17-A
Soluble	inter	88563-T-36516-6145.63-qExHF01_06331_SP0060-SCX22-A	4	768.895	0.293277	0	0.0172945	-.GPLATPIGKGHR(9)--ANIM[15.99]KLGDGLFR(5).-	sp|P28241|IDH2_YEAST|sp|P28834|IDH1_YEAST	GPLATPIGK[x]GHR(8)	ANIM[15.99]K[x]LGDGLFR(4)	GPLATPIGKGHR	ANIMKLGDGLFR	sp|P28241|IDH2_YEAST;	sp|P28834|IDH1_YEAST;	8	4	(109);	(199);	sp|P28241|IDH2_YEAST(109);	sp|P28834|IDH1_YEAST(199);	88563-36516-6145.63-qExHF01_06331_SP0060-SCX22-A
Soluble	inter	109111-T-42230-7215.09-qExHF01_06327_SP0060-SCX18-A	5	839.414	0.292686	0	0.0173604	-.LEHKNITDPESNIVFK(4)--LEGIDVFDTKPLDSSR(10).-	sp|P04037|COX4_YEAST|sp|P32898|CYM1_YEAST	LEGIDVFDTK[x]PLDSSR(9)	LEHK[x]NITDPESNIVFK(3)	LEGIDVFDTKPLDSSR	LEHKNITDPESNIVFK	sp|P04037|COX4_YEAST;	sp|P32898|CYM1_YEAST;	9	3	(84);	(167);	sp|P04037|COX4_YEAST(84);	sp|P32898|CYM1_YEAST(167);	109111-42230-7215.09-qExHF01_06327_SP0060-SCX18-A
Soluble	inter	98937-T-39278-6740.65-qExHF01_06327_SP0060-SCX18-A	5	807.826	0.292568	0	0.0173736	-.EKQFHPANLPASEVLR(2)--NVLIEQPFGPPKITK(12).-	sp|P19882|HSP60_YEAST|sp|P25605|ILV6_YEAST	NVLIEQPFGPPK[x]ITK(11)	EK[x]QFHPANLPASEVLR(1)	NVLIEQPFGPPKITK	EKQFHPANLPASEVLR	sp|P19882|HSP60_YEAST;	sp|P25605|ILV6_YEAST;	11	1	(69);	(202);	sp|P19882|HSP60_YEAST(69);	sp|P25605|ILV6_YEAST(202);	98937-39278-6740.65-qExHF01_06327_SP0060-SCX18-A
Soluble	inter	81344-T-34417-5815.3-qExHF01_06331_SP0060-SCX22-A	4	766.633	0.292093	0	0.0174266	-.GPLATPIGKGHR(9)--ANIM[15.99]KLGDGLFR(5).-	sp|P28241|IDH2_YEAST|sp|P28834|IDH1_YEAST	GPLATPIGK[x]GHR(8)	ANIM[15.99]K[x]LGDGLFR(4)	GPLATPIGKGHR	ANIMKLGDGLFR	sp|P28241|IDH2_YEAST;	sp|P28834|IDH1_YEAST;	8	4	(109);	(199);	sp|P28241|IDH2_YEAST(109);	sp|P28834|IDH1_YEAST(199);	81344-34417-5815.3-qExHF01_06331_SP0060-SCX22-A
Soluble	inter	128302-T-45331-7899.53-qExHF01_06317_SP0060-SCX11-A	4	973.711	0.286651	0	0.0180467	-.ADQLANDTENSIKEFEGK(13)--DQITSLKELVAR(7).-	sp|P0CS90|HSP77_YEAST|sp|P39987|HSP7E_YEAST	DQITSLK[x]ELVAR(6)	ADQLANDTENSIK[x]EFEGK(12)	DQITSLKELVAR	ADQLANDTENSIKEFEGK	sp|P0CS90|HSP77_YEAST;	sp|P39987|HSP7E_YEAST;	6	12	(596);	(571);	sp|P0CS90|HSP77_YEAST(596);	sp|P39987|HSP7E_YEAST(571);	128302-45331-7899.53-qExHF01_06317_SP0060-SCX11-A
Soluble	inter	81815-T-34553-6246.58-qExHF01_06320_SP0060-SCX13-A	4	891.924	0.2863	0	0.0180874	-.ADQENSPLHTVGFDAR(1)--IQFGGDEVVKAK(10).-	sp|P17505|MDHM_YEAST|sp|Q01519|COX12_YEAST	IQFGGDEVVK[x]AK(9)	A[x]DQENSPLHTVGFDAR(0)	IQFGGDEVVKAK	ADQENSPLHTVGFDAR	sp|P17505|MDHM_YEAST;	sp|Q01519|COX12_YEAST;	9	0	(233);	(2);	sp|P17505|MDHM_YEAST(233);	sp|Q01519|COX12_YEAST(2);	81815-34553-6246.58-qExHF01_06320_SP0060-SCX13-A
Soluble	inter	89516-T-36789-6187.87-qExHF01_06331_SP0060-SCX22-A	3	1019.53	0.28596	0	0.018127	-.GPLATPIGKGHR(9)--ANIMKLGDGLFR(5).-	sp|P28241|IDH2_YEAST|sp|P28834|IDH1_YEAST	GPLATPIGK[x]GHR(8)	ANIMK[x]LGDGLFR(4)	GPLATPIGKGHR	ANIMKLGDGLFR	sp|P28241|IDH2_YEAST;	sp|P28834|IDH1_YEAST;	8	4	(109);	(199);	sp|P28241|IDH2_YEAST(109);	sp|P28834|IDH1_YEAST(199);	89516-36789-6187.87-qExHF01_06331_SP0060-SCX22-A
Soluble	inter	114014-T-43186-7403.53-qExHF01_06328_SP0060-SCX19-A	5	894.054	0.285594	0	0.0181697	-.TVSKAQEPPVASNSFTPFPR(4)--HDLDKEINLGPGILPR(5).-	sp|P19262|ODO2_YEAST|sp|P20967|ODO1_YEAST	HDLDK[x]EINLGPGILPR(4)	TVSK[x]AQEPPVASNSFTPFPR(3)	HDLDKEINLGPGILPR	TVSKAQEPPVASNSFTPFPR	sp|P20967|ODO1_YEAST;	sp|P19262|ODO2_YEAST;	4	3	(175);	(217);	sp|P20967|ODO1_YEAST(175);	sp|P19262|ODO2_YEAST(217);	114014-43186-7403.53-qExHF01_06328_SP0060-SCX19-A
Soluble	inter	97571-T-38267-6675.44-qExHF01_06330_SP0060-SCX21-A	5	875.199	0.28509	0	0.0182286	-.IHPIGELSSEEEEMLQKCK(17)--SIYGSKFADENFVK(6).-	sp|P17505|MDHM_YEAST|sp|P25719|CYPC_YEAST	SIYGSK[x]FADENFVK(5)	IHPIGELSSEEEEMLQK[x]CK(16)	SIYGSKFADENFVK	IHPIGELSSEEEEMLQKCK	sp|P25719|CYPC_YEAST;	sp|P17505|MDHM_YEAST;	5	16	(100);	(315);	sp|P25719|CYPC_YEAST(100);	sp|P17505|MDHM_YEAST(315);	97571-38267-6675.44-qExHF01_06330_SP0060-SCX21-A
Soluble	inter	126020-T-46549-8174.39-qExHF01_06320_SP0060-SCX13-A	4	1098.31	0.282709	0	0.0185096	-.SELKSLSQVPEDEILPELK(4)--IKPTAEQLAQWEALK(2).-	sp|P32902|RT04_YEAST|sp|P47150|RT07_YEAST	IK[x]PTAEQLAQWEALK(1)	SELK[x]SLSQVPEDEILPELK(3)	IKPTAEQLAQWEALK	SELKSLSQVPEDEILPELK	sp|P47150|RT07_YEAST;	sp|P32902|RT04_YEAST;	1	3	(89);	(59);	sp|P47150|RT07_YEAST(89);	sp|P32902|RT04_YEAST(59);	126020-46549-8174.39-qExHF01_06320_SP0060-SCX13-A
Soluble	inter	64299-T-29788-5503.83-qExHF01_06320_SP0060-SCX13-A	4	689.098	0.282539	0	0.0185298	-.DAPTKISTLAVK(5)--AYTSHLSSK(1).-	sp|P07257|QCR2_YEAST|sp|P37299|QCR10_YEAST	A[x]YTSHLSSK(0)	DAPTK[x]ISTLAVK(4)	AYTSHLSSK	DAPTKISTLAVK	sp|P37299|QCR10_YEAST;	sp|P07257|QCR2_YEAST;	0	4	(2);	(27);	sp|P37299|QCR10_YEAST(2);	sp|P07257|QCR2_YEAST(27);	64299-29788-5503.83-qExHF01_06320_SP0060-SCX13-A
Soluble	inter	54315-T-28017-5143.88-qExHF01_06321_SP0060-SCX14-A	3	1093.55	0.280139	0	0.0188177	-.IKGVSDEANLNETGR(2)--ALSASKLVGQGK(6).-	sp|P07251|ATPA_YEAST|sp|P09457|ATPO_YEAST	ALSASK[x]LVGQGK(5)	IK[x]GVSDEANLNETGR(1)	ALSASKLVGQGK	IKGVSDEANLNETGR	sp|P09457|ATPO_YEAST;	sp|P07251|ATPA_YEAST;	5	1	(162);	(54);	sp|P09457|ATPO_YEAST(162);	sp|P07251|ATPA_YEAST(54);	54315-28017-5143.88-qExHF01_06321_SP0060-SCX14-A
Soluble	inter	107363-T-41186-7297.98-qExHF01_06320_SP0060-SCX13-A	5	882.848	0.279728	0	0.0188674	-.LKNAVQNESVSSPIELNFDAVK(2)--NIFLSKENSAVAAK(6).-	sp|P07256|QCR1_YEAST|sp|P07257|QCR2_YEAST	NIFLSK[x]ENSAVAAK(5)	LK[x]NAVQNESVSSPIELNFDAVK(1)	NIFLSKENSAVAAK	LKNAVQNESVSSPIELNFDAVK	sp|P07256|QCR1_YEAST;	sp|P07257|QCR2_YEAST;	5	1	(80);	(324);	sp|P07256|QCR1_YEAST(80);	sp|P07257|QCR2_YEAST(324);	107363-41186-7297.98-qExHF01_06320_SP0060-SCX13-A
Soluble	inter	97267-T-38180-6661.55-qExHF01_06330_SP0060-SCX21-A	5	876.812	0.278114	0	0.0190641	-.IHPIGELSSEEEEMLQKCK(17)--SIYGSKFADENFVK(6).-	sp|P17505|MDHM_YEAST|sp|P25719|CYPC_YEAST	SIYGSK[x]FADENFVK(5)	IHPIGELSSEEEEMLQK[x]CK(16)	SIYGSKFADENFVK	IHPIGELSSEEEEMLQKCK	sp|P25719|CYPC_YEAST;	sp|P17505|MDHM_YEAST;	5	16	(100);	(315);	sp|P25719|CYPC_YEAST(100);	sp|P17505|MDHM_YEAST(315);	97267-38180-6661.55-qExHF01_06330_SP0060-SCX21-A
Soluble	inter	82962-T-36275-6421.78-qExHF01_06321_SP0060-SCX14-A	4	867.182	0.277802	0	0.0191024	-.TCPKGLNPGLAIAEIK(4)--YAPTAKDLACR(6).-	sp|P21801|SDHB_YEAST|sp|Q00711|SDHA_YEAST	YAPTAK[x]DLACR(5)	TCPK[x]GLNPGLAIAEIK(3)	YAPTAKDLACR	TCPKGLNPGLAIAEIK	sp|Q00711|SDHA_YEAST;	sp|P21801|SDHB_YEAST;	5	3	(326);	(248);	sp|Q00711|SDHA_YEAST(326);	sp|P21801|SDHB_YEAST(248);	82962-36275-6421.78-qExHF01_06321_SP0060-SCX14-A
Soluble	inter	49273-T-24681-4429.91-qExHF01_06329_SP0060-SCX20-A	4	807.901	0.277464	0	0.0191438	-.GEQGAIDIKGGNVNR(9)--SKSADVAAGLHK(2).-	sp|P33759|RT05_YEAST|sp|Q03976|RT24_YEAST	SK[x]SADVAAGLHK(1)	GEQGAIDIK[x]GGNVNR(8)	SKSADVAAGLHK	GEQGAIDIKGGNVNR	sp|P33759|RT05_YEAST;	sp|Q03976|RT24_YEAST;	1	8	(121);	(119);	sp|P33759|RT05_YEAST(121);	sp|Q03976|RT24_YEAST(119);	49273-24681-4429.91-qExHF01_06329_SP0060-SCX20-A
Soluble	inter	83082-T-36309-6426.9-qExHF01_06321_SP0060-SCX14-A	4	865.17	0.277039	0	0.0191962	-.TCPKGLNPGLAIAEIK(4)--YAPTAKDLACR(6).-	sp|P21801|SDHB_YEAST|sp|Q00711|SDHA_YEAST	YAPTAK[x]DLACR(5)	TCPK[x]GLNPGLAIAEIK(3)	YAPTAKDLACR	TCPKGLNPGLAIAEIK	sp|Q00711|SDHA_YEAST;	sp|P21801|SDHB_YEAST;	5	3	(326);	(248);	sp|Q00711|SDHA_YEAST(326);	sp|P21801|SDHB_YEAST(248);	83082-36309-6426.9-qExHF01_06321_SP0060-SCX14-A
Soluble	inter	63159-T-29461-5453.43-qExHF01_06320_SP0060-SCX13-A	4	908.928	0.275975	0	0.019328	-.ADQENSPLHTVGFDAR(1)--VESLGSPSGATKAR(12).-	sp|P14832|CYPH_YEAST|sp|Q01519|COX12_YEAST	VESLGSPSGATK[x]AR(11)	A[x]DQENSPLHTVGFDAR(0)	VESLGSPSGATKAR	ADQENSPLHTVGFDAR	sp|P14832|CYPH_YEAST;	sp|Q01519|COX12_YEAST;	11	0	(151);	(2);	sp|P14832|CYPH_YEAST(151);	sp|Q01519|COX12_YEAST(2);	63159-29461-5453.43-qExHF01_06320_SP0060-SCX13-A
Soluble	inter	101608-T-39623-6821.59-qExHF01_06328_SP0060-SCX19-A	6	915.627	0.273968	0	0.0195787	-.ALSPNETSKQVKPDLLVVLNPTENR(12)--SADVAAGLHKQTGVDPDYITR(10).-	sp|P32902|RT04_YEAST|sp|P33759|RT05_YEAST	SADVAAGLHK[x]QTGVDPDYITR(9)	ALSPNETSKQVK[x]PDLLVVLNPTENR(11)	SADVAAGLHKQTGVDPDYITR	ALSPNETSKQVKPDLLVVLNPTENR	sp|P33759|RT05_YEAST;	sp|P32902|RT04_YEAST;	9	11	(131);	(316);	sp|P33759|RT05_YEAST(131);	sp|P32902|RT04_YEAST(316);	101608-39623-6821.59-qExHF01_06328_SP0060-SCX19-A
Soluble	inter	94287-T-37772-6752.17-qExHF01_06320_SP0060-SCX13-A	4	725.38	0.273573	0	0.0196284	-.DAPTKISTLAVK(5)--GSKLSLGEAFK(3).-	sp|P07256|QCR1_YEAST|sp|P07257|QCR2_YEAST	GSK[x]LSLGEAFK(2)	DAPTK[x]ISTLAVK(4)	GSKLSLGEAFK	DAPTKISTLAVK	sp|P07256|QCR1_YEAST;	sp|P07257|QCR2_YEAST;	2	4	(400);	(27);	sp|P07256|QCR1_YEAST(400);	sp|P07257|QCR2_YEAST(27);	94287-37772-6752.17-qExHF01_06320_SP0060-SCX13-A
Soluble	inter	117323-T-44183-7502.7-qExHF01_06325_SP0060-SCX17-A	5	941.057	0.273118	0	0.0196859	-.QNKTFEVINPSTEEEICHIYEGR(3)--IGIQPPKIFQAGK(7).-	sp|P46367|ALDH4_YEAST|sp|P53598|SUCA_YEAST	IGIQPPK[x]IFQAGK(6)	QNK[x]TFEVINPSTEEEICHIYEGR(2)	IGIQPPKIFQAGK	QNKTFEVINPSTEEEICHIYEGR	sp|P53598|SUCA_YEAST;	sp|P46367|ALDH4_YEAST;	6	2	(171);	(60);	sp|P53598|SUCA_YEAST(171);	sp|P46367|ALDH4_YEAST(60);	117323-44183-7502.7-qExHF01_06325_SP0060-SCX17-A
Soluble	inter	97052-T-38988-6533.22-qExHF01_06331_SP0060-SCX22-A	3	1081.91	0.27278	0	0.0197288	-.KQLDIYANVALFK(1)--GPLATPIGKGHR(9).-	sp|P28241|IDH2_YEAST|sp|P28834|IDH1_YEAST	GPLATPIGK[x]GHR(8)	K[x]QLDIYANVALFK(0)	GPLATPIGKGHR	KQLDIYANVALFK	sp|P28241|IDH2_YEAST;	sp|P28834|IDH1_YEAST;	8	0	(109);	(110);	sp|P28241|IDH2_YEAST(109);	sp|P28834|IDH1_YEAST(110);	97052-38988-6533.22-qExHF01_06331_SP0060-SCX22-A
Soluble	inter	88579-T-36291-6519.34-qExHF01_06320_SP0060-SCX13-A	4	842.196	0.271941	0	0.0198353	-.GEKVLDTGGPISVPVGR(3)--LENVVKPEIK(6).-	sp|P00830|ATPB_YEAST|sp|P09457|ATPO_YEAST	LENVVK[x]PEIK(5)	GEK[x]VLDTGGPISVPVGR(2)	LENVVKPEIK	GEKVLDTGGPISVPVGR	sp|P09457|ATPO_YEAST;	sp|P00830|ATPB_YEAST;	5	2	(177);	(108);	sp|P09457|ATPO_YEAST(177);	sp|P00830|ATPB_YEAST(108);	88579-36291-6519.34-qExHF01_06320_SP0060-SCX13-A
Soluble	inter	132077-T-47644-8289.11-qExHF01_06319_SP0060-SCX12-A	4	958.219	0.271553	0	0.0198849	-.DKITSDNQLDDMILQATEK(2)--SGKLFVIGGEK(3).-	sp|P51998|RL4P_YEAST|sp|Q02204|RM13_YEAST	SGK[x]LFVIGGEK(2)	DK[x]ITSDNQLDDMILQATEK(1)	SGKLFVIGGEK	DKITSDNQLDDMILQATEK	sp|P51998|RL4P_YEAST;	sp|Q02204|RM13_YEAST;	2	1	(164);	(122);	sp|P51998|RL4P_YEAST(164);	sp|Q02204|RM13_YEAST(122);	132077-47644-8289.11-qExHF01_06319_SP0060-SCX12-A
Soluble	inter	144009-T-47710-8393.01-qExHF01_06316_SP0060-SCX10-A	4	1140.78	0.270908	0	0.0199675	-.NAIETANKADQLANDTENSIK(8)--LEGIDVFDTKPLDSSR(10).-	sp|P04037|COX4_YEAST|sp|P39987|HSP7E_YEAST	LEGIDVFDTK[x]PLDSSR(9)	NAIETANK[x]ADQLANDTENSIK(7)	LEGIDVFDTKPLDSSR	NAIETANKADQLANDTENSIK	sp|P04037|COX4_YEAST;	sp|P39987|HSP7E_YEAST;	9	7	(84);	(558);	sp|P04037|COX4_YEAST(84);	sp|P39987|HSP7E_YEAST(558);	144009-47710-8393.01-qExHF01_06316_SP0060-SCX10-A
Soluble	inter	92211-T-38993-6842.38-qExHF01_06321_SP0060-SCX14-A	4	986.955	0.269816	0	0.020108	-.ADQENSPLHTVGFDAR(1)--LYNDIVPKTAENFR(8).-	sp|P14832|CYPH_YEAST|sp|Q01519|COX12_YEAST	LYNDIVPK[x]TAENFR(7)	A[x]DQENSPLHTVGFDAR(0)	LYNDIVPKTAENFR	ADQENSPLHTVGFDAR	sp|P14832|CYPH_YEAST;	sp|Q01519|COX12_YEAST;	7	0	(29);	(2);	sp|P14832|CYPH_YEAST(29);	sp|Q01519|COX12_YEAST(2);	92211-38993-6842.38-qExHF01_06321_SP0060-SCX14-A
Soluble	inter	59460-T-27324-5109.59-qExHF01_06323_SP0060-SCX15-A	3	960.135	0.268515	0	0.0202768	-.LAGITTVKGGTGK(8)--KEQGLFDSNK(1).-	sp|P19414|ACON_YEAST|sp|Q12497|FMP16_YEAST	K[x]EQGLFDSNK(0)	LAGITTVK[x]GGTGK(7)	KEQGLFDSNK	LAGITTVKGGTGK	sp|Q12497|FMP16_YEAST;	sp|P19414|ACON_YEAST;	0	7	(43);	(254);	sp|Q12497|FMP16_YEAST(43);	sp|P19414|ACON_YEAST(254);	59460-27324-5109.59-qExHF01_06323_SP0060-SCX15-A
Soluble	inter	108781-T-41266-7256.48-qExHF01_06319_SP0060-SCX12-A	3	1471.75	0.26755	0	0.0204029	-.LKNAVQNESVSSPIELNFDAVK(2)--NIFLSKENSAVAAK(6).-	sp|P07256|QCR1_YEAST|sp|P07257|QCR2_YEAST	NIFLSK[x]ENSAVAAK(5)	LK[x]NAVQNESVSSPIELNFDAVK(1)	NIFLSKENSAVAAK	LKNAVQNESVSSPIELNFDAVK	sp|P07256|QCR1_YEAST;	sp|P07257|QCR2_YEAST;	5	1	(80);	(324);	sp|P07256|QCR1_YEAST(80);	sp|P07257|QCR2_YEAST(324);	108781-41266-7256.48-qExHF01_06319_SP0060-SCX12-A
Soluble	inter	110178-T-41936-7417.46-qExHF01_06320_SP0060-SCX13-A	4	1103.56	0.2662	0	0.0205806	-.LKNAVQNESVSSPIELNFDAVK(2)--NIFLSKENSAVAAK(6).-	sp|P07256|QCR1_YEAST|sp|P07257|QCR2_YEAST	NIFLSK[x]ENSAVAAK(5)	LK[x]NAVQNESVSSPIELNFDAVK(1)	NIFLSKENSAVAAK	LKNAVQNESVSSPIELNFDAVK	sp|P07256|QCR1_YEAST;	sp|P07257|QCR2_YEAST;	5	1	(80);	(324);	sp|P07256|QCR1_YEAST(80);	sp|P07257|QCR2_YEAST(324);	110178-41936-7417.46-qExHF01_06320_SP0060-SCX13-A
Soluble	inter	82101-T-34236-5951.78-qExHF01_06325_SP0060-SCX17-A	4	1249.35	0.262188	0	0.021118	-.VIFQGFTGKQGTFHASISQEYGTNVVGGTNPK(9)--LQGTKVEEGR(5).-	sp|P53312|SUCB_YEAST|sp|P53598|SUCA_YEAST	LQGTK[x]VEEGR(4)	VIFQGFTGK[x]QGTFHASISQEYGTNVVGGTNPK(8)	LQGTKVEEGR	VIFQGFTGKQGTFHASISQEYGTNVVGGTNPK	sp|P53312|SUCB_YEAST;	sp|P53598|SUCA_YEAST;	4	8	(393);	(47);	sp|P53312|SUCB_YEAST(393);	sp|P53598|SUCA_YEAST(47);	82101-34236-5951.78-qExHF01_06325_SP0060-SCX17-A
Soluble	inter	89267-T-36717-6176.93-qExHF01_06331_SP0060-SCX22-A	4	768.895	0.260844	0	0.0213012	-.GPLATPIGKGHR(9)--ANIM[15.99]KLGDGLFR(5).-	sp|P28241|IDH2_YEAST|sp|P28834|IDH1_YEAST	GPLATPIGK[x]GHR(8)	ANIM[15.99]K[x]LGDGLFR(4)	GPLATPIGKGHR	ANIMKLGDGLFR	sp|P28241|IDH2_YEAST;	sp|P28834|IDH1_YEAST;	8	4	(109);	(199);	sp|P28241|IDH2_YEAST(109);	sp|P28834|IDH1_YEAST(199);	89267-36717-6176.93-qExHF01_06331_SP0060-SCX22-A
Soluble	inter	102416-T-39914-6828.25-qExHF01_06325_SP0060-SCX17-A	5	1083.11	0.260681	0	0.0213234	-.LGPLQGSMPPELVCPPYAPGETKEDIAR(23)--HSGQAEGYSYTDANIKK(16).-	sp|P00044|CYC1_YEAST|sp|P00175|CYB2_YEAST	HSGQAEGYSYTDANIK[x]K(15)	LGPLQGSMPPELVCPPYAPGETK[x]EDIAR(22)	HSGQAEGYSYTDANIKK	LGPLQGSMPPELVCPPYAPGETKEDIAR	sp|P00044|CYC1_YEAST;	sp|P00175|CYB2_YEAST;	15	22	(60);	(183);	sp|P00044|CYC1_YEAST(60);	sp|P00175|CYB2_YEAST(183);	102416-39914-6828.25-qExHF01_06325_SP0060-SCX17-A
Soluble	inter	56503-T-26665-4743.48-qExHF01_06329_SP0060-SCX20-A	4	875.675	0.26064	0	0.021329	-.KPSADSTEATQQHLK(1)--KYGVSAEVINLR(1).-	sp|P16451|ODPX_YEAST|sp|P32473|ODPB_YEAST	K[x]YGVSAEVINLR(0)	K[x]PSADSTEATQQHLK(0)	KYGVSAEVINLR	KPSADSTEATQQHLK	sp|P32473|ODPB_YEAST;	sp|P16451|ODPX_YEAST;	0	0	(264);	(135);	sp|P32473|ODPB_YEAST(264);	sp|P16451|ODPX_YEAST(135);	56503-26665-4743.48-qExHF01_06329_SP0060-SCX20-A
Soluble	inter	53990-T-25909-4890.38-qExHF01_06323_SP0060-SCX15-A	4	749.624	0.256869	0	0.021852	-.KYGVSAEVINLR(1)--KQEAPAEETK(1).-	sp|P12695|ODP2_YEAST|sp|P32473|ODPB_YEAST	K[x]QEAPAEETK(0)	K[x]YGVSAEVINLR(0)	KQEAPAEETK	KYGVSAEVINLR	sp|P12695|ODP2_YEAST;	sp|P32473|ODPB_YEAST;	0	0	(147);	(264);	sp|P12695|ODP2_YEAST(147);	sp|P32473|ODPB_YEAST(264);	53990-25909-4890.38-qExHF01_06323_SP0060-SCX15-A
Soluble	inter	116482-T-43943-7463.96-qExHF01_06325_SP0060-SCX17-A	5	1056.51	0.256468	0	0.0219085	-.LQFALPHETLYSGSEVTQVNLPAKSGR(24)--MDEAEQLFYKNAETK(10).-	sp|P38077|ATPG_YEAST|sp|Q12165|ATPD_YEAST	MDEAEQLFYK[x]NAETK(9)	LQFALPHETLYSGSEVTQVNLPAK[x]SGR(23)	MDEAEQLFYKNAETK	LQFALPHETLYSGSEVTQVNLPAKSGR	sp|P38077|ATPG_YEAST;	sp|Q12165|ATPD_YEAST;	9	23	(86);	(57);	sp|P38077|ATPG_YEAST(86);	sp|Q12165|ATPD_YEAST(57);	116482-43943-7463.96-qExHF01_06325_SP0060-SCX17-A
Soluble	inter	31572-T-23384-5601.98-qExHF01_06313_SP0060-SCX07-A	4	857.655	0.252258	0	0.0225091	-.LLKNNTGDANTEEAAAR(3)--SPPVYSDISR(1).-	sp|P04840|VDAC1_YEAST|sp|P16547|OM45_YEAST	S[x]PPVYSDISR(0)	LLK[x]NNTGDANTEEAAAR(2)	SPPVYSDISR	LLKNNTGDANTEEAAAR	sp|P04840|VDAC1_YEAST;	sp|P16547|OM45_YEAST;	0	2	(2);	(204);	sp|P04840|VDAC1_YEAST(2);	sp|P16547|OM45_YEAST(204);	31572-23384-5601.98-qExHF01_06313_SP0060-SCX07-A
Soluble	inter	105916-T-40515-7138.21-qExHF01_06319_SP0060-SCX12-A	3	1266.31	0.251898	0	0.0225613	-.ENSAVAAKEGLALSSNISR(8)--DLSPAINYTKLK(10).-	sp|P07256|QCR1_YEAST|sp|P07257|QCR2_YEAST	DLSPAINYTK[x]LK(9)	ENSAVAAK[x]EGLALSSNISR(7)	DLSPAINYTKLK	ENSAVAAKEGLALSSNISR	sp|P07257|QCR2_YEAST;	sp|P07256|QCR1_YEAST;	9	7	(322);	(88);	sp|P07257|QCR2_YEAST(322);	sp|P07256|QCR1_YEAST(88);	105916-40515-7138.21-qExHF01_06319_SP0060-SCX12-A
Soluble	inter	109136-T-41387-7092.01-qExHF01_06329_SP0060-SCX20-A	5	703.151	0.251102	0	0.0226769	-.DNGKHALIVYDDLSK(4)--NLFTVEDAIKR(10).-	sp|P06168|ILV5_YEAST|sp|P07251|ATPA_YEAST	NLFTVEDAIK[x]R(9)	DNGK[x]HALIVYDDLSK(3)	NLFTVEDAIKR	DNGKHALIVYDDLSK	sp|P06168|ILV5_YEAST;	sp|P07251|ATPA_YEAST;	9	3	(136);	(299);	sp|P06168|ILV5_YEAST(136);	sp|P07251|ATPA_YEAST(299);	109136-41387-7092.01-qExHF01_06329_SP0060-SCX20-A
Soluble	inter	106416-T-40940-7258.22-qExHF01_06320_SP0060-SCX13-A	5	882.041	0.24799	0	0.0231348	-.LKNAVQNESVSSPIELNFDAVK(2)--NIFLSKENSAVAAK(6).-	sp|P07256|QCR1_YEAST|sp|P07257|QCR2_YEAST	NIFLSK[x]ENSAVAAK(5)	LK[x]NAVQNESVSSPIELNFDAVK(1)	NIFLSKENSAVAAK	LKNAVQNESVSSPIELNFDAVK	sp|P07256|QCR1_YEAST;	sp|P07257|QCR2_YEAST;	5	1	(80);	(324);	sp|P07256|QCR1_YEAST(80);	sp|P07257|QCR2_YEAST(324);	106416-40940-7258.22-qExHF01_06320_SP0060-SCX13-A
Soluble	inter	93498-T-37710-6494.84-qExHF01_06327_SP0060-SCX18-A	5	739.6	0.246467	0	0.0233623	-.GEKVLDTGGPISVPVGR(3)--SLKLENVVKPEIK(3).-	sp|P00830|ATPB_YEAST|sp|P09457|ATPO_YEAST	SLK[x]LENVVKPEIK(2)	GEK[x]VLDTGGPISVPVGR(2)	SLKLENVVKPEIK	GEKVLDTGGPISVPVGR	sp|P09457|ATPO_YEAST;	sp|P00830|ATPB_YEAST;	2	2	(171);	(108);	sp|P09457|ATPO_YEAST(171);	sp|P00830|ATPB_YEAST(108);	93498-37710-6494.84-qExHF01_06327_SP0060-SCX18-A
Soluble	inter	75223-T-32483-5679.57-qExHF01_06327_SP0060-SCX18-A	5	820.192	0.246298	0	0.0233877	-.GSTMGPDKDFVEVTPDNISTR(8)--FKNPSNGHIIGK(2).-	sp|P40496|RT25_YEAST|sp|Q03799|RT08_YEAST	FK[x]NPSNGHIIGK(1)	GSTMGPDK[x]DFVEVTPDNISTR(7)	FKNPSNGHIIGK	GSTMGPDKDFVEVTPDNISTR	sp|P40496|RT25_YEAST;	sp|Q03799|RT08_YEAST;	1	7	(49);	(58);	sp|P40496|RT25_YEAST(49);	sp|Q03799|RT08_YEAST(58);	75223-32483-5679.57-qExHF01_06327_SP0060-SCX18-A
Soluble	inter	116690-T-43505-7429.31-qExHF01_06329_SP0060-SCX20-A	5	800.831	0.243383	0	0.0238297	-.NHGADIGKVLAGISVPPR(8)--NVLIEQPFGPPKITK(12).-	sp|P00927|THDH_YEAST|sp|P19882|HSP60_YEAST	NVLIEQPFGPPK[x]ITK(11)	NHGADIGK[x]VLAGISVPPR(7)	NVLIEQPFGPPKITK	NHGADIGKVLAGISVPPR	sp|P19882|HSP60_YEAST;	sp|P00927|THDH_YEAST;	11	7	(69);	(535);	sp|P19882|HSP60_YEAST(69);	sp|P00927|THDH_YEAST(535);	116690-43505-7429.31-qExHF01_06329_SP0060-SCX20-A
Soluble	inter	97837-T-39610-6640.69-qExHF01_06332_SP0060-SCX23-A	5	902.624	0.243142	0	0.0238666	-.DHMYLQLSHLPPEVLKER(16)--NTLACICKIDQNESK(8).-	sp|P21801|SDHB_YEAST|sp|Q00711|SDHA_YEAST	NTLACICK[x]IDQNESK(7)	DHMYLQLSHLPPEVLK[x]ER(15)	NTLACICKIDQNESK	DHMYLQLSHLPPEVLKER	sp|P21801|SDHB_YEAST;	sp|Q00711|SDHA_YEAST;	7	15	(110);	(368);	sp|P21801|SDHB_YEAST(110);	sp|Q00711|SDHA_YEAST(368);	97837-39610-6640.69-qExHF01_06332_SP0060-SCX23-A
Soluble	inter	104378-T-40421-7175.92-qExHF01_06320_SP0060-SCX13-A	4	1024.72	0.243064	0	0.0238787	-.ADQLANDTENSIKEFEGK(13)--YGKEMDVLMEPVR(3).-	sp|P32335|MSS51_YEAST|sp|P39987|HSP7E_YEAST	YGK[x]EMDVLMEPVR(2)	ADQLANDTENSIK[x]EFEGK(12)	YGKEMDVLMEPVR	ADQLANDTENSIKEFEGK	sp|P32335|MSS51_YEAST;	sp|P39987|HSP7E_YEAST;	2	12	(387);	(571);	sp|P32335|MSS51_YEAST(387);	sp|P39987|HSP7E_YEAST(571);	104378-40421-7175.92-qExHF01_06320_SP0060-SCX13-A
Soluble	inter	104377-T-40421-7175.92-qExHF01_06320_SP0060-SCX13-A	4	1024.72	0.242061	0	0.024033	-.ADQLANDTENSLKEFEGK(13)--YGKEMDVLMEPVR(3).-	sp|P0CS90|HSP77_YEAST|sp|P32335|MSS51_YEAST	YGK[x]EMDVLMEPVR(2)	ADQLANDTENSLK[x]EFEGK(12)	YGKEMDVLMEPVR	ADQLANDTENSLKEFEGK	sp|P32335|MSS51_YEAST;	sp|P0CS90|HSP77_YEAST;	2	12	(387);	(574);	sp|P32335|MSS51_YEAST(387);	sp|P0CS90|HSP77_YEAST(574);	104377-40421-7175.92-qExHF01_06320_SP0060-SCX13-A
Soluble	inter	69591-T-29955-5521.63-qExHF01_06323_SP0060-SCX15-A	4	799.638	0.240528	0	0.0242709	-.KYGVSAEVINLR(1)--AKTNQDTEGFVK(2).-	sp|P09624|DLDH_YEAST|sp|P32473|ODPB_YEAST	AK[x]TNQDTEGFVK(1)	K[x]YGVSAEVINLR(0)	AKTNQDTEGFVK	KYGVSAEVINLR	sp|P09624|DLDH_YEAST;	sp|P32473|ODPB_YEAST;	1	0	(421);	(264);	sp|P09624|DLDH_YEAST(421);	sp|P32473|ODPB_YEAST(264);	69591-29955-5521.63-qExHF01_06323_SP0060-SCX15-A
Soluble	inter	82377-T-34714-5862.74-qExHF01_06331_SP0060-SCX22-A	4	768.645	0.238348	0	0.0246133	-.GPLATPIGKGHR(9)--ANIM[15.99]KLGDGLFR(5).-	sp|P28241|IDH2_YEAST|sp|P28834|IDH1_YEAST	GPLATPIGK[x]GHR(8)	ANIM[15.99]K[x]LGDGLFR(4)	GPLATPIGKGHR	ANIMKLGDGLFR	sp|P28241|IDH2_YEAST;	sp|P28834|IDH1_YEAST;	8	4	(109);	(199);	sp|P28241|IDH2_YEAST(109);	sp|P28834|IDH1_YEAST(199);	82377-34714-5862.74-qExHF01_06331_SP0060-SCX22-A
Soluble	inter	87405-T-35967-6223.57-qExHF01_06327_SP0060-SCX18-A	4	1047.29	0.237067	0	0.0248166	-.KPIHADPPSFAEQSTSAEILETGIK(1)--QLAKSVISR(4).-	sp|P00830|ATPB_YEAST|sp|P05626|ATPF_YEAST	QLAK[x]SVISR(3)	K[x]PIHADPPSFAEQSTSAEILETGIK(0)	QLAKSVISR	KPIHADPPSFAEQSTSAEILETGIK	sp|P05626|ATPF_YEAST;	sp|P00830|ATPB_YEAST;	3	0	(209);	(148);	sp|P05626|ATPF_YEAST(209);	sp|P00830|ATPB_YEAST(148);	87405-35967-6223.57-qExHF01_06327_SP0060-SCX18-A
Soluble	inter	76407-T-32471-5675.97-qExHF01_06328_SP0060-SCX19-A	5	817.98	0.235977	0	0.024991	-.GSTMGPDKDFVEVTPDNISTR(8)--FKNPSNGHIIGK(2).-	sp|P40496|RT25_YEAST|sp|Q03799|RT08_YEAST	FK[x]NPSNGHIIGK(1)	GSTMGPDK[x]DFVEVTPDNISTR(7)	FKNPSNGHIIGK	GSTMGPDKDFVEVTPDNISTR	sp|P40496|RT25_YEAST;	sp|Q03799|RT08_YEAST;	1	7	(49);	(58);	sp|P40496|RT25_YEAST(49);	sp|Q03799|RT08_YEAST(58);	76407-32471-5675.97-qExHF01_06328_SP0060-SCX19-A
Soluble	inter	49673-T-25310-4399.27-qExHF01_06331_SP0060-SCX22-A	5	639.115	0.235254	0	0.0251073	-.GISLKDVHGTGPR(5)--AKTNQDTEGFVK(2).-	sp|P09624|DLDH_YEAST|sp|P12695|ODP2_YEAST	GISLK[x]DVHGTGPR(4)	AK[x]TNQDTEGFVK(1)	GISLKDVHGTGPR	AKTNQDTEGFVK	sp|P12695|ODP2_YEAST;	sp|P09624|DLDH_YEAST;	4	1	(192);	(421);	sp|P12695|ODP2_YEAST(192);	sp|P09624|DLDH_YEAST(421);	49673-25310-4399.27-qExHF01_06331_SP0060-SCX22-A
Soluble	inter	87676-T-36045-6235.52-qExHF01_06327_SP0060-SCX18-A	5	836.421	0.234377	0	0.0252492	-.KPIHADPPSFAEQSTSAEILETGIK(1)--QLAKSVISR(4).-	sp|P00830|ATPB_YEAST|sp|P05626|ATPF_YEAST	QLAK[x]SVISR(3)	K[x]PIHADPPSFAEQSTSAEILETGIK(0)	QLAKSVISR	KPIHADPPSFAEQSTSAEILETGIK	sp|P05626|ATPF_YEAST;	sp|P00830|ATPB_YEAST;	3	0	(209);	(148);	sp|P05626|ATPF_YEAST(209);	sp|P00830|ATPB_YEAST(148);	87676-36045-6235.52-qExHF01_06327_SP0060-SCX18-A
Soluble	inter	83739-T-35046-6323.5-qExHF01_06320_SP0060-SCX13-A	4	837.681	0.231335	0	0.0257476	-.GEKVLDTGGPISVPVGR(3)--ALSASKLVGQGK(6).-	sp|P00830|ATPB_YEAST|sp|P09457|ATPO_YEAST	ALSASK[x]LVGQGK(5)	GEK[x]VLDTGGPISVPVGR(2)	ALSASKLVGQGK	GEKVLDTGGPISVPVGR	sp|P09457|ATPO_YEAST;	sp|P00830|ATPB_YEAST;	5	2	(162);	(108);	sp|P09457|ATPO_YEAST(162);	sp|P00830|ATPB_YEAST(108);	83739-35046-6323.5-qExHF01_06320_SP0060-SCX13-A
Soluble	inter	53878-T-27893-5125-qExHF01_06321_SP0060-SCX14-A	4	829.904	0.231279	0	0.0257567	-.IKGVSDEANLNETGR(2)--SVLKNTSVIDK(4).-	sp|P07251|ATPA_YEAST|sp|P30902|ATP7_YEAST	SVLK[x]NTSVIDK(3)	IK[x]GVSDEANLNETGR(1)	SVLKNTSVIDK	IKGVSDEANLNETGR	sp|P30902|ATP7_YEAST;	sp|P07251|ATPA_YEAST;	3	1	(64);	(54);	sp|P30902|ATP7_YEAST(64);	sp|P07251|ATPA_YEAST(54);	53878-27893-5125-qExHF01_06321_SP0060-SCX14-A
Soluble	inter	66117-T-31428-5664.66-qExHF01_06321_SP0060-SCX14-A	4	833.149	0.229045	0	0.026129	-.FKTETGIDLENDR(2)--EEAISKAVEATK(6).-	sp|P06208|LEU1_YEAST|sp|P0CS90|HSP77_YEAST|sp|Q12166|LEU9_YEAST	EEAISK[x]AVEATK(5)	FK[x]TETGIDLENDR(1)	EEAISKAVEATK	FKTETGIDLENDR	sp|P06208|LEU1_YEAST;sp|Q12166|LEU9_YEAST;	sp|P0CS90|HSP77_YEAST;	5	1	(178);(177);	(268);	sp|P06208|LEU1_YEAST(178);sp|Q12166|LEU9_YEAST(177);	sp|P0CS90|HSP77_YEAST(268);	66117-31428-5664.66-qExHF01_06321_SP0060-SCX14-A
Soluble	inter	87907-T-35692-6190.11-qExHF01_06328_SP0060-SCX19-A	5	613.941	0.227775	0	0.0263432	-.LDLSNIKPIQLKPK(7)--LSTKVISAK(4).-	sp|P09624|DLDH_YEAST|sp|P16451|ODPX_YEAST	LSTK[x]VISAK(3)	LDLSNIK[x]PIQLKPK(6)	LSTKVISAK	LDLSNIKPIQLKPK	sp|P09624|DLDH_YEAST;	sp|P16451|ODPX_YEAST;	3	6	(267);	(237);	sp|P09624|DLDH_YEAST(267);	sp|P16451|ODPX_YEAST(237);	87907-35692-6190.11-qExHF01_06328_SP0060-SCX19-A
Soluble	inter	65127-T-31144-5621.62-qExHF01_06321_SP0060-SCX14-A	4	910.671	0.227709	0	0.0263543	-.ADQENSPLHTVGFDAR(1)--LTNKEQTCIMK(4).-	sp|O74700|TIM9_YEAST|sp|Q01519|COX12_YEAST	LTNK[x]EQTCIMK(3)	A[x]DQENSPLHTVGFDAR(0)	LTNKEQTCIMK	ADQENSPLHTVGFDAR	sp|O74700|TIM9_YEAST;	sp|Q01519|COX12_YEAST;	3	0	(51);	(2);	sp|O74700|TIM9_YEAST(51);	sp|Q01519|COX12_YEAST(2);	65127-31144-5621.62-qExHF01_06321_SP0060-SCX14-A
Soluble	inter	112476-T-42738-7331.02-qExHF01_06328_SP0060-SCX19-A	5	982.647	0.226175	0	0.0266153	-.QNKTFEVINPSTEEEICHIYEGR(3)--SIYGSKFADENFVK(6).-	sp|P25719|CYPC_YEAST|sp|P46367|ALDH4_YEAST	SIYGSK[x]FADENFVK(5)	QNK[x]TFEVINPSTEEEICHIYEGR(2)	SIYGSKFADENFVK	QNKTFEVINPSTEEEICHIYEGR	sp|P25719|CYPC_YEAST;	sp|P46367|ALDH4_YEAST;	5	2	(100);	(60);	sp|P25719|CYPC_YEAST(100);	sp|P46367|ALDH4_YEAST(60);	112476-42738-7331.02-qExHF01_06328_SP0060-SCX19-A
Soluble	inter	21469-T-16732-3213.91-qExHF01_06330_SP0060-SCX21-A	5	553.077	0.225619	0	0.0267106	-.SKSADVAAGLHK(2)--KAPQQQLQK(1).-	sp|P33759|RT05_YEAST|sp|Q03430|RSM28_YEAST	K[x]APQQQLQK(0)	SK[x]SADVAAGLHK(1)	KAPQQQLQK	SKSADVAAGLHK	sp|Q03430|RSM28_YEAST;	sp|P33759|RT05_YEAST;	0	1	(182);	(121);	sp|Q03430|RSM28_YEAST(182);	sp|P33759|RT05_YEAST(121);	21469-16732-3213.91-qExHF01_06330_SP0060-SCX21-A
Soluble	inter	55233-T-26730-4590.12-qExHF01_06332_SP0060-SCX23-A	4	1012.26	0.223695	0	0.0270427	-.HSANAGLSSSKTSVFVNRPLQK(11)--NMSNPKIPATK(6).-	sp|P19955|RT31_YEAST|sp|P20967|ODO1_YEAST	NMSNPK[x]IPATK(5)	HSANAGLSSSK[x]TSVFVNRPLQK(10)	NMSNPKIPATK	HSANAGLSSSKTSVFVNRPLQK	sp|P20967|ODO1_YEAST;	sp|P19955|RT31_YEAST;	5	10	(82);	(80);	sp|P20967|ODO1_YEAST(82);	sp|P19955|RT31_YEAST(80);	55233-26730-4590.12-qExHF01_06332_SP0060-SCX23-A
Soluble	inter	57530-T-26833-5033.24-qExHF01_06323_SP0060-SCX15-A	4	764.375	0.222421	0	0.027265	-.KYGVSAEVINLR(1)--AQPAEPQAEKK(10).-	sp|P12695|ODP2_YEAST|sp|P32473|ODPB_YEAST	AQPAEPQAEK[x]K(9)	K[x]YGVSAEVINLR(0)	AQPAEPQAEKK	KYGVSAEVINLR	sp|P12695|ODP2_YEAST;	sp|P32473|ODPB_YEAST;	9	0	(146);	(264);	sp|P12695|ODP2_YEAST(146);	sp|P32473|ODPB_YEAST(264);	57530-26833-5033.24-qExHF01_06323_SP0060-SCX15-A
Soluble	inter	62960-T-28805-5100.39-qExHF01_06328_SP0060-SCX19-A	5	762.362	0.222318	0	0.0272831	-.NNQDEAEKKEQGLFDSNK(8)--LAGITTVKGGTGK(8).-	sp|P19414|ACON_YEAST|sp|Q12497|FMP16_YEAST	LAGITTVK[x]GGTGK(7)	NNQDEAEK[x]KEQGLFDSNK(7)	LAGITTVKGGTGK	NNQDEAEKKEQGLFDSNK	sp|P19414|ACON_YEAST;	sp|Q12497|FMP16_YEAST;	7	7	(254);	(42);	sp|P19414|ACON_YEAST(254);	sp|Q12497|FMP16_YEAST(42);	62960-28805-5100.39-qExHF01_06328_SP0060-SCX19-A
Soluble	inter	62961-T-28805-5100.39-qExHF01_06328_SP0060-SCX19-A	5	762.362	0.221625	0	0.0274049	-.NNQDEAEKKEQGLFDSNK(9)--LAGITTVKGGTGK(8).-	sp|P19414|ACON_YEAST|sp|Q12497|FMP16_YEAST	LAGITTVK[x]GGTGK(7)	NNQDEAEKK[x]EQGLFDSNK(8)	LAGITTVKGGTGK	NNQDEAEKKEQGLFDSNK	sp|P19414|ACON_YEAST;	sp|Q12497|FMP16_YEAST;	7	8	(254);	(43);	sp|P19414|ACON_YEAST(254);	sp|Q12497|FMP16_YEAST(43);	62961-28805-5100.39-qExHF01_06328_SP0060-SCX19-A
Soluble	inter	105816-T-40793-7234.43-qExHF01_06320_SP0060-SCX13-A	4	1113.79	0.221509	0	0.0274253	-.LPNGLEYEQPTGLFINNKFVPSK(18)--AIESYGTASGKPR(11).-	sp|P25719|CYPC_YEAST|sp|P46367|ALDH4_YEAST	AIESYGTASGK[x]PR(10)	LPNGLEYEQPTGLFINNK[x]FVPSK(17)	AIESYGTASGKPR	LPNGLEYEQPTGLFINNKFVPSK	sp|P25719|CYPC_YEAST;	sp|P46367|ALDH4_YEAST;	10	17	(169);	(52);	sp|P25719|CYPC_YEAST(169);	sp|P46367|ALDH4_YEAST(52);	105816-40793-7234.43-qExHF01_06320_SP0060-SCX13-A
Soluble	inter	104398-T-40140-7080.6-qExHF01_06319_SP0060-SCX12-A	4	1023	0.219029	0	0.0278658	-.NAIETANKADQLANDTENSIK(8)--VPKIIENAEGSR(3).-	sp|P0CS90|HSP77_YEAST|sp|P39987|HSP7E_YEAST	VPK[x]IIENAEGSR(2)	NAIETANK[x]ADQLANDTENSIK(7)	VPKIIENAEGSR	NAIETANKADQLANDTENSIK	sp|P0CS90|HSP77_YEAST;	sp|P39987|HSP7E_YEAST;	2	7	(53);	(558);	sp|P0CS90|HSP77_YEAST(53);	sp|P39987|HSP7E_YEAST(558);	104398-40140-7080.6-qExHF01_06319_SP0060-SCX12-A
Soluble	inter	71548-T-31596-5359.74-qExHF01_06332_SP0060-SCX23-A	5	710.141	0.21704	0	0.0282241	-.QTDHKEGVYEAVESLK(5)--GPLATPIGKGHR(9).-	sp|P28241|IDH2_YEAST|sp|P28834|IDH1_YEAST	GPLATPIGK[x]GHR(8)	QTDHK[x]EGVYEAVESLK(4)	GPLATPIGKGHR	QTDHKEGVYEAVESLK	sp|P28241|IDH2_YEAST;	sp|P28834|IDH1_YEAST;	8	4	(109);	(71);	sp|P28241|IDH2_YEAST(109);	sp|P28834|IDH1_YEAST(71);	71548-31596-5359.74-qExHF01_06332_SP0060-SCX23-A
Soluble	inter	87171-T-36117-6084.26-qExHF01_06331_SP0060-SCX22-A	4	768.896	0.214752	0	0.028642	-.GPLATPIGKGHR(9)--ANIM[15.99]KLGDGLFR(5).-	sp|P28241|IDH2_YEAST|sp|P28834|IDH1_YEAST	GPLATPIGK[x]GHR(8)	ANIM[15.99]K[x]LGDGLFR(4)	GPLATPIGKGHR	ANIMKLGDGLFR	sp|P28241|IDH2_YEAST;	sp|P28834|IDH1_YEAST;	8	4	(109);	(199);	sp|P28241|IDH2_YEAST(109);	sp|P28834|IDH1_YEAST(199);	87171-36117-6084.26-qExHF01_06331_SP0060-SCX22-A
Soluble	inter	77310-T-32513-5745.27-qExHF01_06330_SP0060-SCX21-A	4	917.933	0.214369	0	0.0287126	-.HLNDQPNADIVTIGDKIK(16)--GSGSEDSFVKR(10).-	sp|P01097|ATIF_YEAST|sp|P38077|ATPG_YEAST	GSGSEDSFVK[x]R(9)	HLNDQPNADIVTIGDK[x]IK(15)	GSGSEDSFVKR	HLNDQPNADIVTIGDKIK	sp|P01097|ATIF_YEAST;	sp|P38077|ATPG_YEAST;	9	15	(41);	(146);	sp|P01097|ATIF_YEAST(41);	sp|P38077|ATPG_YEAST(146);	77310-32513-5745.27-qExHF01_06330_SP0060-SCX21-A
Soluble	inter	81658-T-34517-5831.72-qExHF01_06331_SP0060-SCX22-A	4	768.645	0.214251	0	0.0287344	-.GPLATPIGKGHR(9)--ANIM[15.99]KLGDGLFR(5).-	sp|P28241|IDH2_YEAST|sp|P28834|IDH1_YEAST	GPLATPIGK[x]GHR(8)	ANIM[15.99]K[x]LGDGLFR(4)	GPLATPIGKGHR	ANIMKLGDGLFR	sp|P28241|IDH2_YEAST;	sp|P28834|IDH1_YEAST;	8	4	(109);	(199);	sp|P28241|IDH2_YEAST(109);	sp|P28834|IDH1_YEAST(199);	81658-34517-5831.72-qExHF01_06331_SP0060-SCX22-A
Soluble	inter	101484-T-39640-6785.36-qExHF01_06325_SP0060-SCX17-A	5	903.638	0.213124	0	0.0289432	-.QNKTFEVINPSTEEEICHIYEGR(3)--LAGITTVKGGTGK(8).-	sp|P19414|ACON_YEAST|sp|P46367|ALDH4_YEAST	LAGITTVK[x]GGTGK(7)	QNK[x]TFEVINPSTEEEICHIYEGR(2)	LAGITTVKGGTGK	QNKTFEVINPSTEEEICHIYEGR	sp|P19414|ACON_YEAST;	sp|P46367|ALDH4_YEAST;	7	2	(254);	(60);	sp|P19414|ACON_YEAST(254);	sp|P46367|ALDH4_YEAST(60);	101484-39640-6785.36-qExHF01_06325_SP0060-SCX17-A
Soluble	inter	76237-T-34346-6122.56-qExHF01_06321_SP0060-SCX14-A	4	868.913	0.213098	0	0.028948	-.ADQENSPLHTVGFDAR(1)--QGIKPALDEAR(4).-	sp|O60200|MDM35_YEAST|sp|Q01519|COX12_YEAST	QGIK[x]PALDEAR(3)	A[x]DQENSPLHTVGFDAR(0)	QGIKPALDEAR	ADQENSPLHTVGFDAR	sp|O60200|MDM35_YEAST;	sp|Q01519|COX12_YEAST;	3	0	(63);	(2);	sp|O60200|MDM35_YEAST(63);	sp|Q01519|COX12_YEAST(2);	76237-34346-6122.56-qExHF01_06321_SP0060-SCX14-A
Soluble	inter	102210-T-41816-7275.51-qExHF01_06321_SP0060-SCX14-A	3	1039.52	0.211414	0	0.0292629	-.GASVKAVLAELMGR(5)--AQPAEPQAEKK(10).-	sp|P12695|ODP2_YEAST|sp|P16387|ODPA_YEAST	AQPAEPQAEK[x]K(9)	GASVK[x]AVLAELMGR(4)	AQPAEPQAEKK	GASVKAVLAELMGR	sp|P12695|ODP2_YEAST;	sp|P16387|ODPA_YEAST;	9	4	(146);	(152);	sp|P12695|ODP2_YEAST(146);	sp|P16387|ODPA_YEAST(152);	102210-41816-7275.51-qExHF01_06321_SP0060-SCX14-A
Soluble	inter	21065-T-16251-3340.49-qExHF01_06324_SP0060-SCX16-A	4	678.052	0.210789	0	0.0293807	-.KSSSVSSYSSAK(1)--GTSSAFEKR(8).-	sp|P47150|RT07_YEAST|sp|Q01163|RT23_YEAST	GTSSAFEK[x]R(7)	K[x]SSSVSSYSSAK(0)	GTSSAFEKR	KSSSVSSYSSAK	sp|P47150|RT07_YEAST;	sp|Q01163|RT23_YEAST;	7	0	(229);	(38);	sp|P47150|RT07_YEAST(229);	sp|Q01163|RT23_YEAST(38);	21065-16251-3340.49-qExHF01_06324_SP0060-SCX16-A
Soluble	inter	90024-T-36956-6217.05-qExHF01_06331_SP0060-SCX22-A	4	764.647	0.21072	0	0.0293936	-.GPLATPIGKGHR(9)--ANIMKLGDGLFR(5).-	sp|P28241|IDH2_YEAST|sp|P28834|IDH1_YEAST	GPLATPIGK[x]GHR(8)	ANIMK[x]LGDGLFR(4)	GPLATPIGKGHR	ANIMKLGDGLFR	sp|P28241|IDH2_YEAST;	sp|P28834|IDH1_YEAST;	8	4	(109);	(199);	sp|P28241|IDH2_YEAST(109);	sp|P28834|IDH1_YEAST(199);	90024-36956-6217.05-qExHF01_06331_SP0060-SCX22-A
Soluble	inter	29322-T-19160-3599.06-qExHF01_06328_SP0060-SCX19-A	4	774.884	0.209785	0	0.0295708	-.KPSADSTEATQQHLK(1)--LSTKVISAK(4).-	sp|P09624|DLDH_YEAST|sp|P16451|ODPX_YEAST	LSTK[x]VISAK(3)	K[x]PSADSTEATQQHLK(0)	LSTKVISAK	KPSADSTEATQQHLK	sp|P09624|DLDH_YEAST;	sp|P16451|ODPX_YEAST;	3	0	(267);	(135);	sp|P09624|DLDH_YEAST(267);	sp|P16451|ODPX_YEAST(135);	29322-19160-3599.06-qExHF01_06328_SP0060-SCX19-A
Soluble	inter	67506-T-30366-5164.35-qExHF01_06332_SP0060-SCX23-A	3	1184.92	0.209487	0	0.0296273	-.QTDHKEGVYEAVESLK(5)--GPLATPIGKGHR(9).-	sp|P28241|IDH2_YEAST|sp|P28834|IDH1_YEAST	GPLATPIGK[x]GHR(8)	QTDHK[x]EGVYEAVESLK(4)	GPLATPIGKGHR	QTDHKEGVYEAVESLK	sp|P28241|IDH2_YEAST;	sp|P28834|IDH1_YEAST;	8	4	(109);	(71);	sp|P28241|IDH2_YEAST(109);	sp|P28834|IDH1_YEAST(71);	67506-30366-5164.35-qExHF01_06332_SP0060-SCX23-A
Soluble	inter	109915-T-41542-7299.35-qExHF01_06319_SP0060-SCX12-A	5	883.45	0.207836	0	0.0299433	-.LKNAVQNESVSSPIELNFDAVK(2)--NIFLSKENSAVAAK(6).-	sp|P07256|QCR1_YEAST|sp|P07257|QCR2_YEAST	NIFLSK[x]ENSAVAAK(5)	LK[x]NAVQNESVSSPIELNFDAVK(1)	NIFLSKENSAVAAK	LKNAVQNESVSSPIELNFDAVK	sp|P07256|QCR1_YEAST;	sp|P07257|QCR2_YEAST;	5	1	(80);	(324);	sp|P07256|QCR1_YEAST(80);	sp|P07257|QCR2_YEAST(324);	109915-41542-7299.35-qExHF01_06319_SP0060-SCX12-A
Soluble	inter	67194-T-30272-5149.21-qExHF01_06332_SP0060-SCX23-A	3	1185.59	0.207056	0	0.0300937	-.QTDHKEGVYEAVESLK(5)--GPLATPIGKGHR(9).-	sp|P28241|IDH2_YEAST|sp|P28834|IDH1_YEAST	GPLATPIGK[x]GHR(8)	QTDHK[x]EGVYEAVESLK(4)	GPLATPIGKGHR	QTDHKEGVYEAVESLK	sp|P28241|IDH2_YEAST;	sp|P28834|IDH1_YEAST;	8	4	(109);	(71);	sp|P28241|IDH2_YEAST(109);	sp|P28834|IDH1_YEAST(71);	67194-30272-5149.21-qExHF01_06332_SP0060-SCX23-A
Soluble	inter	33936-T-20513-3809.34-qExHF01_06328_SP0060-SCX19-A	4	833.172	0.2065	0	0.0302014	-.VVPIKHSANAGLSSSK(5)--NM[15.99]SNPKIPATK(6).-	sp|P19955|RT31_YEAST|sp|P20967|ODO1_YEAST	NM[15.99]SNPK[x]IPATK(5)	VVPIK[x]HSANAGLSSSK(4)	NMSNPKIPATK	VVPIKHSANAGLSSSK	sp|P20967|ODO1_YEAST;	sp|P19955|RT31_YEAST;	5	4	(82);	(69);	sp|P20967|ODO1_YEAST(82);	sp|P19955|RT31_YEAST(69);	33936-20513-3809.34-qExHF01_06328_SP0060-SCX19-A
Soluble	inter	100766-T-39159-6818.63-qExHF01_06330_SP0060-SCX21-A	6	823.419	0.206003	0	0.030298	-.VEETLPDEVLTKMNAPQKPEDIPVATEK(12)--TGGLWAKGALHGK(7).-	sp|P25349|YCP4_YEAST|sp|Q12335|PST2_YEAST	TGGLWAK[x]GALHGK(6)	VEETLPDEVLTK[x]MNAPQKPEDIPVATEK(11)	TGGLWAKGALHGK	VEETLPDEVLTKMNAPQKPEDIPVATEK	sp|Q12335|PST2_YEAST;	sp|P25349|YCP4_YEAST;	6	11	(100);	(49);	sp|Q12335|PST2_YEAST(100);	sp|P25349|YCP4_YEAST(49);	100766-39159-6818.63-qExHF01_06330_SP0060-SCX21-A
Soluble	inter	74126-T-31531-5522.61-qExHF01_06329_SP0060-SCX20-A	5	623.529	0.205854	0	0.030327	-.TAVALDTILNQKR(12)--QKVELAHEAK(2).-	sp|P05626|ATPF_YEAST|sp|P07251|ATPA_YEAST	QK[x]VELAHEAK(1)	TAVALDTILNQK[x]R(11)	QKVELAHEAK	TAVALDTILNQKR	sp|P05626|ATPF_YEAST;	sp|P07251|ATPA_YEAST;	1	11	(178);	(224);	sp|P05626|ATPF_YEAST(178);	sp|P07251|ATPA_YEAST(224);	74126-31531-5522.61-qExHF01_06329_SP0060-SCX20-A
Soluble	inter	52628-T-27543-5071.76-qExHF01_06321_SP0060-SCX14-A	4	764.124	0.205406	0	0.0304145	-.KYGVSAEVINLR(1)--AQPAEPQAEKK(10).-	sp|P12695|ODP2_YEAST|sp|P32473|ODPB_YEAST	AQPAEPQAEK[x]K(9)	K[x]YGVSAEVINLR(0)	AQPAEPQAEKK	KYGVSAEVINLR	sp|P12695|ODP2_YEAST;	sp|P32473|ODPB_YEAST;	9	0	(146);	(264);	sp|P12695|ODP2_YEAST(146);	sp|P32473|ODPB_YEAST(264);	52628-27543-5071.76-qExHF01_06321_SP0060-SCX14-A
Soluble	inter	55921-T-28484-5214.65-qExHF01_06321_SP0060-SCX14-A	4	753.111	0.204699	0	0.0305529	-.TGEVGGPKQDPLR(8)--NFKTSPLPDK(3).-	sp|P38345|SDHF4_YEAST|sp|Q08230|SDHF2_YEAST	NFK[x]TSPLPDK(2)	TGEVGGPK[x]QDPLR(7)	NFKTSPLPDK	TGEVGGPKQDPLR	sp|Q08230|SDHF2_YEAST;	sp|P38345|SDHF4_YEAST;	2	7	(124);	(120);	sp|Q08230|SDHF2_YEAST(124);	sp|P38345|SDHF4_YEAST(120);	55921-28484-5214.65-qExHF01_06321_SP0060-SCX14-A
Soluble	inter	116254-T-43379-7409.41-qExHF01_06329_SP0060-SCX20-A	4	912.937	0.203666	0	0.0307564	-.DKFENMGAKLLQEVASK(9)--SSAGFADKIDGR(8).-	sp|P19882|HSP60_YEAST|sp|P46367|ALDH4_YEAST	SSAGFADK[x]IDGR(7)	DKFENMGAK[x]LLQEVASK(8)	SSAGFADKIDGR	DKFENMGAKLLQEVASK	sp|P46367|ALDH4_YEAST;	sp|P19882|HSP60_YEAST;	7	8	(161);	(93);	sp|P46367|ALDH4_YEAST(161);	sp|P19882|HSP60_YEAST(93);	116254-43379-7409.41-qExHF01_06329_SP0060-SCX20-A
Soluble	inter	65591-T-31282-5642.64-qExHF01_06321_SP0060-SCX14-A	4	805.118	0.202455	0	0.0309966	-.AKTNQDTEGFVK(2)--ADIESYLEKSSK(9).-	sp|P09624|DLDH_YEAST|sp|P12695|ODP2_YEAST	AK[x]TNQDTEGFVK(1)	ADIESYLEK[x]SSK(8)	AKTNQDTEGFVK	ADIESYLEKSSK	sp|P09624|DLDH_YEAST;	sp|P12695|ODP2_YEAST;	1	8	(421);	(214);	sp|P09624|DLDH_YEAST(421);	sp|P12695|ODP2_YEAST(214);	65591-31282-5642.64-qExHF01_06321_SP0060-SCX14-A
Soluble	inter	102148-T-39835-6816.09-qExHF01_06325_SP0060-SCX17-A	5	1081.5	0.201519	0	0.0311836	-.LGPLQGSMPPELVCPPYAPGETKEDIAR(23)--HSGQAEGYSYTDANIKK(16).-	sp|P00044|CYC1_YEAST|sp|P00175|CYB2_YEAST	HSGQAEGYSYTDANIK[x]K(15)	LGPLQGSMPPELVCPPYAPGETK[x]EDIAR(22)	HSGQAEGYSYTDANIKK	LGPLQGSMPPELVCPPYAPGETKEDIAR	sp|P00044|CYC1_YEAST;	sp|P00175|CYB2_YEAST;	15	22	(60);	(183);	sp|P00044|CYC1_YEAST(60);	sp|P00175|CYB2_YEAST(183);	102148-39835-6816.09-qExHF01_06325_SP0060-SCX17-A
Soluble	inter	108301-T-41278-7164.53-qExHF01_06330_SP0060-SCX21-A	5	805.799	0.201144	0	0.0312588	-.TTTDHISMAGPWLKYR(14)--IIGDKWQSLDQSIK(5).-	sp|P19414|ACON_YEAST|sp|Q02486|ABF2_YEAST	IIGDK[x]WQSLDQSIK(4)	TTTDHISMAGPWLK[x]YR(13)	IIGDKWQSLDQSIK	TTTDHISMAGPWLKYR	sp|Q02486|ABF2_YEAST;	sp|P19414|ACON_YEAST;	4	13	(153);	(602);	sp|Q02486|ABF2_YEAST(153);	sp|P19414|ACON_YEAST(602);	108301-41278-7164.53-qExHF01_06330_SP0060-SCX21-A
Soluble	inter	51670-T-27274-5031.06-qExHF01_06321_SP0060-SCX14-A	3	1115.21	0.200013	0	0.0314866	-.TSTKAQPAEPQAEK(4)--KYGVSAEVINLR(1).-	sp|P12695|ODP2_YEAST|sp|P32473|ODPB_YEAST	K[x]YGVSAEVINLR(0)	TSTK[x]AQPAEPQAEK(3)	KYGVSAEVINLR	TSTKAQPAEPQAEK	sp|P32473|ODPB_YEAST;	sp|P12695|ODP2_YEAST;	0	3	(264);	(136);	sp|P32473|ODPB_YEAST(264);	sp|P12695|ODP2_YEAST(136);	51670-27274-5031.06-qExHF01_06321_SP0060-SCX14-A
Soluble	inter	60294-T-27994-5193.66-qExHF01_06317_SP0060-SCX11-A	4	1247.82	0.197491	0	0.0320011	-.KCVESVNDSNLSSQEEQCLSNCVNR(1)--EAATTAKTTPNPIAK(7).-	sp|P53299|TIM13_YEAST|sp|P57744|TIM8_YEAST	EAATTAK[x]TTPNPIAK(6)	K[x]CVESVNDSNLSSQEEQCLSNCVNR(0)	EAATTAKTTPNPIAK	KCVESVNDSNLSSQEEQCLSNCVNR	sp|P53299|TIM13_YEAST;	sp|P57744|TIM8_YEAST;	6	0	(23);	(47);	sp|P53299|TIM13_YEAST(23);	sp|P57744|TIM8_YEAST(47);	60294-27994-5193.66-qExHF01_06317_SP0060-SCX11-A
Soluble	inter	115136-T-44000-7497.39-qExHF01_06327_SP0060-SCX18-A	5	957.867	0.195969	0	0.0323154	-.QNKTFEVINPSTEEEICHIYEGR(3)--AQFETLTAPLVKR(12).-	sp|P0CS90|HSP77_YEAST|sp|P46367|ALDH4_YEAST	AQFETLTAPLVK[x]R(11)	QNK[x]TFEVINPSTEEEICHIYEGR(2)	AQFETLTAPLVKR	QNKTFEVINPSTEEEICHIYEGR	sp|P0CS90|HSP77_YEAST;	sp|P46367|ALDH4_YEAST;	11	2	(337);	(60);	sp|P0CS90|HSP77_YEAST(337);	sp|P46367|ALDH4_YEAST(60);	115136-44000-7497.39-qExHF01_06327_SP0060-SCX18-A
Soluble	inter	90162-T-36176-6344.37-qExHF01_06330_SP0060-SCX21-A	5	756.149	0.195755	0	0.0323599	-.LGHLLLNPALSLKDR(13)--IKGVSDEANLNETGR(2).-	sp|P07251|ATPA_YEAST|sp|P09457|ATPO_YEAST	IK[x]GVSDEANLNETGR(1)	LGHLLLNPALSLK[x]DR(12)	IKGVSDEANLNETGR	LGHLLLNPALSLKDR	sp|P07251|ATPA_YEAST;	sp|P09457|ATPO_YEAST;	1	12	(54);	(82);	sp|P07251|ATPA_YEAST(54);	sp|P09457|ATPO_YEAST(82);	90162-36176-6344.37-qExHF01_06330_SP0060-SCX21-A
Soluble	inter	86476-T-35701-6181.36-qExHF01_06327_SP0060-SCX18-A	5	614.751	0.195496	0	0.0324138	-.LDLSNIKPIQLKPK(7)--LSTKVISAK(4).-	sp|P09624|DLDH_YEAST|sp|P16451|ODPX_YEAST	LSTK[x]VISAK(3)	LDLSNIK[x]PIQLKPK(6)	LSTKVISAK	LDLSNIKPIQLKPK	sp|P09624|DLDH_YEAST;	sp|P16451|ODPX_YEAST;	3	6	(267);	(237);	sp|P09624|DLDH_YEAST(267);	sp|P16451|ODPX_YEAST(237);	86476-35701-6181.36-qExHF01_06327_SP0060-SCX18-A
Soluble	inter	89791-T-37125-6237.94-qExHF01_06332_SP0060-SCX23-A	5	777.787	0.195276	0	0.0324596	-.DHM[15.99]YLQLSHLPPEVLKER(16)--NFKTSPLPDK(3).-	sp|Q00711|SDHA_YEAST|sp|Q08230|SDHF2_YEAST	NFK[x]TSPLPDK(2)	DHM[15.99]YLQLSHLPPEVLK[x]ER(15)	NFKTSPLPDK	DHMYLQLSHLPPEVLKER	sp|Q08230|SDHF2_YEAST;	sp|Q00711|SDHA_YEAST;	2	15	(124);	(368);	sp|Q08230|SDHF2_YEAST(124);	sp|Q00711|SDHA_YEAST(368);	89791-37125-6237.94-qExHF01_06332_SP0060-SCX23-A
Soluble	inter	87523-T-36001-6228.73-qExHF01_06327_SP0060-SCX18-A	5	758.176	0.194751	0	0.0325693	-.VKIQQQQPGYADLEHK(2)--GDDKWIDLPISK(4).-	sp|P00127|QCR6_YEAST|sp|P36060|MCR1_YEAST	GDDK[x]WIDLPISK(3)	VK[x]IQQQQPGYADLEHK(1)	GDDKWIDLPISK	VKIQQQQPGYADLEHK	sp|P36060|MCR1_YEAST;	sp|P00127|QCR6_YEAST;	3	1	(52);	(106);	sp|P36060|MCR1_YEAST(52);	sp|P00127|QCR6_YEAST(106);	87523-36001-6228.73-qExHF01_06327_SP0060-SCX18-A
Soluble	inter	111124-T-42193-7457.65-qExHF01_06320_SP0060-SCX13-A	4	1101.8	0.194207	0	0.0326832	-.LKNAVQNESVSSPIELNFDAVK(2)--NIFLSKENSAVAAK(6).-	sp|P07256|QCR1_YEAST|sp|P07257|QCR2_YEAST	NIFLSK[x]ENSAVAAK(5)	LK[x]NAVQNESVSSPIELNFDAVK(1)	NIFLSKENSAVAAK	LKNAVQNESVSSPIELNFDAVK	sp|P07256|QCR1_YEAST;	sp|P07257|QCR2_YEAST;	5	1	(80);	(324);	sp|P07256|QCR1_YEAST(80);	sp|P07257|QCR2_YEAST(324);	111124-42193-7457.65-qExHF01_06320_SP0060-SCX13-A
Soluble	inter	52486-T-27503-5065.66-qExHF01_06321_SP0060-SCX14-A	4	818.378	0.193394	0	0.0328546	-.ADQENSPLHTVGFDAR(1)--KGSATQGVVR(1).-	sp|P32191|GPDM_YEAST|sp|Q01519|COX12_YEAST	K[x]GSATQGVVR(0)	A[x]DQENSPLHTVGFDAR(0)	KGSATQGVVR	ADQENSPLHTVGFDAR	sp|P32191|GPDM_YEAST;	sp|Q01519|COX12_YEAST;	0	0	(434);	(2);	sp|P32191|GPDM_YEAST(434);	sp|Q01519|COX12_YEAST(2);	52486-27503-5065.66-qExHF01_06321_SP0060-SCX14-A
Soluble	inter	109391-T-43120-7216.01-qExHF01_06332_SP0060-SCX23-A	6	865.906	0.19312	0	0.0329124	-.QNKTFEVINPSTEEEICHIYEGR(3)--TTTDHISMAGPWLKYR(14).-	sp|P19414|ACON_YEAST|sp|P46367|ALDH4_YEAST	TTTDHISMAGPWLK[x]YR(13)	QNK[x]TFEVINPSTEEEICHIYEGR(2)	TTTDHISMAGPWLKYR	QNKTFEVINPSTEEEICHIYEGR	sp|P19414|ACON_YEAST;	sp|P46367|ALDH4_YEAST;	13	2	(602);	(60);	sp|P19414|ACON_YEAST(602);	sp|P46367|ALDH4_YEAST(60);	109391-43120-7216.01-qExHF01_06332_SP0060-SCX23-A
Soluble	inter	77307-T-32512-5745.13-qExHF01_06330_SP0060-SCX21-A	4	876.914	0.193022	0	0.0329331	-.HDLDKEINLGPGILPR(5)--ENSSEETASKK(10).-	sp|P19262|ODO2_YEAST|sp|P20967|ODO1_YEAST	ENSSEETASK[x]K(9)	HDLDK[x]EINLGPGILPR(4)	ENSSEETASKK	HDLDKEINLGPGILPR	sp|P19262|ODO2_YEAST;	sp|P20967|ODO1_YEAST;	9	4	(187);	(175);	sp|P19262|ODO2_YEAST(187);	sp|P20967|ODO1_YEAST(175);	77307-32512-5745.13-qExHF01_06330_SP0060-SCX21-A
Soluble	inter	76668-T-32780-5728.17-qExHF01_06325_SP0060-SCX17-A	5	826.807	0.192619	0	0.0330185	-.SNIPIHEYKQLPEDSNYIEK(9)--LAGITTVKGGTGK(8).-	sp|P19414|ACON_YEAST|sp|P38231|FMP23_YEAST	LAGITTVK[x]GGTGK(7)	SNIPIHEYK[x]QLPEDSNYIEK(8)	LAGITTVKGGTGK	SNIPIHEYKQLPEDSNYIEK	sp|P19414|ACON_YEAST;	sp|P38231|FMP23_YEAST;	7	8	(254);	(55);	sp|P19414|ACON_YEAST(254);	sp|P38231|FMP23_YEAST(55);	76668-32780-5728.17-qExHF01_06325_SP0060-SCX17-A
Soluble	inter	78968-T-33740-5709.16-qExHF01_06331_SP0060-SCX22-A	4	766.382	0.190857	0	0.0333943	-.GPLATPIGKGHR(9)--ANIM[15.99]KLGDGLFR(5).-	sp|P28241|IDH2_YEAST|sp|P28834|IDH1_YEAST	GPLATPIGK[x]GHR(8)	ANIM[15.99]K[x]LGDGLFR(4)	GPLATPIGKGHR	ANIMKLGDGLFR	sp|P28241|IDH2_YEAST;	sp|P28834|IDH1_YEAST;	8	4	(109);	(199);	sp|P28241|IDH2_YEAST(109);	sp|P28834|IDH1_YEAST(199);	78968-33740-5709.16-qExHF01_06331_SP0060-SCX22-A
Soluble	inter	78518-T-33614-5689.91-qExHF01_06331_SP0060-SCX22-A	4	768.395	0.190767	0	0.0334136	-.GPLATPIGKGHR(9)--ANIM[15.99]KLGDGLFR(5).-	sp|P28241|IDH2_YEAST|sp|P28834|IDH1_YEAST	GPLATPIGK[x]GHR(8)	ANIM[15.99]K[x]LGDGLFR(4)	GPLATPIGKGHR	ANIMKLGDGLFR	sp|P28241|IDH2_YEAST;	sp|P28834|IDH1_YEAST;	8	4	(109);	(199);	sp|P28241|IDH2_YEAST(109);	sp|P28834|IDH1_YEAST(199);	78518-33614-5689.91-qExHF01_06331_SP0060-SCX22-A
Soluble	inter	111863-T-42167-7216.44-qExHF01_06329_SP0060-SCX20-A	5	772.819	0.190313	0	0.0335112	-.GEKVLDTGGPISVPVGR(3)--LGHLLLNPALSLKDR(13).-	sp|P00830|ATPB_YEAST|sp|P09457|ATPO_YEAST	LGHLLLNPALSLK[x]DR(12)	GEK[x]VLDTGGPISVPVGR(2)	LGHLLLNPALSLKDR	GEKVLDTGGPISVPVGR	sp|P09457|ATPO_YEAST;	sp|P00830|ATPB_YEAST;	12	2	(82);	(108);	sp|P09457|ATPO_YEAST(82);	sp|P00830|ATPB_YEAST(108);	111863-42167-7216.44-qExHF01_06329_SP0060-SCX20-A
Soluble	inter	94579-T-37848-6763.87-qExHF01_06320_SP0060-SCX13-A	4	723.119	0.189977	0	0.0335837	-.DAPTKISTLAVK(5)--GSKLSLGEAFK(3).-	sp|P07256|QCR1_YEAST|sp|P07257|QCR2_YEAST	GSK[x]LSLGEAFK(2)	DAPTK[x]ISTLAVK(4)	GSKLSLGEAFK	DAPTKISTLAVK	sp|P07256|QCR1_YEAST;	sp|P07257|QCR2_YEAST;	2	4	(400);	(27);	sp|P07256|QCR1_YEAST(400);	sp|P07257|QCR2_YEAST(27);	94579-37848-6763.87-qExHF01_06320_SP0060-SCX13-A
Soluble	inter	27369-T-18533-3724.25-qExHF01_06323_SP0060-SCX15-A	4	749.848	0.189111	0	0.0337711	-.AIESYGTASGKPR(11)--YTGKPNPSTGK(4).-	sp|P25719|CYPC_YEAST|sp|P28241|IDH2_YEAST	YTGK[x]PNPSTGK(3)	AIESYGTASGK[x]PR(10)	YTGKPNPSTGK	AIESYGTASGKPR	sp|P28241|IDH2_YEAST;	sp|P25719|CYPC_YEAST;	3	10	(29);	(169);	sp|P28241|IDH2_YEAST(29);	sp|P25719|CYPC_YEAST(169);	27369-18533-3724.25-qExHF01_06323_SP0060-SCX15-A
Soluble	inter	40898-T-22513-4122.87-qExHF01_06328_SP0060-SCX19-A	4	763.651	0.188576	0	0.0338874	-.VVPIKHSANAGLSSSK(5)--LSTKVISAK(4).-	sp|P09624|DLDH_YEAST|sp|P19955|RT31_YEAST	LSTK[x]VISAK(3)	VVPIK[x]HSANAGLSSSK(4)	LSTKVISAK	VVPIKHSANAGLSSSK	sp|P09624|DLDH_YEAST;	sp|P19955|RT31_YEAST;	3	4	(267);	(69);	sp|P09624|DLDH_YEAST(267);	sp|P19955|RT31_YEAST(69);	40898-22513-4122.87-qExHF01_06328_SP0060-SCX19-A
Soluble	inter	69681-T-30955-5445.27-qExHF01_06327_SP0060-SCX18-A	5	821.581	0.185012	0	0.0346721	-.GSTM[15.99]GPDKDFVEVTPDNISTR(8)--FKNPSNGHIIGK(2).-	sp|P40496|RT25_YEAST|sp|Q03799|RT08_YEAST	FK[x]NPSNGHIIGK(1)	GSTM[15.99]GPDK[x]DFVEVTPDNISTR(7)	FKNPSNGHIIGK	GSTMGPDKDFVEVTPDNISTR	sp|P40496|RT25_YEAST;	sp|Q03799|RT08_YEAST;	1	7	(49);	(58);	sp|P40496|RT25_YEAST(49);	sp|Q03799|RT08_YEAST(58);	69681-30955-5445.27-qExHF01_06327_SP0060-SCX18-A
Soluble	inter	78703-T-33669-5698.35-qExHF01_06331_SP0060-SCX22-A	3	1024.86	0.183394	0	0.0350344	-.GPLATPIGKGHR(9)--ANIM[15.99]KLGDGLFR(5).-	sp|P28241|IDH2_YEAST|sp|P28834|IDH1_YEAST	GPLATPIGK[x]GHR(8)	ANIM[15.99]K[x]LGDGLFR(4)	GPLATPIGKGHR	ANIMKLGDGLFR	sp|P28241|IDH2_YEAST;	sp|P28834|IDH1_YEAST;	8	4	(109);	(199);	sp|P28241|IDH2_YEAST(109);	sp|P28834|IDH1_YEAST(199);	78703-33669-5698.35-qExHF01_06331_SP0060-SCX22-A
Soluble	inter	92608-T-37081-6605.72-qExHF01_06319_SP0060-SCX12-A	4	887.679	0.181834	0	0.0353874	-.DIPVNKPIAVYVEDK(6)--AKTNQDTEGFVK(2).-	sp|P09624|DLDH_YEAST|sp|P12695|ODP2_YEAST	AK[x]TNQDTEGFVK(1)	DIPVNK[x]PIAVYVEDK(5)	AKTNQDTEGFVK	DIPVNKPIAVYVEDK	sp|P09624|DLDH_YEAST;	sp|P12695|ODP2_YEAST;	1	5	(421);	(104);	sp|P09624|DLDH_YEAST(421);	sp|P12695|ODP2_YEAST(104);	92608-37081-6605.72-qExHF01_06319_SP0060-SCX12-A
Soluble	inter	65274-T-31190-5628.65-qExHF01_06321_SP0060-SCX14-A	4	806.879	0.181353	0	0.0354969	-.AKTNQDTEGFVK(2)--ADIESYLEKSSK(9).-	sp|P09624|DLDH_YEAST|sp|P12695|ODP2_YEAST	AK[x]TNQDTEGFVK(1)	ADIESYLEK[x]SSK(8)	AKTNQDTEGFVK	ADIESYLEKSSK	sp|P09624|DLDH_YEAST;	sp|P12695|ODP2_YEAST;	1	8	(421);	(214);	sp|P09624|DLDH_YEAST(421);	sp|P12695|ODP2_YEAST(214);	65274-31190-5628.65-qExHF01_06321_SP0060-SCX14-A
Soluble	inter	56221-T-26926-4807.56-qExHF01_06328_SP0060-SCX19-A	5	736.173	0.180805	0	0.035622	-.VVPIKHSANAGLSSSK(5)--AAQLGFNTACVEKR(13).-	sp|P09624|DLDH_YEAST|sp|P19955|RT31_YEAST	AAQLGFNTACVEK[x]R(12)	VVPIK[x]HSANAGLSSSK(4)	AAQLGFNTACVEKR	VVPIKHSANAGLSSSK	sp|P09624|DLDH_YEAST;	sp|P19955|RT31_YEAST;	12	4	(57);	(69);	sp|P09624|DLDH_YEAST(57);	sp|P19955|RT31_YEAST(69);	56221-26926-4807.56-qExHF01_06328_SP0060-SCX19-A
Soluble	inter	52370-T-27468-5060.42-qExHF01_06321_SP0060-SCX14-A	4	766.389	0.175564	0	0.0368419	-.KYGVSAEVINLR(1)--AQPAEPQAEKK(10).-	sp|P12695|ODP2_YEAST|sp|P32473|ODPB_YEAST	AQPAEPQAEK[x]K(9)	K[x]YGVSAEVINLR(0)	AQPAEPQAEKK	KYGVSAEVINLR	sp|P12695|ODP2_YEAST;	sp|P32473|ODPB_YEAST;	9	0	(146);	(264);	sp|P12695|ODP2_YEAST(146);	sp|P32473|ODPB_YEAST(264);	52370-27468-5060.42-qExHF01_06321_SP0060-SCX14-A
Soluble	inter	61473-T-27505-5105.43-qExHF01_06324_SP0060-SCX16-A	4	755.345	0.17549	0	0.0368595	-.EIQKLEDDATR(4)--YKEYYQGLK(2).-	sp|P36516|RM03_YEAST|sp|Q02204|RM13_YEAST	YK[x]EYYQGLK(1)	EIQK[x]LEDDATR(3)	YKEYYQGLK	EIQKLEDDATR	sp|P36516|RM03_YEAST;	sp|Q02204|RM13_YEAST;	1	3	(74);	(248);	sp|P36516|RM03_YEAST(74);	sp|Q02204|RM13_YEAST(248);	61473-27505-5105.43-qExHF01_06324_SP0060-SCX16-A
Soluble	inter	29280-T-19147-3597.13-qExHF01_06328_SP0060-SCX19-A	5	620.308	0.175321	0	0.0368996	-.KPSADSTEATQQHLK(1)--LSTKVISAK(4).-	sp|P09624|DLDH_YEAST|sp|P16451|ODPX_YEAST	LSTK[x]VISAK(3)	K[x]PSADSTEATQQHLK(0)	LSTKVISAK	KPSADSTEATQQHLK	sp|P09624|DLDH_YEAST;	sp|P16451|ODPX_YEAST;	3	0	(267);	(135);	sp|P09624|DLDH_YEAST(267);	sp|P16451|ODPX_YEAST(135);	29280-19147-3597.13-qExHF01_06328_SP0060-SCX19-A
Soluble	inter	74667-T-31304-5733.8-qExHF01_06323_SP0060-SCX15-A	4	758.65	0.173807	0	0.0372602	-.IGIQPPKIFQAGK(7)--LQGTKVEEGR(5).-	sp|P53312|SUCB_YEAST|sp|P53598|SUCA_YEAST	LQGTK[x]VEEGR(4)	IGIQPPK[x]IFQAGK(6)	LQGTKVEEGR	IGIQPPKIFQAGK	sp|P53312|SUCB_YEAST;	sp|P53598|SUCA_YEAST;	4	6	(393);	(171);	sp|P53312|SUCB_YEAST(393);	sp|P53598|SUCA_YEAST(171);	74667-31304-5733.8-qExHF01_06323_SP0060-SCX15-A
Soluble	inter	80934-T-33900-5900.13-qExHF01_06325_SP0060-SCX17-A	5	979.262	0.173428	0	0.037351	-.RPEPAPSFNVDPLEQPAEPSKLAK(21)--TPLKTSTEEAADEDEK(4).-	sp|P07342|ILVB_YEAST|sp|P25605|ILV6_YEAST	TPLK[x]TSTEEAADEDEK(3)	RPEPAPSFNVDPLEQPAEPSK[x]LAK(20)	TPLKTSTEEAADEDEK	RPEPAPSFNVDPLEQPAEPSKLAK	sp|P25605|ILV6_YEAST;	sp|P07342|ILVB_YEAST;	3	20	(284);	(74);	sp|P25605|ILV6_YEAST(284);	sp|P07342|ILVB_YEAST(74);	80934-33900-5900.13-qExHF01_06325_SP0060-SCX17-A
Soluble	inter	95219-T-37883-6512.82-qExHF01_06325_SP0060-SCX17-A	4	924.75	0.172984	0	0.0374577	-.GEKVLDTGGPISVPVGR(3)--SLKLENVVKPEIK(3).-	sp|P00830|ATPB_YEAST|sp|P09457|ATPO_YEAST	SLK[x]LENVVKPEIK(2)	GEK[x]VLDTGGPISVPVGR(2)	SLKLENVVKPEIK	GEKVLDTGGPISVPVGR	sp|P09457|ATPO_YEAST;	sp|P00830|ATPB_YEAST;	2	2	(171);	(108);	sp|P09457|ATPO_YEAST(171);	sp|P00830|ATPB_YEAST(108);	95219-37883-6512.82-qExHF01_06325_SP0060-SCX17-A
Soluble	inter	41399-T-22735-4194.9-qExHF01_06325_SP0060-SCX17-A	4	673.789	0.168136	0	0.0386427	-.GSGSEDSFVKR(10)--AKEDYYAR(2).-	sp|P01097|ATIF_YEAST|sp|P01098|STF1_YEAST	AK[x]EDYYAR(1)	GSGSEDSFVK[x]R(9)	AKEDYYAR	GSGSEDSFVKR	sp|P01098|STF1_YEAST;	sp|P01097|ATIF_YEAST;	1	9	(47);	(41);	sp|P01098|STF1_YEAST(47);	sp|P01097|ATIF_YEAST(41);	41399-22735-4194.9-qExHF01_06325_SP0060-SCX17-A
Soluble	inter	54360-T-26007-4905.2-qExHF01_06323_SP0060-SCX15-A	3	997.143	0.165781	0	0.0392317	-.KYGVSAEVINLR(1)--KQEAPAEETK(1).-	sp|P12695|ODP2_YEAST|sp|P32473|ODPB_YEAST	K[x]QEAPAEETK(0)	K[x]YGVSAEVINLR(0)	KQEAPAEETK	KYGVSAEVINLR	sp|P12695|ODP2_YEAST;	sp|P32473|ODPB_YEAST;	0	0	(147);	(264);	sp|P12695|ODP2_YEAST(147);	sp|P32473|ODPB_YEAST(264);	54360-26007-4905.2-qExHF01_06323_SP0060-SCX15-A
Soluble	inter	92029-T-36694-6425.01-qExHF01_06330_SP0060-SCX21-A	5	650.949	0.163925	0	0.0397025	-.HDLDKEINLGPGILPR(5)--LSTKVISAK(4).-	sp|P09624|DLDH_YEAST|sp|P20967|ODO1_YEAST	LSTK[x]VISAK(3)	HDLDK[x]EINLGPGILPR(4)	LSTKVISAK	HDLDKEINLGPGILPR	sp|P09624|DLDH_YEAST;	sp|P20967|ODO1_YEAST;	3	4	(267);	(175);	sp|P09624|DLDH_YEAST(267);	sp|P20967|ODO1_YEAST(175);	92029-36694-6425.01-qExHF01_06330_SP0060-SCX21-A
Soluble	inter	97292-T-38188-6662.8-qExHF01_06330_SP0060-SCX21-A	4	870.951	0.163019	0	0.039934	-.SIRPLDTEAIIKTVK(12)--IPEDTWDFKK(9).-	sp|P16387|ODPA_YEAST|sp|P32473|ODPB_YEAST	IPEDTWDFK[x]K(8)	SIRPLDTEAIIK[x]TVK(11)	IPEDTWDFKK	SIRPLDTEAIIKTVK	sp|P16387|ODPA_YEAST;	sp|P32473|ODPB_YEAST;	8	11	(412);	(287);	sp|P16387|ODPA_YEAST(412);	sp|P32473|ODPB_YEAST(287);	97292-38188-6662.8-qExHF01_06330_SP0060-SCX21-A
Soluble	inter	80488-T-32433-5874.38-qExHF01_06324_SP0060-SCX16-A	4	679.329	0.161808	0	0.040246	-.KLDGEVLCR(1)--ELELEKLNK(6).-	decoy_sp|P17558|RTPT_YEAST|sp|P17558|RTPT_YEAST|sp|Q03799|RT08_YEAST	K[x]LDGEVLCR(0)	ELELEK[x]LNK(5)	KLDGEVLCR	ELELEKLNK	sp|Q03799|RT08_YEAST;	sp|P17558|RTPT_YEAST;decoy_sp|P17558|RTPT_YEAST;	0	5	(145);	(142);(142);	sp|Q03799|RT08_YEAST(145);	sp|P17558|RTPT_YEAST(142);decoy_sp|P17558|RTPT_YEAST(142);	80488-32433-5874.38-qExHF01_06324_SP0060-SCX16-A
Soluble	inter	50878-T-25435-4387.21-qExHF01_06332_SP0060-SCX23-A	4	915.407	0.161522	0	0.04032	-.NTEEGKALVHHYEECAER(6)--SDEYLKSK(6).-	sp|P00127|QCR6_YEAST|sp|P00424|COX5A_YEAST|sp|P00425|COX5B_YEAST	SDEYLK[x]SK(5)	NTEEGK[x]ALVHHYEECAER(5)	SDEYLKSK	NTEEGKALVHHYEECAER	sp|P00424|COX5A_YEAST;sp|P00425|COX5B_YEAST;	sp|P00127|QCR6_YEAST;	5	5	(137);(135);	(92);	sp|P00424|COX5A_YEAST(137);sp|P00425|COX5B_YEAST(135);	sp|P00127|QCR6_YEAST(92);	50878-25435-4387.21-qExHF01_06332_SP0060-SCX23-A
Soluble	inter	111963-T-42248-7324.91-qExHF01_06330_SP0060-SCX21-A	5	833.207	0.160335	0	0.0406287	-.TTTDHISMAGPWLKYR(14)--FKSSSLEVPLVINGER(2).-	sp|P07275|PUT2_YEAST|sp|P19414|ACON_YEAST	FK[x]SSSLEVPLVINGER(1)	TTTDHISMAGPWLK[x]YR(13)	FKSSSLEVPLVINGER	TTTDHISMAGPWLKYR	sp|P07275|PUT2_YEAST;	sp|P19414|ACON_YEAST;	1	13	(55);	(602);	sp|P07275|PUT2_YEAST(55);	sp|P19414|ACON_YEAST(602);	111963-42248-7324.91-qExHF01_06330_SP0060-SCX21-A
Soluble	inter	53935-T-26535-4769.3-qExHF01_06327_SP0060-SCX18-A	5	719.961	0.159286	0	0.0409035	-.VKIQQQQPGYADLEHK(2)--QGIKPALDEAR(4).-	sp|O60200|MDM35_YEAST|sp|P00127|QCR6_YEAST	QGIK[x]PALDEAR(3)	VK[x]IQQQQPGYADLEHK(1)	QGIKPALDEAR	VKIQQQQPGYADLEHK	sp|O60200|MDM35_YEAST;	sp|P00127|QCR6_YEAST;	3	1	(63);	(106);	sp|O60200|MDM35_YEAST(63);	sp|P00127|QCR6_YEAST(106);	53935-26535-4769.3-qExHF01_06327_SP0060-SCX18-A
Soluble	inter	65532-T-29906-5117.65-qExHF01_06331_SP0060-SCX22-A	4	815.654	0.158227	0	0.0411827	-.FKTETGIDLENDR(2)--GPLATPIGKGHR(9).-	sp|P0CS90|HSP77_YEAST|sp|P28241|IDH2_YEAST	GPLATPIGK[x]GHR(8)	FK[x]TETGIDLENDR(1)	GPLATPIGKGHR	FKTETGIDLENDR	sp|P28241|IDH2_YEAST;	sp|P0CS90|HSP77_YEAST;	8	1	(109);	(268);	sp|P28241|IDH2_YEAST(109);	sp|P0CS90|HSP77_YEAST(268);	65532-29906-5117.65-qExHF01_06331_SP0060-SCX22-A
Soluble	inter	45882-T-24198-4600.83-qExHF01_06319_SP0060-SCX12-A	4	863.422	0.15577	0	0.0418379	-.SIKLAQQTIPEDTK(3)--NDDKAQTSAVGQK(4).-	sp|P33759|RT05_YEAST|sp|Q03201|RT10_YEAST	NDDK[x]AQTSAVGQK(3)	SIK[x]LAQQTIPEDTK(2)	NDDKAQTSAVGQK	SIKLAQQTIPEDTK	sp|Q03201|RT10_YEAST;	sp|P33759|RT05_YEAST;	3	2	(177);	(34);	sp|Q03201|RT10_YEAST(177);	sp|P33759|RT05_YEAST(34);	45882-24198-4600.83-qExHF01_06319_SP0060-SCX12-A
Soluble	inter	101674-T-39692-6793.22-qExHF01_06325_SP0060-SCX17-A	4	1129.05	0.154013	0	0.0423129	-.QNKTFEVINPSTEEEICHIYEGR(3)--LAGITTVKGGTGK(8).-	sp|P19414|ACON_YEAST|sp|P46367|ALDH4_YEAST	LAGITTVK[x]GGTGK(7)	QNK[x]TFEVINPSTEEEICHIYEGR(2)	LAGITTVKGGTGK	QNKTFEVINPSTEEEICHIYEGR	sp|P19414|ACON_YEAST;	sp|P46367|ALDH4_YEAST;	7	2	(254);	(60);	sp|P19414|ACON_YEAST(254);	sp|P46367|ALDH4_YEAST(60);	101674-39692-6793.22-qExHF01_06325_SP0060-SCX17-A
Soluble	inter	76301-T-34365-6125.47-qExHF01_06321_SP0060-SCX14-A	4	866.65	0.153617	0	0.0424205	-.ADQENSPLHTVGFDAR(1)--QGIKPALDEAR(4).-	sp|O60200|MDM35_YEAST|sp|Q01519|COX12_YEAST	QGIK[x]PALDEAR(3)	A[x]DQENSPLHTVGFDAR(0)	QGIKPALDEAR	ADQENSPLHTVGFDAR	sp|O60200|MDM35_YEAST;	sp|Q01519|COX12_YEAST;	3	0	(63);	(2);	sp|O60200|MDM35_YEAST(63);	sp|Q01519|COX12_YEAST(2);	76301-34365-6125.47-qExHF01_06321_SP0060-SCX14-A
Soluble	inter	71413-T-32972-5911.93-qExHF01_06321_SP0060-SCX14-A	3	1040.54	0.153607	0	0.0424234	-.GEKVLDTGGPISVPVGR(3)--LVGQGKSLK(6).-	sp|P00830|ATPB_YEAST|sp|P09457|ATPO_YEAST	LVGQGK[x]SLK(5)	GEK[x]VLDTGGPISVPVGR(2)	LVGQGKSLK	GEKVLDTGGPISVPVGR	sp|P09457|ATPO_YEAST;	sp|P00830|ATPB_YEAST;	5	2	(168);	(108);	sp|P09457|ATPO_YEAST(168);	sp|P00830|ATPB_YEAST(108);	71413-32972-5911.93-qExHF01_06321_SP0060-SCX14-A
Soluble	inter	98648-T-38837-6661-qExHF01_06325_SP0060-SCX17-A	5	944.446	0.15342	0	0.0424743	-.QNKTFEVINPSTEEEICHIYEGR(3)--STVEVKVSPTSDR(6).-	sp|P19414|ACON_YEAST|sp|P46367|ALDH4_YEAST	STVEVK[x]VSPTSDR(5)	QNK[x]TFEVINPSTEEEICHIYEGR(2)	STVEVKVSPTSDR	QNKTFEVINPSTEEEICHIYEGR	sp|P19414|ACON_YEAST;	sp|P46367|ALDH4_YEAST;	5	2	(554);	(60);	sp|P19414|ACON_YEAST(554);	sp|P46367|ALDH4_YEAST(60);	98648-38837-6661-qExHF01_06325_SP0060-SCX17-A
Soluble	inter	115327-T-44057-7506.75-qExHF01_06327_SP0060-SCX18-A	5	956.256	0.152814	0	0.0426401	-.QNKTFEVINPSTEEEICHIYEGR(3)--AQFETLTAPLVKR(12).-	sp|P0CS90|HSP77_YEAST|sp|P46367|ALDH4_YEAST	AQFETLTAPLVK[x]R(11)	QNK[x]TFEVINPSTEEEICHIYEGR(2)	AQFETLTAPLVKR	QNKTFEVINPSTEEEICHIYEGR	sp|P0CS90|HSP77_YEAST;	sp|P46367|ALDH4_YEAST;	11	2	(337);	(60);	sp|P0CS90|HSP77_YEAST(337);	sp|P46367|ALDH4_YEAST(60);	115327-44057-7506.75-qExHF01_06327_SP0060-SCX18-A
Soluble	inter	93460-T-39349-6896.46-qExHF01_06321_SP0060-SCX14-A	4	812.684	0.152782	0	0.0426488	-.GEKVLDTGGPISVPVGR(3)--ILKYVDIGK(3).-	sp|P00830|ATPB_YEAST|sp|P46367|ALDH4_YEAST	ILK[x]YVDIGK(2)	GEK[x]VLDTGGPISVPVGR(2)	ILKYVDIGK	GEKVLDTGGPISVPVGR	sp|P46367|ALDH4_YEAST;	sp|P00830|ATPB_YEAST;	2	2	(377);	(108);	sp|P46367|ALDH4_YEAST(377);	sp|P00830|ATPB_YEAST(108);	93460-39349-6896.46-qExHF01_06321_SP0060-SCX14-A
Soluble	inter	92246-T-36753-6434.33-qExHF01_06330_SP0060-SCX21-A	5	649.34	0.151882	0	0.0428962	-.HDLDKEINLGPGILPR(5)--LSTKVISAK(4).-	sp|P09624|DLDH_YEAST|sp|P20967|ODO1_YEAST	LSTK[x]VISAK(3)	HDLDK[x]EINLGPGILPR(4)	LSTKVISAK	HDLDKEINLGPGILPR	sp|P09624|DLDH_YEAST;	sp|P20967|ODO1_YEAST;	3	4	(267);	(175);	sp|P09624|DLDH_YEAST(267);	sp|P20967|ODO1_YEAST(175);	92246-36753-6434.33-qExHF01_06330_SP0060-SCX21-A
Soluble	inter	57337-T-26780-5025.17-qExHF01_06323_SP0060-SCX15-A	3	1021.85	0.150833	0	0.0431861	-.KYGVSAEVINLR(1)--AQPAEPQAEKK(10).-	sp|P12695|ODP2_YEAST|sp|P32473|ODPB_YEAST	AQPAEPQAEK[x]K(9)	K[x]YGVSAEVINLR(0)	AQPAEPQAEKK	KYGVSAEVINLR	sp|P12695|ODP2_YEAST;	sp|P32473|ODPB_YEAST;	9	0	(146);	(264);	sp|P12695|ODP2_YEAST(146);	sp|P32473|ODPB_YEAST(264);	57337-26780-5025.17-qExHF01_06323_SP0060-SCX15-A
Soluble	inter	58710-T-27130-5079.28-qExHF01_06323_SP0060-SCX15-A	3	959.467	0.150723	0	0.0432168	-.LAGITTVKGGTGK(8)--KEQGLFDSNK(1).-	sp|P19414|ACON_YEAST|sp|Q12497|FMP16_YEAST	K[x]EQGLFDSNK(0)	LAGITTVK[x]GGTGK(7)	KEQGLFDSNK	LAGITTVKGGTGK	sp|Q12497|FMP16_YEAST;	sp|P19414|ACON_YEAST;	0	7	(43);	(254);	sp|Q12497|FMP16_YEAST(43);	sp|P19414|ACON_YEAST(254);	58710-27130-5079.28-qExHF01_06323_SP0060-SCX15-A
Soluble	inter	90859-T-37199-6254.65-qExHF01_06331_SP0060-SCX22-A	4	762.634	0.150597	0	0.0432515	-.GPLATPIGKGHR(9)--ANIMKLGDGLFR(5).-	sp|P28241|IDH2_YEAST|sp|P28834|IDH1_YEAST	GPLATPIGK[x]GHR(8)	ANIMK[x]LGDGLFR(4)	GPLATPIGKGHR	ANIMKLGDGLFR	sp|P28241|IDH2_YEAST;	sp|P28834|IDH1_YEAST;	8	4	(109);	(199);	sp|P28241|IDH2_YEAST(109);	sp|P28834|IDH1_YEAST(199);	90859-37199-6254.65-qExHF01_06331_SP0060-SCX22-A
Soluble	inter	79096-T-35163-6247.49-qExHF01_06321_SP0060-SCX14-A	4	890.164	0.148595	0	0.0438116	-.ADQENSPLHTVGFDAR(1)--IQFGGDEVVKAK(10).-	sp|P17505|MDHM_YEAST|sp|Q01519|COX12_YEAST	IQFGGDEVVK[x]AK(9)	A[x]DQENSPLHTVGFDAR(0)	IQFGGDEVVKAK	ADQENSPLHTVGFDAR	sp|P17505|MDHM_YEAST;	sp|Q01519|COX12_YEAST;	9	0	(233);	(2);	sp|P17505|MDHM_YEAST(233);	sp|Q01519|COX12_YEAST(2);	79096-35163-6247.49-qExHF01_06321_SP0060-SCX14-A
Soluble	inter	64069-T-28166-5208.46-qExHF01_06324_SP0060-SCX16-A	4	686.087	0.148041	0	0.0439678	-.VPKIIENAEGSR(3)--AKDFALQK(2).-	sp|P0CS90|HSP77_YEAST|sp|P38523|GRPE_YEAST	AK[x]DFALQK(1)	VPK[x]IIENAEGSR(2)	AKDFALQK	VPKIIENAEGSR	sp|P38523|GRPE_YEAST;	sp|P0CS90|HSP77_YEAST;	1	2	(110);	(53);	sp|P38523|GRPE_YEAST(110);	sp|P0CS90|HSP77_YEAST(53);	64069-28166-5208.46-qExHF01_06324_SP0060-SCX16-A
Soluble	inter	17899-T-15707-2874.43-qExHF01_06332_SP0060-SCX23-A	4	756.867	0.147976	0	0.0439862	-.KSSSVSSYSSAK(1)--DQIHKTAIAHR(5).-	sp|P47150|RT07_YEAST|sp|Q01163|RT23_YEAST	K[x]SSSVSSYSSAK(0)	DQIHK[x]TAIAHR(4)	KSSSVSSYSSAK	DQIHKTAIAHR	sp|Q01163|RT23_YEAST;	sp|P47150|RT07_YEAST;	0	4	(38);	(235);	sp|Q01163|RT23_YEAST(38);	sp|P47150|RT07_YEAST(235);	17899-15707-2874.43-qExHF01_06332_SP0060-SCX23-A
Soluble	inter	72719-T-31406-5505.82-qExHF01_06328_SP0060-SCX19-A	5	722.568	0.147553	0	0.0441058	-.IKGVSDEANLNETGR(2)--SLKLENVVKPEIK(3).-	sp|P07251|ATPA_YEAST|sp|P09457|ATPO_YEAST	SLK[x]LENVVKPEIK(2)	IK[x]GVSDEANLNETGR(1)	SLKLENVVKPEIK	IKGVSDEANLNETGR	sp|P09457|ATPO_YEAST;	sp|P07251|ATPA_YEAST;	2	1	(171);	(54);	sp|P09457|ATPO_YEAST(171);	sp|P07251|ATPA_YEAST(54);	72719-31406-5505.82-qExHF01_06328_SP0060-SCX19-A
Soluble	inter	82311-T-34513-5995.23-qExHF01_06327_SP0060-SCX18-A	5	671.734	0.146787	0	0.0443233	-.DNGKHALIVYDDLSK(4)--ALSASKLVGQGK(6).-	sp|P07251|ATPA_YEAST|sp|P09457|ATPO_YEAST	ALSASK[x]LVGQGK(5)	DNGK[x]HALIVYDDLSK(3)	ALSASKLVGQGK	DNGKHALIVYDDLSK	sp|P09457|ATPO_YEAST;	sp|P07251|ATPA_YEAST;	5	3	(162);	(299);	sp|P09457|ATPO_YEAST(162);	sp|P07251|ATPA_YEAST(299);	82311-34513-5995.23-qExHF01_06327_SP0060-SCX18-A
Soluble	inter	88954-T-35985-6236.14-qExHF01_06328_SP0060-SCX19-A	4	1045.27	0.146224	0	0.044484	-.KPIHADPPSFAEQSTSAEILETGIK(1)--QLAKSVISR(4).-	sp|P00830|ATPB_YEAST|sp|P05626|ATPF_YEAST	QLAK[x]SVISR(3)	K[x]PIHADPPSFAEQSTSAEILETGIK(0)	QLAKSVISR	KPIHADPPSFAEQSTSAEILETGIK	sp|P05626|ATPF_YEAST;	sp|P00830|ATPB_YEAST;	3	0	(209);	(148);	sp|P05626|ATPF_YEAST(209);	sp|P00830|ATPB_YEAST(148);	88954-35985-6236.14-qExHF01_06328_SP0060-SCX19-A
Soluble	inter	43575-T-23146-4456.76-qExHF01_06323_SP0060-SCX15-A	3	930.151	0.14614	0	0.0445082	-.VPKIIENAEGSR(3)--NLQQVTKK(7).-	sp|P0CS90|HSP77_YEAST|sp|P38523|GRPE_YEAST	NLQQVTK[x]K(6)	VPK[x]IIENAEGSR(2)	NLQQVTKK	VPKIIENAEGSR	sp|P38523|GRPE_YEAST;	sp|P0CS90|HSP77_YEAST;	6	2	(103);	(53);	sp|P38523|GRPE_YEAST(103);	sp|P0CS90|HSP77_YEAST(53);	43575-23146-4456.76-qExHF01_06323_SP0060-SCX15-A
Soluble	inter	113366-T-43014-7376.28-qExHF01_06328_SP0060-SCX19-A	5	991.68	0.146137	0	0.044509	-.QNKTFEVINPSTEEEICHIYEGR(3)--VNSQSGKGGAAWVILR(7).-	sp|P06208|LEU1_YEAST|sp|P46367|ALDH4_YEAST	VNSQSGK[x]GGAAWVILR(6)	QNK[x]TFEVINPSTEEEICHIYEGR(2)	VNSQSGKGGAAWVILR	QNKTFEVINPSTEEEICHIYEGR	sp|P06208|LEU1_YEAST;	sp|P46367|ALDH4_YEAST;	6	2	(419);	(60);	sp|P06208|LEU1_YEAST(419);	sp|P46367|ALDH4_YEAST(60);	113366-43014-7376.28-qExHF01_06328_SP0060-SCX19-A
Soluble	inter	103929-T-42314-7352.6-qExHF01_06321_SP0060-SCX14-A	4	950.255	0.144657	0	0.0449341	-.AKANSIINAIPGNNILTK(2)--ANLLSSKALYYGK(7).-	sp|P05626|ATPF_YEAST|sp|Q12233|ATPN_YEAST	ANLLSSK[x]ALYYGK(6)	AK[x]ANSIINAIPGNNILTK(1)	ANLLSSKALYYGK	AKANSIINAIPGNNILTK	sp|Q12233|ATPN_YEAST;	sp|P05626|ATPF_YEAST;	6	1	(22);	(49);	sp|Q12233|ATPN_YEAST(22);	sp|P05626|ATPF_YEAST(49);	103929-42314-7352.6-qExHF01_06321_SP0060-SCX14-A
Soluble	inter	67893-T-31253-6936.18-qExHF01_06313_SP0060-SCX07-A	4	1228.05	0.144616	0	0.0449461	-.KCVESVNDSNLSSQEEQCLSNCVNR(1)--GLSSIFGGGAPSQQK(1).-	sp|P53299|TIM13_YEAST|sp|P57744|TIM8_YEAST	G[x]LSSIFGGGAPSQQK(0)	K[x]CVESVNDSNLSSQEEQCLSNCVNR(0)	GLSSIFGGGAPSQQK	KCVESVNDSNLSSQEEQCLSNCVNR	sp|P53299|TIM13_YEAST;	sp|P57744|TIM8_YEAST;	0	0	(2);	(47);	sp|P53299|TIM13_YEAST(2);	sp|P57744|TIM8_YEAST(47);	67893-31253-6936.18-qExHF01_06313_SP0060-SCX07-A
Soluble	inter	73495-T-33580-6005.26-qExHF01_06321_SP0060-SCX14-A	4	885.201	0.143633	0	0.0452307	-.QATKDAGQIVGLNVLR(4)--AIESYGTASGKPR(11).-	sp|P0CS90|HSP77_YEAST|sp|P25719|CYPC_YEAST	AIESYGTASGK[x]PR(10)	QATK[x]DAGQIVGLNVLR(3)	AIESYGTASGKPR	QATKDAGQIVGLNVLR	sp|P25719|CYPC_YEAST;	sp|P0CS90|HSP77_YEAST;	10	3	(169);	(183);	sp|P25719|CYPC_YEAST(169);	sp|P0CS90|HSP77_YEAST(183);	73495-33580-6005.26-qExHF01_06321_SP0060-SCX14-A
Soluble	inter	42586-T-24599-4620.99-qExHF01_06321_SP0060-SCX14-A	4	844.668	0.142395	0	0.0455919	-.YIKLPSQNNNEAQQTK(3)--TAKLGATISK(3).-	sp|P32902|RT04_YEAST|sp|P38120|RT09_YEAST	TAK[x]LGATISK(2)	YIK[x]LPSQNNNEAQQTK(2)	TAKLGATISK	YIKLPSQNNNEAQQTK	sp|P32902|RT04_YEAST;	sp|P38120|RT09_YEAST;	2	2	(159);	(67);	sp|P32902|RT04_YEAST(159);	sp|P38120|RT09_YEAST(67);	42586-24599-4620.99-qExHF01_06321_SP0060-SCX14-A
Soluble	inter	92255-T-36758-6435.13-qExHF01_06330_SP0060-SCX21-A	4	811.673	0.141401	0	0.0458841	-.HDLDKEINLGPGILPR(5)--LSTKVISAK(4).-	sp|P09624|DLDH_YEAST|sp|P20967|ODO1_YEAST	LSTK[x]VISAK(3)	HDLDK[x]EINLGPGILPR(4)	LSTKVISAK	HDLDKEINLGPGILPR	sp|P09624|DLDH_YEAST;	sp|P20967|ODO1_YEAST;	3	4	(267);	(175);	sp|P09624|DLDH_YEAST(267);	sp|P20967|ODO1_YEAST(175);	92255-36758-6435.13-qExHF01_06330_SP0060-SCX21-A
Soluble	inter	81281-T-34234-5952.2-qExHF01_06327_SP0060-SCX18-A	5	948.058	0.140391	0	0.0461826	-.SQTDAFYTQYKNGTAASEPTPITK(11)--THPNNIKLSINGIGK(7).-	sp|P21306|ATP5E_YEAST|sp|P38077|ATPG_YEAST	THPNNIK[x]LSINGIGK(6)	SQTDAFYTQYK[x]NGTAASEPTPITK(10)	THPNNIKLSINGIGK	SQTDAFYTQYKNGTAASEPTPITK	sp|P38077|ATPG_YEAST;	sp|P21306|ATP5E_YEAST;	6	10	(160);	(49);	sp|P38077|ATPG_YEAST(160);	sp|P21306|ATP5E_YEAST(49);	81281-34234-5952.2-qExHF01_06327_SP0060-SCX18-A
Soluble	inter	99213-T-39352-6751.96-qExHF01_06327_SP0060-SCX18-A	5	806.216	0.140306	0	0.046208	-.EKQFHPANLPASEVLR(2)--NVLIEQPFGPPKITK(12).-	sp|P19882|HSP60_YEAST|sp|P25605|ILV6_YEAST	NVLIEQPFGPPK[x]ITK(11)	EK[x]QFHPANLPASEVLR(1)	NVLIEQPFGPPKITK	EKQFHPANLPASEVLR	sp|P19882|HSP60_YEAST;	sp|P25605|ILV6_YEAST;	11	1	(69);	(202);	sp|P19882|HSP60_YEAST(69);	sp|P25605|ILV6_YEAST(202);	99213-39352-6751.96-qExHF01_06327_SP0060-SCX18-A
Soluble	inter	84308-T-35096-6088.22-qExHF01_06327_SP0060-SCX18-A	5	692.771	0.139795	0	0.0463599	-.GAKGVATDLSHIPTNSVVK(3)--ILKYVDIGK(3).-	sp|P17505|MDHM_YEAST|sp|P46367|ALDH4_YEAST	ILK[x]YVDIGK(2)	GAK[x]GVATDLSHIPTNSVVK(2)	ILKYVDIGK	GAKGVATDLSHIPTNSVVK	sp|P46367|ALDH4_YEAST;	sp|P17505|MDHM_YEAST;	2	2	(377);	(55);	sp|P46367|ALDH4_YEAST(377);	sp|P17505|MDHM_YEAST(55);	84308-35096-6088.22-qExHF01_06327_SP0060-SCX18-A
Soluble	inter	99607-T-38686-6664.35-qExHF01_06329_SP0060-SCX20-A	4	870.701	0.139553	0	0.0464319	-.SIRPLDTEAIIKTVK(12)--IPEDTWDFKK(9).-	sp|P16387|ODPA_YEAST|sp|P32473|ODPB_YEAST	IPEDTWDFK[x]K(8)	SIRPLDTEAIIK[x]TVK(11)	IPEDTWDFKK	SIRPLDTEAIIKTVK	sp|P16387|ODPA_YEAST;	sp|P32473|ODPB_YEAST;	8	11	(412);	(287);	sp|P16387|ODPA_YEAST(412);	sp|P32473|ODPB_YEAST(287);	99607-38686-6664.35-qExHF01_06329_SP0060-SCX20-A
Soluble	inter	70990-T-30936-5432.19-qExHF01_06328_SP0060-SCX19-A	4	868.409	0.138537	0	0.046736	-.ADQENSPLHTVGFDAR(1)--GPLATPIGKGHR(9).-	sp|P28241|IDH2_YEAST|sp|Q01519|COX12_YEAST	GPLATPIGK[x]GHR(8)	A[x]DQENSPLHTVGFDAR(0)	GPLATPIGKGHR	ADQENSPLHTVGFDAR	sp|P28241|IDH2_YEAST;	sp|Q01519|COX12_YEAST;	8	0	(109);	(2);	sp|P28241|IDH2_YEAST(109);	sp|Q01519|COX12_YEAST(2);	70990-30936-5432.19-qExHF01_06328_SP0060-SCX19-A
Soluble	inter	72707-T-30792-5652.76-qExHF01_06323_SP0060-SCX15-A	3	1008.18	0.136933	0	0.04722	-.IGIQPPKIFQAGK(7)--LQGTKVEEGR(5).-	sp|P53312|SUCB_YEAST|sp|P53598|SUCA_YEAST	LQGTK[x]VEEGR(4)	IGIQPPK[x]IFQAGK(6)	LQGTKVEEGR	IGIQPPKIFQAGK	sp|P53312|SUCB_YEAST;	sp|P53598|SUCA_YEAST;	4	6	(393);	(171);	sp|P53312|SUCB_YEAST(393);	sp|P53598|SUCA_YEAST(171);	72707-30792-5652.76-qExHF01_06323_SP0060-SCX15-A
Soluble	inter	50855-T-25428-4386.08-qExHF01_06332_SP0060-SCX23-A	5	813.811	0.136102	0	0.0474729	-.HSANAGLSSSKTSVFVNRPLQK(11)--NM[15.99]SNPKIPATK(6).-	sp|P19955|RT31_YEAST|sp|P20967|ODO1_YEAST	NM[15.99]SNPK[x]IPATK(5)	HSANAGLSSSK[x]TSVFVNRPLQK(10)	NMSNPKIPATK	HSANAGLSSSKTSVFVNRPLQK	sp|P20967|ODO1_YEAST;	sp|P19955|RT31_YEAST;	5	10	(82);	(80);	sp|P20967|ODO1_YEAST(82);	sp|P19955|RT31_YEAST(80);	50855-25428-4386.08-qExHF01_06332_SP0060-SCX23-A
Soluble	inter	106369-T-40634-7157.41-qExHF01_06319_SP0060-SCX12-A	4	813.908	0.135385	0	0.0476921	-.DIPVNKPIAVYVEDK(6)--SKNDPIAGLK(2).-	sp|P12695|ODP2_YEAST|sp|P16387|ODPA_YEAST	SK[x]NDPIAGLK(1)	DIPVNK[x]PIAVYVEDK(5)	SKNDPIAGLK	DIPVNKPIAVYVEDK	sp|P16387|ODPA_YEAST;	sp|P12695|ODP2_YEAST;	1	5	(333);	(104);	sp|P16387|ODPA_YEAST(333);	sp|P12695|ODP2_YEAST(104);	106369-40634-7157.41-qExHF01_06319_SP0060-SCX12-A
Soluble	inter	31720-T-23434-5611.69-qExHF01_06313_SP0060-SCX07-A	3	1142.2	0.135247	0	0.0477342	-.LLKNNTGDANTEEAAAR(3)--SPPVYSDISR(1).-	sp|P04840|VDAC1_YEAST|sp|P16547|OM45_YEAST	S[x]PPVYSDISR(0)	LLK[x]NNTGDANTEEAAAR(2)	SPPVYSDISR	LLKNNTGDANTEEAAAR	sp|P04840|VDAC1_YEAST;	sp|P16547|OM45_YEAST;	0	2	(2);	(204);	sp|P04840|VDAC1_YEAST(2);	sp|P16547|OM45_YEAST(204);	31720-23434-5611.69-qExHF01_06313_SP0060-SCX07-A
Soluble	inter	72044-T-30936-5428.11-qExHF01_06329_SP0060-SCX20-A	5	696.336	0.134222	0	0.0480496	-.ADQENSPLHTVGFDAR(1)--GPLATPIGKGHR(9).-	sp|P28241|IDH2_YEAST|sp|Q01519|COX12_YEAST	GPLATPIGK[x]GHR(8)	A[x]DQENSPLHTVGFDAR(0)	GPLATPIGKGHR	ADQENSPLHTVGFDAR	sp|P28241|IDH2_YEAST;	sp|Q01519|COX12_YEAST;	8	0	(109);	(2);	sp|P28241|IDH2_YEAST(109);	sp|Q01519|COX12_YEAST(2);	72044-30936-5428.11-qExHF01_06329_SP0060-SCX20-A
Soluble	inter	12963-T-14349-2673.54-qExHF01_06331_SP0060-SCX22-A	4	745.836	0.132483	0	0.0485895	-.KEFDNDQAHIK(1)--KNM[15.99]NQQDPK(1).-	sp|P25374|NFS1_YEAST|sp|Q6Q560|ISD11_YEAST	K[x]NM[15.99]NQQDPK(0)	K[x]EFDNDQAHIK(0)	KNMNQQDPK	KEFDNDQAHIK	sp|Q6Q560|ISD11_YEAST;	sp|P25374|NFS1_YEAST;	0	0	(45);	(354);	sp|Q6Q560|ISD11_YEAST(45);	sp|P25374|NFS1_YEAST(354);	12963-14349-2673.54-qExHF01_06331_SP0060-SCX22-A
Soluble	inter	112295-T-42681-7320.87-qExHF01_06328_SP0060-SCX19-A	5	984.261	0.132356	0	0.0486291	-.QNKTFEVINPSTEEEICHIYEGR(3)--SIYGSKFADENFVK(6).-	sp|P25719|CYPC_YEAST|sp|P46367|ALDH4_YEAST	SIYGSK[x]FADENFVK(5)	QNK[x]TFEVINPSTEEEICHIYEGR(2)	SIYGSKFADENFVK	QNKTFEVINPSTEEEICHIYEGR	sp|P25719|CYPC_YEAST;	sp|P46367|ALDH4_YEAST;	5	2	(100);	(60);	sp|P25719|CYPC_YEAST(100);	sp|P46367|ALDH4_YEAST(60);	112295-42681-7320.87-qExHF01_06328_SP0060-SCX19-A
Soluble	inter	21483-T-16736-3214.45-qExHF01_06330_SP0060-SCX21-A	4	691.344	0.13025	0	0.0492915	-.SKSADVAAGLHK(2)--KAPQQQLQK(1).-	sp|P33759|RT05_YEAST|sp|Q03430|RSM28_YEAST	K[x]APQQQLQK(0)	SK[x]SADVAAGLHK(1)	KAPQQQLQK	SKSADVAAGLHK	sp|Q03430|RSM28_YEAST;	sp|P33759|RT05_YEAST;	0	1	(182);	(121);	sp|Q03430|RSM28_YEAST(182);	sp|P33759|RT05_YEAST(121);	21483-16736-3214.45-qExHF01_06330_SP0060-SCX21-A
Soluble	inter	125951-T-46524-8170.35-qExHF01_06320_SP0060-SCX13-A	4	1100.57	0.129859	0	0.0494157	-.SELKSLSQVPEDEILPELK(4)--IKPTAEQLAQWEALK(2).-	sp|P32902|RT04_YEAST|sp|P47150|RT07_YEAST	IK[x]PTAEQLAQWEALK(1)	SELK[x]SLSQVPEDEILPELK(3)	IKPTAEQLAQWEALK	SELKSLSQVPEDEILPELK	sp|P47150|RT07_YEAST;	sp|P32902|RT04_YEAST;	1	3	(89);	(59);	sp|P47150|RT07_YEAST(89);	sp|P32902|RT04_YEAST(59);	125951-46524-8170.35-qExHF01_06320_SP0060-SCX13-A
Soluble	inter	98725-T-38858-6664.31-qExHF01_06325_SP0060-SCX17-A	5	944.042	0.129855	0	0.049417	-.QNKTFEVINPSTEEEICHIYEGR(3)--STVEVKVSPTSDR(6).-	sp|P19414|ACON_YEAST|sp|P46367|ALDH4_YEAST	STVEVK[x]VSPTSDR(5)	QNK[x]TFEVINPSTEEEICHIYEGR(2)	STVEVKVSPTSDR	QNKTFEVINPSTEEEICHIYEGR	sp|P19414|ACON_YEAST;	sp|P46367|ALDH4_YEAST;	5	2	(554);	(60);	sp|P19414|ACON_YEAST(554);	sp|P46367|ALDH4_YEAST(60);	98725-38858-6664.31-qExHF01_06325_SP0060-SCX17-A
Soluble	inter	116008-T-43313-7399.11-qExHF01_06329_SP0060-SCX20-A	5	800.631	0.129155	0	0.0496398	-.NHGADIGKVLAGISVPPR(8)--NVLIEQPFGPPKITK(12).-	sp|P00927|THDH_YEAST|sp|P19882|HSP60_YEAST	NVLIEQPFGPPK[x]ITK(11)	NHGADIGK[x]VLAGISVPPR(7)	NVLIEQPFGPPKITK	NHGADIGKVLAGISVPPR	sp|P19882|HSP60_YEAST;	sp|P00927|THDH_YEAST;	11	7	(69);	(535);	sp|P19882|HSP60_YEAST(69);	sp|P00927|THDH_YEAST(535);	116008-43313-7399.11-qExHF01_06329_SP0060-SCX20-A
Soluble	inter	52260-T-27439-5055.98-qExHF01_06321_SP0060-SCX14-A	4	820.142	0.128843	0	0.0497392	-.ADQENSPLHTVGFDAR(1)--KGSATQGVVR(1).-	sp|P32191|GPDM_YEAST|sp|Q01519|COX12_YEAST	K[x]GSATQGVVR(0)	A[x]DQENSPLHTVGFDAR(0)	KGSATQGVVR	ADQENSPLHTVGFDAR	sp|P32191|GPDM_YEAST;	sp|Q01519|COX12_YEAST;	0	0	(434);	(2);	sp|P32191|GPDM_YEAST(434);	sp|Q01519|COX12_YEAST(2);	52260-27439-5055.98-qExHF01_06321_SP0060-SCX14-A
Soluble	inter	82910-T-34462-5986.08-qExHF01_06325_SP0060-SCX17-A	4	1249.86	0.127374	0	0.0502109	-.VIFQGFTGKQGTFHASISQEYGTNVVGGTNPK(9)--LQGTKVEEGR(5).-	sp|P53312|SUCB_YEAST|sp|P53598|SUCA_YEAST	LQGTK[x]VEEGR(4)	VIFQGFTGK[x]QGTFHASISQEYGTNVVGGTNPK(8)	LQGTKVEEGR	VIFQGFTGKQGTFHASISQEYGTNVVGGTNPK	sp|P53312|SUCB_YEAST;	sp|P53598|SUCA_YEAST;	4	8	(393);	(47);	sp|P53312|SUCB_YEAST(393);	sp|P53598|SUCA_YEAST(47);	82910-34462-5986.08-qExHF01_06325_SP0060-SCX17-A
Soluble	inter	121598-T-43608-7620.24-qExHF01_06317_SP0060-SCX11-A	4	1066.05	0.127295	0	0.0502365	-.VVNEPTAAALAYGLEKSDSK(16)--NVLIEQPFGPPKITK(12).-	sp|P0CS90|HSP77_YEAST|sp|P19882|HSP60_YEAST	NVLIEQPFGPPK[x]ITK(11)	VVNEPTAAALAYGLEK[x]SDSK(15)	NVLIEQPFGPPKITK	VVNEPTAAALAYGLEKSDSK	sp|P19882|HSP60_YEAST;	sp|P0CS90|HSP77_YEAST;	11	15	(69);	(211);	sp|P19882|HSP60_YEAST(69);	sp|P0CS90|HSP77_YEAST(211);	121598-43608-7620.24-qExHF01_06317_SP0060-SCX11-A
Soluble	inter	101066-T-39246-6832.59-qExHF01_06330_SP0060-SCX21-A	6	822.242	0.125182	0	0.0509231	-.VEETLPDEVLTKMNAPQKPEDIPVATEK(12)--TGGLWAKGALHGK(7).-	sp|P25349|YCP4_YEAST|sp|Q12335|PST2_YEAST	TGGLWAK[x]GALHGK(6)	VEETLPDEVLTK[x]MNAPQKPEDIPVATEK(11)	TGGLWAKGALHGK	VEETLPDEVLTKMNAPQKPEDIPVATEK	sp|Q12335|PST2_YEAST;	sp|P25349|YCP4_YEAST;	6	11	(100);	(49);	sp|Q12335|PST2_YEAST(100);	sp|P25349|YCP4_YEAST(49);	101066-39246-6832.59-qExHF01_06330_SP0060-SCX21-A
Soluble	inter	50031-T-24890-4463.97-qExHF01_06329_SP0060-SCX20-A	5	603.914	0.12373	0	0.0514001	-.LAGITTVKGGTGK(8)--KEQGLFDSNKK(1).-	sp|P19414|ACON_YEAST|sp|Q12497|FMP16_YEAST	LAGITTVK[x]GGTGK(7)	K[x]EQGLFDSNKK(0)	LAGITTVKGGTGK	KEQGLFDSNKK	sp|P19414|ACON_YEAST;	sp|Q12497|FMP16_YEAST;	7	0	(254);	(43);	sp|P19414|ACON_YEAST(254);	sp|Q12497|FMP16_YEAST(43);	50031-24890-4463.97-qExHF01_06329_SP0060-SCX20-A
Soluble	inter	88843-T-36102-6455.79-qExHF01_06319_SP0060-SCX12-A	4	912.961	0.122751	0	0.0517244	-.VVDALGNPIDGKGPIDAAGR(12)--SVLKNTSVIDK(4).-	sp|P07251|ATPA_YEAST|sp|P30902|ATP7_YEAST	SVLK[x]NTSVIDK(3)	VVDALGNPIDGK[x]GPIDAAGR(11)	SVLKNTSVIDK	VVDALGNPIDGKGPIDAAGR	sp|P30902|ATP7_YEAST;	sp|P07251|ATPA_YEAST;	3	11	(64);	(155);	sp|P30902|ATP7_YEAST(64);	sp|P07251|ATPA_YEAST(155);	88843-36102-6455.79-qExHF01_06319_SP0060-SCX12-A
Soluble	inter	67126-T-30249-5145.63-qExHF01_06332_SP0060-SCX23-A	5	711.354	0.121091	0	0.0522792	-.QTDHKEGVYEAVESLK(5)--GPLATPIGKGHR(9).-	sp|P28241|IDH2_YEAST|sp|P28834|IDH1_YEAST	GPLATPIGK[x]GHR(8)	QTDHK[x]EGVYEAVESLK(4)	GPLATPIGKGHR	QTDHKEGVYEAVESLK	sp|P28241|IDH2_YEAST;	sp|P28834|IDH1_YEAST;	8	4	(109);	(71);	sp|P28241|IDH2_YEAST(109);	sp|P28834|IDH1_YEAST(71);	67126-30249-5145.63-qExHF01_06332_SP0060-SCX23-A
Soluble	inter	92343-T-35426-6343.48-qExHF01_06324_SP0060-SCX16-A	5	879.655	0.119756	0	0.0527294	-.ILVPEGTKDIPVNKPIAVYVEDK(8)--AKTNQDTEGFVK(2).-	sp|P09624|DLDH_YEAST|sp|P12695|ODP2_YEAST	AK[x]TNQDTEGFVK(1)	ILVPEGTK[x]DIPVNKPIAVYVEDK(7)	AKTNQDTEGFVK	ILVPEGTKDIPVNKPIAVYVEDK	sp|P09624|DLDH_YEAST;	sp|P12695|ODP2_YEAST;	1	7	(421);	(98);	sp|P09624|DLDH_YEAST(421);	sp|P12695|ODP2_YEAST(98);	92343-35426-6343.48-qExHF01_06324_SP0060-SCX16-A
Soluble	inter	86645-T-37338-6587.23-qExHF01_06321_SP0060-SCX14-A	3	918.822	0.119434	0	0.0528386	-.DAPTKISTLAVK(5)--LSLGEAFKK(8).-	sp|P07256|QCR1_YEAST|sp|P07257|QCR2_YEAST	LSLGEAFK[x]K(7)	DAPTK[x]ISTLAVK(4)	LSLGEAFKK	DAPTKISTLAVK	sp|P07256|QCR1_YEAST;	sp|P07257|QCR2_YEAST;	7	4	(408);	(27);	sp|P07256|QCR1_YEAST(408);	sp|P07257|QCR2_YEAST(27);	86645-37338-6587.23-qExHF01_06321_SP0060-SCX14-A
Soluble	inter	72391-T-31310-5491.11-qExHF01_06328_SP0060-SCX19-A	5	823.589	0.119165	0	0.0529301	-.GSTM[15.99]GPDKDFVEVTPDNISTR(8)--FKNPSNGHIIGK(2).-	sp|P40496|RT25_YEAST|sp|Q03799|RT08_YEAST	FK[x]NPSNGHIIGK(1)	GSTM[15.99]GPDK[x]DFVEVTPDNISTR(7)	FKNPSNGHIIGK	GSTMGPDKDFVEVTPDNISTR	sp|P40496|RT25_YEAST;	sp|Q03799|RT08_YEAST;	1	7	(49);	(58);	sp|P40496|RT25_YEAST(49);	sp|Q03799|RT08_YEAST(58);	72391-31310-5491.11-qExHF01_06328_SP0060-SCX19-A
Soluble	inter	86885-T-36034-6071.4-qExHF01_06331_SP0060-SCX22-A	4	855.154	0.118186	0	0.0532639	-.SIYGSKFADENFVK(6)--LYHKDLLSADK(4).-	sp|P19414|ACON_YEAST|sp|P25719|CYPC_YEAST	LYHK[x]DLLSADK(3)	SIYGSK[x]FADENFVK(5)	LYHKDLLSADK	SIYGSKFADENFVK	sp|P19414|ACON_YEAST;	sp|P25719|CYPC_YEAST;	3	5	(320);	(100);	sp|P19414|ACON_YEAST(320);	sp|P25719|CYPC_YEAST(100);	86885-36034-6071.4-qExHF01_06331_SP0060-SCX22-A
Soluble	inter	69418-T-31202-5720.94-qExHF01_06320_SP0060-SCX13-A	4	900.443	0.117356	0	0.0535487	-.GTVTSAEPLDPKSFK(12)--VQSELGNPKFQEK(9).-	sp|P05626|ATPF_YEAST|sp|P09457|ATPO_YEAST	VQSELGNPK[x]FQEK(8)	GTVTSAEPLDPK[x]SFK(11)	VQSELGNPKFQEK	GTVTSAEPLDPKSFK	sp|P05626|ATPF_YEAST;	sp|P09457|ATPO_YEAST;	8	11	(223);	(149);	sp|P05626|ATPF_YEAST(223);	sp|P09457|ATPO_YEAST(149);	69418-31202-5720.94-qExHF01_06320_SP0060-SCX13-A
Soluble	inter	102169-T-39851-7084.9-qExHF01_06320_SP0060-SCX13-A	4	892.196	0.117306	0	0.0535659	-.ELEDFAFPDTPTIVKAVK(15)--KSDVAAPQGR(1).-	sp|P12695|ODP2_YEAST|sp|P32473|ODPB_YEAST	K[x]SDVAAPQGR(0)	ELEDFAFPDTPTIVK[x]AVK(14)	KSDVAAPQGR	ELEDFAFPDTPTIVKAVK	sp|P12695|ODP2_YEAST;	sp|P32473|ODPB_YEAST;	0	14	(164);	(357);	sp|P12695|ODP2_YEAST(164);	sp|P32473|ODPB_YEAST(357);	102169-39851-7084.9-qExHF01_06320_SP0060-SCX13-A
Soluble	inter	134439-T-52337-8988.29-qExHF01_06321_SP0060-SCX14-A	4	909.248	0.116533	0	0.0538326	-.VLQQSISEIEQLLSKLK(15)--ALSASKLVGQGK(6).-	sp|P05626|ATPF_YEAST|sp|P09457|ATPO_YEAST	ALSASK[x]LVGQGK(5)	VLQQSISEIEQLLSK[x]LK(14)	ALSASKLVGQGK	VLQQSISEIEQLLSKLK	sp|P09457|ATPO_YEAST;	sp|P05626|ATPF_YEAST;	5	14	(162);	(242);	sp|P09457|ATPO_YEAST(162);	sp|P05626|ATPF_YEAST(242);	134439-52337-8988.29-qExHF01_06321_SP0060-SCX14-A
Soluble	inter	72518-T-30742-5645.13-qExHF01_06323_SP0060-SCX15-A	5	606.921	0.11647	0	0.0538545	-.IGIQPPKIFQAGK(7)--LQGTKVEEGR(5).-	sp|P53312|SUCB_YEAST|sp|P53598|SUCA_YEAST	LQGTK[x]VEEGR(4)	IGIQPPK[x]IFQAGK(6)	LQGTKVEEGR	IGIQPPKIFQAGK	sp|P53312|SUCB_YEAST;	sp|P53598|SUCA_YEAST;	4	6	(393);	(171);	sp|P53312|SUCB_YEAST(393);	sp|P53598|SUCA_YEAST(171);	72518-30742-5645.13-qExHF01_06323_SP0060-SCX15-A
Soluble	inter	58934-T-27191-5088.78-qExHF01_06323_SP0060-SCX15-A	4	719.853	0.116345	0	0.0538976	-.LAGITTVKGGTGK(8)--KEQGLFDSNK(1).-	sp|P19414|ACON_YEAST|sp|Q12497|FMP16_YEAST	K[x]EQGLFDSNK(0)	LAGITTVK[x]GGTGK(7)	KEQGLFDSNK	LAGITTVKGGTGK	sp|Q12497|FMP16_YEAST;	sp|P19414|ACON_YEAST;	0	7	(43);	(254);	sp|Q12497|FMP16_YEAST(43);	sp|P19414|ACON_YEAST(254);	58934-27191-5088.78-qExHF01_06323_SP0060-SCX15-A
Soluble	inter	75636-T-32597-5696.87-qExHF01_06327_SP0060-SCX18-A	5	817.981	0.115942	0	0.0540373	-.GSTMGPDKDFVEVTPDNISTR(8)--FKNPSNGHIIGK(2).-	sp|P40496|RT25_YEAST|sp|Q03799|RT08_YEAST	FK[x]NPSNGHIIGK(1)	GSTMGPDK[x]DFVEVTPDNISTR(7)	FKNPSNGHIIGK	GSTMGPDKDFVEVTPDNISTR	sp|P40496|RT25_YEAST;	sp|Q03799|RT08_YEAST;	1	7	(49);	(58);	sp|P40496|RT25_YEAST(49);	sp|Q03799|RT08_YEAST(58);	75636-32597-5696.87-qExHF01_06327_SP0060-SCX18-A
Soluble	inter	53606-T-27815-5113.18-qExHF01_06321_SP0060-SCX14-A	3	962.484	0.115622	0	0.0541485	-.LAGITTVKGGTGK(8)--KEQGLFDSNK(1).-	sp|P19414|ACON_YEAST|sp|Q12497|FMP16_YEAST	K[x]EQGLFDSNK(0)	LAGITTVK[x]GGTGK(7)	KEQGLFDSNK	LAGITTVKGGTGK	sp|Q12497|FMP16_YEAST;	sp|P19414|ACON_YEAST;	0	7	(43);	(254);	sp|Q12497|FMP16_YEAST(43);	sp|P19414|ACON_YEAST(254);	53606-27815-5113.18-qExHF01_06321_SP0060-SCX14-A
Soluble	inter	71204-T-30996-5441.54-qExHF01_06328_SP0060-SCX19-A	5	821.58	0.114683	0	0.0544761	-.GSTM[15.99]GPDKDFVEVTPDNISTR(8)--FKNPSNGHIIGK(2).-	sp|P40496|RT25_YEAST|sp|Q03799|RT08_YEAST	FK[x]NPSNGHIIGK(1)	GSTM[15.99]GPDK[x]DFVEVTPDNISTR(7)	FKNPSNGHIIGK	GSTMGPDKDFVEVTPDNISTR	sp|P40496|RT25_YEAST;	sp|Q03799|RT08_YEAST;	1	7	(49);	(58);	sp|P40496|RT25_YEAST(49);	sp|Q03799|RT08_YEAST(58);	71204-30996-5441.54-qExHF01_06328_SP0060-SCX19-A
Soluble	inter	26045-T-18359-3552.23-qExHF01_06333_SP0060-SCX24-A	5	492.451	0.114538	0	0.0545269	-.KDIDEHKK(1)--IGLEVDKR(7).-	sp|P09624|DLDH_YEAST|sp|P20967|ODO1_YEAST	IGLEVDK[x]R(6)	K[x]DIDEHKK(0)	IGLEVDKR	KDIDEHKK	sp|P09624|DLDH_YEAST;	sp|P20967|ODO1_YEAST;	6	0	(324);	(548);	sp|P09624|DLDH_YEAST(324);	sp|P20967|ODO1_YEAST(548);	26045-18359-3552.23-qExHF01_06333_SP0060-SCX24-A
Soluble	inter	132113-T-47654-8290.84-qExHF01_06319_SP0060-SCX12-A	4	958.466	0.113126	0	0.055024	-.DKITSDNQLDDMILQATEK(2)--SGKLFVIGGEK(3).-	sp|P51998|RL4P_YEAST|sp|Q02204|RM13_YEAST	SGK[x]LFVIGGEK(2)	DK[x]ITSDNQLDDMILQATEK(1)	SGKLFVIGGEK	DKITSDNQLDDMILQATEK	sp|P51998|RL4P_YEAST;	sp|Q02204|RM13_YEAST;	2	1	(164);	(122);	sp|P51998|RL4P_YEAST(164);	sp|Q02204|RM13_YEAST(122);	132113-47654-8290.84-qExHF01_06319_SP0060-SCX12-A
Soluble	inter	48663-T-26395-4896.57-qExHF01_06321_SP0060-SCX14-A	4	853.877	0.11312	0	0.055026	-.ADQENSPLHTVGFDAR(1)--GKSVENECSK(2).-	sp|O60200|MDM35_YEAST|sp|Q01519|COX12_YEAST	GK[x]SVENECSK(1)	A[x]DQENSPLHTVGFDAR(0)	GKSVENECSK	ADQENSPLHTVGFDAR	sp|O60200|MDM35_YEAST;	sp|Q01519|COX12_YEAST;	1	0	(36);	(2);	sp|O60200|MDM35_YEAST(36);	sp|Q01519|COX12_YEAST(2);	48663-26395-4896.57-qExHF01_06321_SP0060-SCX14-A
Soluble	inter	86314-T-35887-6048.52-qExHF01_06331_SP0060-SCX22-A	5	686.137	0.113098	0	0.0550336	-.SIYGSKFADENFVK(6)--LYHKDLLSADK(4).-	sp|P19414|ACON_YEAST|sp|P25719|CYPC_YEAST	LYHK[x]DLLSADK(3)	SIYGSK[x]FADENFVK(5)	LYHKDLLSADK	SIYGSKFADENFVK	sp|P19414|ACON_YEAST;	sp|P25719|CYPC_YEAST;	3	5	(320);	(100);	sp|P19414|ACON_YEAST(320);	sp|P25719|CYPC_YEAST(100);	86314-35887-6048.52-qExHF01_06331_SP0060-SCX22-A
Soluble	inter	76859-T-32950-5751.36-qExHF01_06327_SP0060-SCX18-A	4	686.081	0.113097	0	0.0550341	-.KVSDVLNASR(1)--WDVPGYKDR(7).-	sp|P05626|ATPF_YEAST|sp|P30902|ATP7_YEAST	K[x]VSDVLNASR(0)	WDVPGYK[x]DR(6)	KVSDVLNASR	WDVPGYKDR	sp|P05626|ATPF_YEAST;	sp|P30902|ATP7_YEAST;	0	6	(122);	(165);	sp|P05626|ATPF_YEAST(122);	sp|P30902|ATP7_YEAST(165);	76859-32950-5751.36-qExHF01_06327_SP0060-SCX18-A
Soluble	inter	109285-T-42279-7222.77-qExHF01_06327_SP0060-SCX18-A	4	1049.02	0.112214	0	0.0553472	-.LEHKNITDPESNIVFK(4)--LEGIDVFDTKPLDSSR(10).-	sp|P04037|COX4_YEAST|sp|P32898|CYM1_YEAST	LEGIDVFDTK[x]PLDSSR(9)	LEHK[x]NITDPESNIVFK(3)	LEGIDVFDTKPLDSSR	LEHKNITDPESNIVFK	sp|P04037|COX4_YEAST;	sp|P32898|CYM1_YEAST;	9	3	(84);	(167);	sp|P04037|COX4_YEAST(84);	sp|P32898|CYM1_YEAST(167);	109285-42279-7222.77-qExHF01_06327_SP0060-SCX18-A
Soluble	inter	20847-T-16896-3073.54-qExHF01_06331_SP0060-SCX22-A	4	739.575	0.109276	0	0.0564018	-.KEFDNDQAHIK(1)--KNMNQQDPK(1).-	sp|P25374|NFS1_YEAST|sp|Q6Q560|ISD11_YEAST	K[x]NMNQQDPK(0)	K[x]EFDNDQAHIK(0)	KNMNQQDPK	KEFDNDQAHIK	sp|Q6Q560|ISD11_YEAST;	sp|P25374|NFS1_YEAST;	0	0	(45);	(354);	sp|Q6Q560|ISD11_YEAST(45);	sp|P25374|NFS1_YEAST(354);	20847-16896-3073.54-qExHF01_06331_SP0060-SCX22-A
Soluble	inter	28026-T-18657-3520.94-qExHF01_06330_SP0060-SCX21-A	5	632.489	0.10782	0	0.0569317	-.TDGTKGPSEEIK(5)--GELHNKNVDYAK(6).-	sp|O13525|COQ4_YEAST|sp|P41735|COQ7_YEAST	TDGTK[x]GPSEEIK(4)	GELHNK[x]NVDYAK(5)	TDGTKGPSEEIK	GELHNKNVDYAK	sp|P41735|COQ7_YEAST;	sp|O13525|COQ4_YEAST;	4	5	(174);	(55);	sp|P41735|COQ7_YEAST(174);	sp|O13525|COQ4_YEAST(55);	28026-18657-3520.94-qExHF01_06330_SP0060-SCX21-A
Soluble	inter	87252-T-35205-6113.21-qExHF01_06329_SP0060-SCX20-A	4	909.943	0.105176	0	0.0579073	-.GTMKDPIIIESYDDYR(4)--GPLATPIGKGHR(9).-	sp|P04037|COX4_YEAST|sp|P28241|IDH2_YEAST	GPLATPIGK[x]GHR(8)	GTMK[x]DPIIIESYDDYR(3)	GPLATPIGKGHR	GTMKDPIIIESYDDYR	sp|P28241|IDH2_YEAST;	sp|P04037|COX4_YEAST;	8	3	(109);	(95);	sp|P28241|IDH2_YEAST(109);	sp|P04037|COX4_YEAST(95);	87252-35205-6113.21-qExHF01_06329_SP0060-SCX20-A
Soluble	inter	21400-T-16711-3210.43-qExHF01_06330_SP0060-SCX21-A	4	692.856	0.104613	0	0.0581172	-.SKSADVAAGLHK(2)--KAPQQQLQK(1).-	sp|P33759|RT05_YEAST|sp|Q03430|RSM28_YEAST	K[x]APQQQLQK(0)	SK[x]SADVAAGLHK(1)	KAPQQQLQK	SKSADVAAGLHK	sp|Q03430|RSM28_YEAST;	sp|P33759|RT05_YEAST;	0	1	(182);	(121);	sp|Q03430|RSM28_YEAST(182);	sp|P33759|RT05_YEAST(121);	21400-16711-3210.43-qExHF01_06330_SP0060-SCX21-A
Soluble	inter	81631-T-34508-5830.25-qExHF01_06331_SP0060-SCX22-A	4	769.146	0.103004	0	0.0587208	-.GPLATPIGKGHR(9)--ANIM[15.99]KLGDGLFR(5).-	sp|P28241|IDH2_YEAST|sp|P28834|IDH1_YEAST	GPLATPIGK[x]GHR(8)	ANIM[15.99]K[x]LGDGLFR(4)	GPLATPIGKGHR	ANIMKLGDGLFR	sp|P28241|IDH2_YEAST;	sp|P28834|IDH1_YEAST;	8	4	(109);	(199);	sp|P28241|IDH2_YEAST(109);	sp|P28834|IDH1_YEAST(199);	81631-34508-5830.25-qExHF01_06331_SP0060-SCX22-A
Soluble	inter	88884-T-36605-6159.64-qExHF01_06331_SP0060-SCX22-A	4	766.383	0.102834	0	0.058785	-.GPLATPIGKGHR(9)--ANIM[15.99]KLGDGLFR(5).-	sp|P28241|IDH2_YEAST|sp|P28834|IDH1_YEAST	GPLATPIGK[x]GHR(8)	ANIM[15.99]K[x]LGDGLFR(4)	GPLATPIGKGHR	ANIMKLGDGLFR	sp|P28241|IDH2_YEAST;	sp|P28834|IDH1_YEAST;	8	4	(109);	(199);	sp|P28241|IDH2_YEAST(109);	sp|P28834|IDH1_YEAST(199);	88884-36605-6159.64-qExHF01_06331_SP0060-SCX22-A
Soluble	inter	130914-T-51240-8808.92-qExHF01_06321_SP0060-SCX14-A	4	810.878	0.101357	0	0.0593453	-.GASVKAVLAELMGR(5)--DFKLEDSGSDSK(3).-	sp|P12695|ODP2_YEAST|sp|P16387|ODPA_YEAST	DFK[x]LEDSGSDSK(2)	GASVK[x]AVLAELMGR(4)	DFKLEDSGSDSK	GASVKAVLAELMGR	sp|P12695|ODP2_YEAST;	sp|P16387|ODPA_YEAST;	2	4	(123);	(152);	sp|P12695|ODP2_YEAST(123);	sp|P16387|ODPA_YEAST(152);	130914-51240-8808.92-qExHF01_06321_SP0060-SCX14-A
Soluble	inter	128075-T-45246-7884.74-qExHF01_06317_SP0060-SCX11-A	4	975.976	0.100114	0	0.0598214	-.ADQLANDTENSIKEFEGK(13)--DQITSLKELVAR(7).-	sp|P0CS90|HSP77_YEAST|sp|P39987|HSP7E_YEAST	DQITSLK[x]ELVAR(6)	ADQLANDTENSIK[x]EFEGK(12)	DQITSLKELVAR	ADQLANDTENSIKEFEGK	sp|P0CS90|HSP77_YEAST;	sp|P39987|HSP7E_YEAST;	6	12	(596);	(571);	sp|P0CS90|HSP77_YEAST(596);	sp|P39987|HSP7E_YEAST(571);	128075-45246-7884.74-qExHF01_06317_SP0060-SCX11-A
Soluble	inter	79379-T-33900-6145.13-qExHF01_06320_SP0060-SCX13-A	4	960.957	0.0993558	0	0.0601134	-.ADQLANDTENSIKEFEGK(13)--VPKIIENAEGSR(3).-	sp|P0CS90|HSP77_YEAST|sp|P39987|HSP7E_YEAST	VPK[x]IIENAEGSR(2)	ADQLANDTENSIK[x]EFEGK(12)	VPKIIENAEGSR	ADQLANDTENSIKEFEGK	sp|P0CS90|HSP77_YEAST;	sp|P39987|HSP7E_YEAST;	2	12	(53);	(571);	sp|P0CS90|HSP77_YEAST(53);	sp|P39987|HSP7E_YEAST(571);	79379-33900-6145.13-qExHF01_06320_SP0060-SCX13-A
Soluble	inter	90712-T-37154-6247.83-qExHF01_06331_SP0060-SCX22-A	4	764.646	0.0991659	0	0.0601868	-.GPLATPIGKGHR(9)--ANIMKLGDGLFR(5).-	sp|P28241|IDH2_YEAST|sp|P28834|IDH1_YEAST	GPLATPIGK[x]GHR(8)	ANIMK[x]LGDGLFR(4)	GPLATPIGKGHR	ANIMKLGDGLFR	sp|P28241|IDH2_YEAST;	sp|P28834|IDH1_YEAST;	8	4	(109);	(199);	sp|P28241|IDH2_YEAST(109);	sp|P28834|IDH1_YEAST(199);	90712-37154-6247.83-qExHF01_06331_SP0060-SCX22-A
Soluble	inter	86438-T-35915-6052.87-qExHF01_06331_SP0060-SCX22-A	4	768.645	0.0982027	0	0.0605604	-.GPLATPIGKGHR(9)--ANIM[15.99]KLGDGLFR(5).-	sp|P28241|IDH2_YEAST|sp|P28834|IDH1_YEAST	GPLATPIGK[x]GHR(8)	ANIM[15.99]K[x]LGDGLFR(4)	GPLATPIGKGHR	ANIMKLGDGLFR	sp|P28241|IDH2_YEAST;	sp|P28834|IDH1_YEAST;	8	4	(109);	(199);	sp|P28241|IDH2_YEAST(109);	sp|P28834|IDH1_YEAST(199);	86438-35915-6052.87-qExHF01_06331_SP0060-SCX22-A
Soluble	inter	76956-T-32411-5728.8-qExHF01_06330_SP0060-SCX21-A	4	879.178	0.0971862	0	0.0609572	-.HDLDKEINLGPGILPR(5)--ENSSEETASKK(10).-	sp|P19262|ODO2_YEAST|sp|P20967|ODO1_YEAST	ENSSEETASK[x]K(9)	HDLDK[x]EINLGPGILPR(4)	ENSSEETASKK	HDLDKEINLGPGILPR	sp|P19262|ODO2_YEAST;	sp|P20967|ODO1_YEAST;	9	4	(187);	(175);	sp|P19262|ODO2_YEAST(187);	sp|P20967|ODO1_YEAST(175);	76956-32411-5728.8-qExHF01_06330_SP0060-SCX21-A
Soluble	inter	74677-T-31308-5734.47-qExHF01_06323_SP0060-SCX15-A	4	756.387	0.0969167	0	0.0610629	-.IGIQPPKIFQAGK(7)--LQGTKVEEGR(5).-	sp|P53312|SUCB_YEAST|sp|P53598|SUCA_YEAST	LQGTK[x]VEEGR(4)	IGIQPPK[x]IFQAGK(6)	LQGTKVEEGR	IGIQPPKIFQAGK	sp|P53312|SUCB_YEAST;	sp|P53598|SUCA_YEAST;	4	6	(393);	(171);	sp|P53312|SUCB_YEAST(393);	sp|P53598|SUCA_YEAST(171);	74677-31308-5734.47-qExHF01_06323_SP0060-SCX15-A
Soluble	inter	54502-T-26042-4910.73-qExHF01_06323_SP0060-SCX15-A	4	747.611	0.0965422	0	0.0612099	-.KYGVSAEVINLR(1)--KQEAPAEETK(1).-	sp|P12695|ODP2_YEAST|sp|P32473|ODPB_YEAST	K[x]QEAPAEETK(0)	K[x]YGVSAEVINLR(0)	KQEAPAEETK	KYGVSAEVINLR	sp|P12695|ODP2_YEAST;	sp|P32473|ODPB_YEAST;	0	0	(147);	(264);	sp|P12695|ODP2_YEAST(147);	sp|P32473|ODPB_YEAST(264);	54502-26042-4910.73-qExHF01_06323_SP0060-SCX15-A
Soluble	inter	112194-T-42255-7230.37-qExHF01_06329_SP0060-SCX20-A	4	963.257	0.0951511	0	0.0617594	-.GEKVLDTGGPISVPVGR(3)--LGHLLLNPALSLKDR(13).-	sp|P00830|ATPB_YEAST|sp|P09457|ATPO_YEAST	LGHLLLNPALSLK[x]DR(12)	GEK[x]VLDTGGPISVPVGR(2)	LGHLLLNPALSLKDR	GEKVLDTGGPISVPVGR	sp|P09457|ATPO_YEAST;	sp|P00830|ATPB_YEAST;	12	2	(82);	(108);	sp|P09457|ATPO_YEAST(82);	sp|P00830|ATPB_YEAST(108);	112194-42255-7230.37-qExHF01_06329_SP0060-SCX20-A
Soluble	inter	76064-T-32371-5660.65-qExHF01_06328_SP0060-SCX19-A	5	820.192	0.0944507	0	0.0620379	-.GSTMGPDKDFVEVTPDNISTR(8)--FKNPSNGHIIGK(2).-	sp|P40496|RT25_YEAST|sp|Q03799|RT08_YEAST	FK[x]NPSNGHIIGK(1)	GSTMGPDK[x]DFVEVTPDNISTR(7)	FKNPSNGHIIGK	GSTMGPDKDFVEVTPDNISTR	sp|P40496|RT25_YEAST;	sp|Q03799|RT08_YEAST;	1	7	(49);	(58);	sp|P40496|RT25_YEAST(49);	sp|Q03799|RT08_YEAST(58);	76064-32371-5660.65-qExHF01_06328_SP0060-SCX19-A
Soluble	inter	59111-T-27239-5096.32-qExHF01_06323_SP0060-SCX15-A	3	962.485	0.0944156	0	0.0620519	-.LAGITTVKGGTGK(8)--KEQGLFDSNK(1).-	sp|P19414|ACON_YEAST|sp|Q12497|FMP16_YEAST	K[x]EQGLFDSNK(0)	LAGITTVK[x]GGTGK(7)	KEQGLFDSNK	LAGITTVKGGTGK	sp|Q12497|FMP16_YEAST;	sp|P19414|ACON_YEAST;	0	7	(43);	(254);	sp|Q12497|FMP16_YEAST(43);	sp|P19414|ACON_YEAST(254);	59111-27239-5096.32-qExHF01_06323_SP0060-SCX15-A
Soluble	inter	70579-T-30823-5414.63-qExHF01_06328_SP0060-SCX19-A	5	696.139	0.0943769	0	0.0620674	-.ADQENSPLHTVGFDAR(1)--GPLATPIGKGHR(9).-	sp|P28241|IDH2_YEAST|sp|Q01519|COX12_YEAST	GPLATPIGK[x]GHR(8)	A[x]DQENSPLHTVGFDAR(0)	GPLATPIGKGHR	ADQENSPLHTVGFDAR	sp|P28241|IDH2_YEAST;	sp|Q01519|COX12_YEAST;	8	0	(109);	(2);	sp|P28241|IDH2_YEAST(109);	sp|Q01519|COX12_YEAST(2);	70579-30823-5414.63-qExHF01_06328_SP0060-SCX19-A
Soluble	inter	117324-T-43843-7721.92-qExHF01_06320_SP0060-SCX13-A	4	841.216	0.0943239	0	0.0620885	-.IVKEEIFGPVVTVTK(3)--AIEILGGKIGSK(8).-	sp|P08417|FUMH_YEAST|sp|P46367|ALDH4_YEAST	AIEILGGK[x]IGSK(7)	IVK[x]EEIFGPVVTVTK(2)	AIEILGGKIGSK	IVKEEIFGPVVTVTK	sp|P08417|FUMH_YEAST;	sp|P46367|ALDH4_YEAST;	7	2	(147);	(419);	sp|P08417|FUMH_YEAST(147);	sp|P46367|ALDH4_YEAST(419);	117324-43843-7721.92-qExHF01_06320_SP0060-SCX13-A
Soluble	inter	81463-T-34463-6232.37-qExHF01_06320_SP0060-SCX13-A	4	850.187	0.0939174	0	0.0622509	-.STVEVKVSPTSDR(6)--AQFETLTAPLVKR(12).-	sp|P0CS90|HSP77_YEAST|sp|P19414|ACON_YEAST	STVEVK[x]VSPTSDR(5)	AQFETLTAPLVK[x]R(11)	STVEVKVSPTSDR	AQFETLTAPLVKR	sp|P19414|ACON_YEAST;	sp|P0CS90|HSP77_YEAST;	5	11	(554);	(337);	sp|P19414|ACON_YEAST(554);	sp|P0CS90|HSP77_YEAST(337);	81463-34463-6232.37-qExHF01_06320_SP0060-SCX13-A
Soluble	inter	82030-T-34605-6254.67-qExHF01_06320_SP0060-SCX13-A	4	921.952	0.0936018	0	0.0623772	-.KELDSAMAGDNAGVLLR(1)--STVEVKVSPTSDR(6).-	sp|P02992|EFTU_YEAST|sp|P19414|ACON_YEAST	STVEVK[x]VSPTSDR(5)	K[x]ELDSAMAGDNAGVLLR(0)	STVEVKVSPTSDR	KELDSAMAGDNAGVLLR	sp|P19414|ACON_YEAST;	sp|P02992|EFTU_YEAST;	5	0	(554);	(303);	sp|P19414|ACON_YEAST(554);	sp|P02992|EFTU_YEAST(303);	82030-34605-6254.67-qExHF01_06320_SP0060-SCX13-A
Soluble	inter	73134-T-30902-5670.51-qExHF01_06323_SP0060-SCX15-A	5	605.311	0.0932038	0	0.0625369	-.IGIQPPKIFQAGK(7)--LQGTKVEEGR(5).-	sp|P53312|SUCB_YEAST|sp|P53598|SUCA_YEAST	LQGTK[x]VEEGR(4)	IGIQPPK[x]IFQAGK(6)	LQGTKVEEGR	IGIQPPKIFQAGK	sp|P53312|SUCB_YEAST;	sp|P53598|SUCA_YEAST;	4	6	(393);	(171);	sp|P53312|SUCB_YEAST(393);	sp|P53598|SUCA_YEAST(171);	73134-30902-5670.51-qExHF01_06323_SP0060-SCX15-A
Soluble	inter	69116-T-32277-5797.28-qExHF01_06321_SP0060-SCX14-A	3	1008.18	0.0917892	0	0.0631078	-.IGIQPPKIFQAGK(7)--LQGTKVEEGR(5).-	sp|P53312|SUCB_YEAST|sp|P53598|SUCA_YEAST	LQGTK[x]VEEGR(4)	IGIQPPK[x]IFQAGK(6)	LQGTKVEEGR	IGIQPPKIFQAGK	sp|P53312|SUCB_YEAST;	sp|P53598|SUCA_YEAST;	4	6	(393);	(171);	sp|P53312|SUCB_YEAST(393);	sp|P53598|SUCA_YEAST(171);	69116-32277-5797.28-qExHF01_06321_SP0060-SCX14-A
Soluble	inter	36381-T-22674-4321.98-qExHF01_06321_SP0060-SCX14-A	4	729.598	0.091342	0	0.0632894	-.LEDSGSDSKTSTK(9)--SKNDPIAGLK(2).-	sp|P12695|ODP2_YEAST|sp|P16387|ODPA_YEAST	SK[x]NDPIAGLK(1)	LEDSGSDSK[x]TSTK(8)	SKNDPIAGLK	LEDSGSDSKTSTK	sp|P16387|ODPA_YEAST;	sp|P12695|ODP2_YEAST;	1	8	(333);	(132);	sp|P16387|ODPA_YEAST(333);	sp|P12695|ODP2_YEAST(132);	36381-22674-4321.98-qExHF01_06321_SP0060-SCX14-A
Soluble	inter	64406-T-30946-5591.65-qExHF01_06321_SP0060-SCX14-A	4	915.431	0.0910668	0	0.0634014	-.IKGVSDEANLNETGR(2)--FKTETGIDLENDR(2).-	sp|P07251|ATPA_YEAST|sp|P0CS90|HSP77_YEAST	FK[x]TETGIDLENDR(1)	IK[x]GVSDEANLNETGR(1)	FKTETGIDLENDR	IKGVSDEANLNETGR	sp|P0CS90|HSP77_YEAST;	sp|P07251|ATPA_YEAST;	1	1	(268);	(54);	sp|P0CS90|HSP77_YEAST(268);	sp|P07251|ATPA_YEAST(54);	64406-30946-5591.65-qExHF01_06321_SP0060-SCX14-A
Soluble	inter	40576-T-22422-4108.74-qExHF01_06328_SP0060-SCX19-A	5	612.732	0.0909331	0	0.0634559	-.VVPIKHSANAGLSSSK(5)--LSTKVISAK(4).-	sp|P09624|DLDH_YEAST|sp|P19955|RT31_YEAST	LSTK[x]VISAK(3)	VVPIK[x]HSANAGLSSSK(4)	LSTKVISAK	VVPIKHSANAGLSSSK	sp|P09624|DLDH_YEAST;	sp|P19955|RT31_YEAST;	3	4	(267);	(69);	sp|P09624|DLDH_YEAST(267);	sp|P19955|RT31_YEAST(69);	40576-22422-4108.74-qExHF01_06328_SP0060-SCX19-A
Soluble	inter	70641-T-30842-5417.5-qExHF01_06328_SP0060-SCX19-A	5	696.74	0.0908662	0	0.0634832	-.ADQENSPLHTVGFDAR(1)--GPLATPIGKGHR(9).-	sp|P28241|IDH2_YEAST|sp|Q01519|COX12_YEAST	GPLATPIGK[x]GHR(8)	A[x]DQENSPLHTVGFDAR(0)	GPLATPIGKGHR	ADQENSPLHTVGFDAR	sp|P28241|IDH2_YEAST;	sp|Q01519|COX12_YEAST;	8	0	(109);	(2);	sp|P28241|IDH2_YEAST(109);	sp|Q01519|COX12_YEAST(2);	70641-30842-5417.5-qExHF01_06328_SP0060-SCX19-A
Soluble	inter	80989-T-34317-5799.67-qExHF01_06331_SP0060-SCX22-A	5	614.917	0.0901662	0	0.0637693	-.GPLATPIGKGHR(9)--ANIM[15.99]KLGDGLFR(5).-	sp|P28241|IDH2_YEAST|sp|P28834|IDH1_YEAST	GPLATPIGK[x]GHR(8)	ANIM[15.99]K[x]LGDGLFR(4)	GPLATPIGKGHR	ANIMKLGDGLFR	sp|P28241|IDH2_YEAST;	sp|P28834|IDH1_YEAST;	8	4	(109);	(199);	sp|P28241|IDH2_YEAST(109);	sp|P28834|IDH1_YEAST(199);	80989-34317-5799.67-qExHF01_06331_SP0060-SCX22-A
Soluble	inter	41661-T-22811-4206.54-qExHF01_06325_SP0060-SCX17-A	4	676.052	0.0899188	0	0.0638707	-.GSGSEDSFVKR(10)--AKEDYYAR(2).-	sp|P01097|ATIF_YEAST|sp|P01098|STF1_YEAST	AK[x]EDYYAR(1)	GSGSEDSFVK[x]R(9)	AKEDYYAR	GSGSEDSFVKR	sp|P01098|STF1_YEAST;	sp|P01097|ATIF_YEAST;	1	9	(47);	(41);	sp|P01098|STF1_YEAST(47);	sp|P01097|ATIF_YEAST(41);	41661-22811-4206.54-qExHF01_06325_SP0060-SCX17-A
Soluble	inter	56166-T-26906-4804.34-qExHF01_06328_SP0060-SCX19-A	5	736.772	0.0888985	0	0.0642908	-.VVPIKHSANAGLSSSK(5)--AAQLGFNTACVEKR(13).-	sp|P09624|DLDH_YEAST|sp|P19955|RT31_YEAST	AAQLGFNTACVEK[x]R(12)	VVPIK[x]HSANAGLSSSK(4)	AAQLGFNTACVEKR	VVPIKHSANAGLSSSK	sp|P09624|DLDH_YEAST;	sp|P19955|RT31_YEAST;	12	4	(57);	(69);	sp|P09624|DLDH_YEAST(57);	sp|P19955|RT31_YEAST(69);	56166-26906-4804.34-qExHF01_06328_SP0060-SCX19-A
Soluble	inter	20114-T-16369-3198.15-qExHF01_06333_SP0060-SCX24-A	5	739.953	0.0871418	0	0.0650205	-.TVDIKTDNKDEEK(5)--KKEEQAQYEEKLK(11).-	sp|P81449|ATPJ_YEAST|sp|P81451|ATP19_YEAST	TVDIK[x]TDNKDEEK(4)	KKEEQAQYEEK[x]LK(10)	TVDIKTDNKDEEK	KKEEQAQYEEKLK	sp|P81451|ATP19_YEAST;	sp|P81449|ATPJ_YEAST;	4	10	(45);	(42);	sp|P81451|ATP19_YEAST(45);	sp|P81449|ATPJ_YEAST(42);	20114-16369-3198.15-qExHF01_06333_SP0060-SCX24-A
Soluble	inter	70853-T-32801-5883.88-qExHF01_06321_SP0060-SCX14-A	4	883.681	0.0870113	0	0.065075	-.AQAKTASGLYLPEK(4)--FKTETGIDLENDR(2).-	sp|P0CS90|HSP77_YEAST|sp|P38910|CH10_YEAST	AQAK[x]TASGLYLPEK(3)	FK[x]TETGIDLENDR(1)	AQAKTASGLYLPEK	FKTETGIDLENDR	sp|P38910|CH10_YEAST;	sp|P0CS90|HSP77_YEAST;	3	1	(28);	(268);	sp|P38910|CH10_YEAST(28);	sp|P0CS90|HSP77_YEAST(268);	70853-32801-5883.88-qExHF01_06321_SP0060-SCX14-A
Soluble	inter	107211-T-41140-7290.66-qExHF01_06320_SP0060-SCX13-A	5	881.642	0.0867533	0	0.0651829	-.LKNAVQNESVSSPIELNFDAVK(2)--NIFLSKENSAVAAK(6).-	sp|P07256|QCR1_YEAST|sp|P07257|QCR2_YEAST	NIFLSK[x]ENSAVAAK(5)	LK[x]NAVQNESVSSPIELNFDAVK(1)	NIFLSKENSAVAAK	LKNAVQNESVSSPIELNFDAVK	sp|P07256|QCR1_YEAST;	sp|P07257|QCR2_YEAST;	5	1	(80);	(324);	sp|P07256|QCR1_YEAST(80);	sp|P07257|QCR2_YEAST(324);	107211-41140-7290.66-qExHF01_06320_SP0060-SCX13-A
Soluble	inter	39739-T-22205-4075.46-qExHF01_06328_SP0060-SCX19-A	5	663.14	0.0867217	0	0.0651962	-.VVPIKHSANAGLSSSK(5)--NMSNPKIPATK(6).-	sp|P19955|RT31_YEAST|sp|P20967|ODO1_YEAST	NMSNPK[x]IPATK(5)	VVPIK[x]HSANAGLSSSK(4)	NMSNPKIPATK	VVPIKHSANAGLSSSK	sp|P20967|ODO1_YEAST;	sp|P19955|RT31_YEAST;	5	4	(82);	(69);	sp|P20967|ODO1_YEAST(82);	sp|P19955|RT31_YEAST(69);	39739-22205-4075.46-qExHF01_06328_SP0060-SCX19-A
Soluble	inter	90243-T-36704-6583.43-qExHF01_06320_SP0060-SCX13-A	4	837.701	0.0866744	0	0.065216	-.GEKVLDTGGPISVPVGR(3)--AQVKAPGILPR(4).-	sp|P00830|ATPB_YEAST|sp|P07251|ATPA_YEAST	AQVK[x]APGILPR(3)	GEK[x]VLDTGGPISVPVGR(2)	AQVKAPGILPR	GEKVLDTGGPISVPVGR	sp|P07251|ATPA_YEAST;	sp|P00830|ATPB_YEAST;	3	2	(169);	(108);	sp|P07251|ATPA_YEAST(169);	sp|P00830|ATPB_YEAST(108);	90243-36704-6583.43-qExHF01_06320_SP0060-SCX13-A
Soluble	inter	87635-T-35618-6177.9-qExHF01_06328_SP0060-SCX19-A	5	614.951	0.0866457	0	0.065228	-.LDLSNIKPIQLKPK(7)--LSTKVISAK(4).-	sp|P09624|DLDH_YEAST|sp|P16451|ODPX_YEAST	LSTK[x]VISAK(3)	LDLSNIK[x]PIQLKPK(6)	LSTKVISAK	LDLSNIKPIQLKPK	sp|P09624|DLDH_YEAST;	sp|P16451|ODPX_YEAST;	3	6	(267);	(237);	sp|P09624|DLDH_YEAST(267);	sp|P16451|ODPX_YEAST(237);	87635-35618-6177.9-qExHF01_06328_SP0060-SCX19-A
Soluble	inter	94154-T-38470-6455.52-qExHF01_06332_SP0060-SCX23-A	5	853.024	0.0854344	0	0.0657376	-.TAFKPHELTESVLPAAR(4)--TTTDHISMAGPWLKYR(14).-	sp|P07257|QCR2_YEAST|sp|P19414|ACON_YEAST	TAFK[x]PHELTESVLPAAR(3)	TTTDHISMAGPWLK[x]YR(13)	TAFKPHELTESVLPAAR	TTTDHISMAGPWLKYR	sp|P07257|QCR2_YEAST;	sp|P19414|ACON_YEAST;	3	13	(115);	(602);	sp|P07257|QCR2_YEAST(115);	sp|P19414|ACON_YEAST(602);	94154-38470-6455.52-qExHF01_06332_SP0060-SCX23-A
Soluble	inter	76890-T-33241-6042.88-qExHF01_06320_SP0060-SCX13-A	4	760.128	0.0841658	0	0.0662755	-.EKDELDNIEVSK(2)--IDAITVKDVK(7).-	sp|P00128|QCR7_YEAST|sp|P07256|QCR1_YEAST	IDAITVK[x]DVK(6)	EK[x]DELDNIEVSK(1)	IDAITVKDVK	EKDELDNIEVSK	sp|P07256|QCR1_YEAST;	sp|P00128|QCR7_YEAST;	6	1	(416);	(117);	sp|P07256|QCR1_YEAST(416);	sp|P00128|QCR7_YEAST(117);	76890-33241-6042.88-qExHF01_06320_SP0060-SCX13-A
Soluble	inter	128004-T-45229-7881.78-qExHF01_06317_SP0060-SCX11-A	4	975.723	0.0826961	0	0.0669043	-.ADQLANDTENSIKEFEGK(13)--DQITSLKELVAR(7).-	sp|P0CS90|HSP77_YEAST|sp|P39987|HSP7E_YEAST	DQITSLK[x]ELVAR(6)	ADQLANDTENSIK[x]EFEGK(12)	DQITSLKELVAR	ADQLANDTENSIKEFEGK	sp|P0CS90|HSP77_YEAST;	sp|P39987|HSP7E_YEAST;	6	12	(596);	(571);	sp|P0CS90|HSP77_YEAST(596);	sp|P39987|HSP7E_YEAST(571);	128004-45229-7881.78-qExHF01_06317_SP0060-SCX11-A
Soluble	inter	87865-T-36318-6115.25-qExHF01_06331_SP0060-SCX22-A	4	769.147	0.0799896	0	0.0680778	-.GPLATPIGKGHR(9)--ANIM[15.99]KLGDGLFR(5).-	sp|P28241|IDH2_YEAST|sp|P28834|IDH1_YEAST	GPLATPIGK[x]GHR(8)	ANIM[15.99]K[x]LGDGLFR(4)	GPLATPIGKGHR	ANIMKLGDGLFR	sp|P28241|IDH2_YEAST;	sp|P28834|IDH1_YEAST;	8	4	(109);	(199);	sp|P28241|IDH2_YEAST(109);	sp|P28834|IDH1_YEAST(199);	87865-36318-6115.25-qExHF01_06331_SP0060-SCX22-A
Soluble	inter	79163-T-33606-5852.79-qExHF01_06327_SP0060-SCX18-A	5	802.977	0.077156	0	0.0693284	-.DSKVNQNLLEDHSFINYK(3)--AIESYGTASGKPR(11).-	sp|P19414|ACON_YEAST|sp|P25719|CYPC_YEAST	AIESYGTASGK[x]PR(10)	DSK[x]VNQNLLEDHSFINYK(2)	AIESYGTASGKPR	DSKVNQNLLEDHSFINYK	sp|P25719|CYPC_YEAST;	sp|P19414|ACON_YEAST;	10	2	(169);	(27);	sp|P25719|CYPC_YEAST(169);	sp|P19414|ACON_YEAST(27);	79163-33606-5852.79-qExHF01_06327_SP0060-SCX18-A
Soluble	inter	77102-T-33302-6052.19-qExHF01_06320_SP0060-SCX13-A	3	1013.17	0.0757765	0	0.0699456	-.EKDELDNIEVSK(2)--IDAITVKDVK(7).-	sp|P00128|QCR7_YEAST|sp|P07256|QCR1_YEAST	IDAITVK[x]DVK(6)	EK[x]DELDNIEVSK(1)	IDAITVKDVK	EKDELDNIEVSK	sp|P07256|QCR1_YEAST;	sp|P00128|QCR7_YEAST;	6	1	(416);	(117);	sp|P07256|QCR1_YEAST(416);	sp|P00128|QCR7_YEAST(117);	77102-33302-6052.19-qExHF01_06320_SP0060-SCX13-A
Soluble	inter	102340-T-41853-7281.17-qExHF01_06321_SP0060-SCX14-A	4	780.148	0.0755738	0	0.0700367	-.GASVKAVLAELMGR(5)--AQPAEPQAEKK(10).-	sp|P12695|ODP2_YEAST|sp|P16387|ODPA_YEAST	AQPAEPQAEK[x]K(9)	GASVK[x]AVLAELMGR(4)	AQPAEPQAEKK	GASVKAVLAELMGR	sp|P12695|ODP2_YEAST;	sp|P16387|ODPA_YEAST;	9	4	(146);	(152);	sp|P12695|ODP2_YEAST(146);	sp|P16387|ODPA_YEAST(152);	102340-41853-7281.17-qExHF01_06321_SP0060-SCX14-A
Soluble	inter	77130-T-33026-5762.98-qExHF01_06327_SP0060-SCX18-A	4	683.818	0.0751065	0	0.0702473	-.KVSDVLNASR(1)--WDVPGYKDR(7).-	sp|P05626|ATPF_YEAST|sp|P30902|ATP7_YEAST	K[x]VSDVLNASR(0)	WDVPGYK[x]DR(6)	KVSDVLNASR	WDVPGYKDR	sp|P05626|ATPF_YEAST;	sp|P30902|ATP7_YEAST;	0	6	(122);	(165);	sp|P05626|ATPF_YEAST(122);	sp|P30902|ATP7_YEAST(165);	77130-33026-5762.98-qExHF01_06327_SP0060-SCX18-A
Soluble	inter	75431-T-32855-5982.81-qExHF01_06320_SP0060-SCX13-A	3	1046.2	0.0742684	0	0.0706266	-.GEKVLDTGGPISVPVGR(3)--IEKALSASK(3).-	sp|P00830|ATPB_YEAST|sp|P09457|ATPO_YEAST	IEK[x]ALSASK(2)	GEK[x]VLDTGGPISVPVGR(2)	IEKALSASK	GEKVLDTGGPISVPVGR	sp|P09457|ATPO_YEAST;	sp|P00830|ATPB_YEAST;	2	2	(156);	(108);	sp|P09457|ATPO_YEAST(156);	sp|P00830|ATPB_YEAST(108);	75431-32855-5982.81-qExHF01_06320_SP0060-SCX13-A
Soluble	inter	68010-T-31961-5748.26-qExHF01_06321_SP0060-SCX14-A	3	1011.2	0.074172	0	0.0706704	-.IGIQPPKIFQAGK(7)--LQGTKVEEGR(5).-	sp|P53312|SUCB_YEAST|sp|P53598|SUCA_YEAST	LQGTK[x]VEEGR(4)	IGIQPPK[x]IFQAGK(6)	LQGTKVEEGR	IGIQPPKIFQAGK	sp|P53312|SUCB_YEAST;	sp|P53598|SUCA_YEAST;	4	6	(393);	(171);	sp|P53312|SUCB_YEAST(393);	sp|P53598|SUCA_YEAST(171);	68010-31961-5748.26-qExHF01_06321_SP0060-SCX14-A
Soluble	inter	40615-T-22433-4110.4-qExHF01_06328_SP0060-SCX19-A	4	765.663	0.0732984	0	0.0710681	-.VVPIKHSANAGLSSSK(5)--LSTKVISAK(4).-	sp|P09624|DLDH_YEAST|sp|P19955|RT31_YEAST	LSTK[x]VISAK(3)	VVPIK[x]HSANAGLSSSK(4)	LSTKVISAK	VVPIKHSANAGLSSSK	sp|P09624|DLDH_YEAST;	sp|P19955|RT31_YEAST;	3	4	(267);	(69);	sp|P09624|DLDH_YEAST(267);	sp|P19955|RT31_YEAST(69);	40615-22433-4110.4-qExHF01_06328_SP0060-SCX19-A
Soluble	inter	83048-T-34710-6025.69-qExHF01_06327_SP0060-SCX18-A	5	949.866	0.0727676	0	0.0713108	-.SQTDAFYTQYKNGTAASEPTPITK(11)--THPNNIKLSINGIGK(7).-	sp|P21306|ATP5E_YEAST|sp|P38077|ATPG_YEAST	THPNNIK[x]LSINGIGK(6)	SQTDAFYTQYK[x]NGTAASEPTPITK(10)	THPNNIKLSINGIGK	SQTDAFYTQYKNGTAASEPTPITK	sp|P38077|ATPG_YEAST;	sp|P21306|ATP5E_YEAST;	6	10	(160);	(49);	sp|P38077|ATPG_YEAST(160);	sp|P21306|ATP5E_YEAST(49);	83048-34710-6025.69-qExHF01_06327_SP0060-SCX18-A
Soluble	inter	58334-T-27027-5063.17-qExHF01_06323_SP0060-SCX15-A	4	722.115	0.0706373	0	0.0722935	-.LAGITTVKGGTGK(8)--KEQGLFDSNK(1).-	sp|P19414|ACON_YEAST|sp|Q12497|FMP16_YEAST	K[x]EQGLFDSNK(0)	LAGITTVK[x]GGTGK(7)	KEQGLFDSNK	LAGITTVKGGTGK	sp|Q12497|FMP16_YEAST;	sp|P19414|ACON_YEAST;	0	7	(43);	(254);	sp|Q12497|FMP16_YEAST(43);	sp|P19414|ACON_YEAST(254);	58334-27027-5063.17-qExHF01_06323_SP0060-SCX15-A
Soluble	inter	53884-T-27895-5125.27-qExHF01_06321_SP0060-SCX14-A	3	959.801	0.0704904	0	0.0723618	-.LAGITTVKGGTGK(8)--KEQGLFDSNK(1).-	sp|P19414|ACON_YEAST|sp|Q12497|FMP16_YEAST	K[x]EQGLFDSNK(0)	LAGITTVK[x]GGTGK(7)	KEQGLFDSNK	LAGITTVKGGTGK	sp|Q12497|FMP16_YEAST;	sp|P19414|ACON_YEAST;	0	7	(43);	(254);	sp|Q12497|FMP16_YEAST(43);	sp|P19414|ACON_YEAST(254);	53884-27895-5125.27-qExHF01_06321_SP0060-SCX14-A
Soluble	inter	44190-T-24014-4597.88-qExHF01_06320_SP0060-SCX13-A	4	861.41	0.0703262	0	0.0724382	-.SIKLAQQTIPEDTK(3)--NDDKAQTSAVGQK(4).-	sp|P33759|RT05_YEAST|sp|Q03201|RT10_YEAST	NDDK[x]AQTSAVGQK(3)	SIK[x]LAQQTIPEDTK(2)	NDDKAQTSAVGQK	SIKLAQQTIPEDTK	sp|Q03201|RT10_YEAST;	sp|P33759|RT05_YEAST;	3	2	(177);	(34);	sp|Q03201|RT10_YEAST(177);	sp|P33759|RT05_YEAST(34);	44190-24014-4597.88-qExHF01_06320_SP0060-SCX13-A
Soluble	inter	54112-T-25937-4894.65-qExHF01_06323_SP0060-SCX15-A	3	999.494	0.0702059	0	0.0724942	-.KYGVSAEVINLR(1)--KQEAPAEETK(1).-	sp|P12695|ODP2_YEAST|sp|P32473|ODPB_YEAST	K[x]QEAPAEETK(0)	K[x]YGVSAEVINLR(0)	KQEAPAEETK	KYGVSAEVINLR	sp|P12695|ODP2_YEAST;	sp|P32473|ODPB_YEAST;	0	0	(147);	(264);	sp|P12695|ODP2_YEAST(147);	sp|P32473|ODPB_YEAST(264);	54112-25937-4894.65-qExHF01_06323_SP0060-SCX15-A
Soluble	inter	96223-T-38481-6615.03-qExHF01_06327_SP0060-SCX18-A	5	956.096	0.0698781	0	0.072647	-.NPIPTKTTLPSNALNQLTSR(6)--KQHVLNCLVQNEPGVLSR(1).-	sp|P07342|ILVB_YEAST|sp|P25605|ILV6_YEAST	K[x]QHVLNCLVQNEPGVLSR(0)	NPIPTK[x]TTLPSNALNQLTSR(5)	KQHVLNCLVQNEPGVLSR	NPIPTKTTLPSNALNQLTSR	sp|P25605|ILV6_YEAST;	sp|P07342|ILVB_YEAST;	0	5	(76);	(265);	sp|P25605|ILV6_YEAST(76);	sp|P07342|ILVB_YEAST(265);	96223-38481-6615.03-qExHF01_06327_SP0060-SCX18-A
Soluble	inter	92373-T-35435-6344.87-qExHF01_06324_SP0060-SCX16-A	5	879.054	0.0696904	0	0.0727347	-.ILVPEGTKDIPVNKPIAVYVEDK(8)--AKTNQDTEGFVK(2).-	sp|P09624|DLDH_YEAST|sp|P12695|ODP2_YEAST	AK[x]TNQDTEGFVK(1)	ILVPEGTK[x]DIPVNKPIAVYVEDK(7)	AKTNQDTEGFVK	ILVPEGTKDIPVNKPIAVYVEDK	sp|P09624|DLDH_YEAST;	sp|P12695|ODP2_YEAST;	1	7	(421);	(98);	sp|P09624|DLDH_YEAST(421);	sp|P12695|ODP2_YEAST(98);	92373-35435-6344.87-qExHF01_06324_SP0060-SCX16-A
Soluble	inter	75971-T-32997-6004.78-qExHF01_06320_SP0060-SCX13-A	4	906.97	0.0696368	0	0.0727597	-.TVSKAQEPPVASNSFTPFPR(4)--LSTKVISAK(4).-	sp|P09624|DLDH_YEAST|sp|P19262|ODO2_YEAST	LSTK[x]VISAK(3)	TVSK[x]AQEPPVASNSFTPFPR(3)	LSTKVISAK	TVSKAQEPPVASNSFTPFPR	sp|P09624|DLDH_YEAST;	sp|P19262|ODO2_YEAST;	3	3	(267);	(217);	sp|P09624|DLDH_YEAST(267);	sp|P19262|ODO2_YEAST(217);	75971-32997-6004.78-qExHF01_06320_SP0060-SCX13-A
Soluble	inter	53987-T-27926-5129.97-qExHF01_06321_SP0060-SCX14-A	3	960.134	0.069145	0	0.0729899	-.LAGITTVKGGTGK(8)--KEQGLFDSNK(1).-	sp|P19414|ACON_YEAST|sp|Q12497|FMP16_YEAST	K[x]EQGLFDSNK(0)	LAGITTVK[x]GGTGK(7)	KEQGLFDSNK	LAGITTVKGGTGK	sp|Q12497|FMP16_YEAST;	sp|P19414|ACON_YEAST;	0	7	(43);	(254);	sp|Q12497|FMP16_YEAST(43);	sp|P19414|ACON_YEAST(254);	53987-27926-5129.97-qExHF01_06321_SP0060-SCX14-A
Soluble	inter	136239-T-50956-8646.35-qExHF01_06325_SP0060-SCX17-A	5	810.801	0.0688686	0	0.0731197	-.SSDLTIMTLDKMMSQPLLR(11)--DHGVEDPLTLKK(11).-	sp|P17558|RTPT_YEAST|sp|Q03246|RT17_YEAST	DHGVEDPLTLK[x]K(10)	SSDLTIMTLDK[x]MMSQPLLR(10)	DHGVEDPLTLKK	SSDLTIMTLDKMMSQPLLR	sp|Q03246|RT17_YEAST;	sp|P17558|RTPT_YEAST;	10	10	(216);	(158);	sp|Q03246|RT17_YEAST(216);	sp|P17558|RTPT_YEAST(158);	136239-50956-8646.35-qExHF01_06325_SP0060-SCX17-A
Soluble	inter	62187-T-30298-5491.92-qExHF01_06321_SP0060-SCX14-A	4	860.945	0.0682262	0	0.0734221	-.LVGPNCPGIINPATKVR(15)--LQGTKVEEGR(5).-	sp|P53312|SUCB_YEAST|sp|P53598|SUCA_YEAST	LQGTK[x]VEEGR(4)	LVGPNCPGIINPATK[x]VR(14)	LQGTKVEEGR	LVGPNCPGIINPATKVR	sp|P53312|SUCB_YEAST;	sp|P53598|SUCA_YEAST;	4	14	(393);	(162);	sp|P53312|SUCB_YEAST(393);	sp|P53598|SUCA_YEAST(162);	62187-30298-5491.92-qExHF01_06321_SP0060-SCX14-A
Soluble	inter	87879-T-36321-6115.65-qExHF01_06331_SP0060-SCX22-A	5	613.508	0.0674948	0	0.0737679	-.GPLATPIGKGHR(9)--ANIM[15.99]KLGDGLFR(5).-	sp|P28241|IDH2_YEAST|sp|P28834|IDH1_YEAST	GPLATPIGK[x]GHR(8)	ANIM[15.99]K[x]LGDGLFR(4)	GPLATPIGKGHR	ANIMKLGDGLFR	sp|P28241|IDH2_YEAST;	sp|P28834|IDH1_YEAST;	8	4	(109);	(199);	sp|P28241|IDH2_YEAST(109);	sp|P28834|IDH1_YEAST(199);	87879-36321-6115.65-qExHF01_06331_SP0060-SCX22-A
Soluble	inter	42132-T-22950-4227.64-qExHF01_06325_SP0060-SCX17-A	4	674.04	0.0671995	0	0.073908	-.GSGSEDSFVKR(10)--AKEDYYAR(2).-	sp|P01097|ATIF_YEAST|sp|P01098|STF1_YEAST	AK[x]EDYYAR(1)	GSGSEDSFVK[x]R(9)	AKEDYYAR	GSGSEDSFVKR	sp|P01098|STF1_YEAST;	sp|P01097|ATIF_YEAST;	1	9	(47);	(41);	sp|P01098|STF1_YEAST(47);	sp|P01097|ATIF_YEAST(41);	42132-22950-4227.64-qExHF01_06325_SP0060-SCX17-A
Soluble	inter	59836-T-29635-5389.97-qExHF01_06321_SP0060-SCX14-A	4	746.103	0.0665705	0	0.0742072	-.DDGSKGTTLSLVQK(5)--AKEDYYAR(2).-	sp|P01098|STF1_YEAST|sp|P32445|RIM1_YEAST	AK[x]EDYYAR(1)	DDGSK[x]GTTLSLVQK(4)	AKEDYYAR	DDGSKGTTLSLVQK	sp|P01098|STF1_YEAST;	sp|P32445|RIM1_YEAST;	1	4	(47);	(102);	sp|P01098|STF1_YEAST(47);	sp|P32445|RIM1_YEAST(102);	59836-29635-5389.97-qExHF01_06321_SP0060-SCX14-A
Soluble	inter	73145-T-32239-5885.22-qExHF01_06320_SP0060-SCX13-A	4	864.439	0.0665266	0	0.0742282	-.IKGVSDEANLNETGR(2)--TVDLSISTKIQK(9).-	sp|P07251|ATPA_YEAST|sp|P09457|ATPO_YEAST	TVDLSISTK[x]IQK(8)	IK[x]GVSDEANLNETGR(1)	TVDLSISTKIQK	IKGVSDEANLNETGR	sp|P09457|ATPO_YEAST;	sp|P07251|ATPA_YEAST;	8	1	(200);	(54);	sp|P09457|ATPO_YEAST(200);	sp|P07251|ATPA_YEAST(54);	73145-32239-5885.22-qExHF01_06320_SP0060-SCX13-A
Soluble	inter	86887-T-37411-6598.45-qExHF01_06321_SP0060-SCX14-A	3	915.803	0.0661398	0	0.0744128	-.DAPTKISTLAVK(5)--LSLGEAFKK(8).-	sp|P07256|QCR1_YEAST|sp|P07257|QCR2_YEAST	LSLGEAFK[x]K(7)	DAPTK[x]ISTLAVK(4)	LSLGEAFKK	DAPTKISTLAVK	sp|P07256|QCR1_YEAST;	sp|P07257|QCR2_YEAST;	7	4	(408);	(27);	sp|P07256|QCR1_YEAST(408);	sp|P07257|QCR2_YEAST(27);	86887-37411-6598.45-qExHF01_06321_SP0060-SCX14-A
Soluble	inter	87848-T-36536-6144.39-qExHF01_06332_SP0060-SCX23-A	5	1066.33	0.0660721	0	0.0744452	-.RPEPAPSFNVDPLEQPAEPSKLAK(21)--LKHEHLNDITNLTNNFGGR(2).-	sp|P07342|ILVB_YEAST|sp|P25605|ILV6_YEAST	LK[x]HEHLNDITNLTNNFGGR(1)	RPEPAPSFNVDPLEQPAEPSK[x]LAK(20)	LKHEHLNDITNLTNNFGGR	RPEPAPSFNVDPLEQPAEPSKLAK	sp|P25605|ILV6_YEAST;	sp|P07342|ILVB_YEAST;	1	20	(218);	(74);	sp|P25605|ILV6_YEAST(218);	sp|P07342|ILVB_YEAST(74);	87848-36536-6144.39-qExHF01_06332_SP0060-SCX23-A
Soluble	inter	116484-T-43443-7419.49-qExHF01_06329_SP0060-SCX20-A	4	1000.28	0.0657822	0	0.074584	-.NHGADIGKVLAGISVPPR(8)--NVLIEQPFGPPKITK(12).-	sp|P00927|THDH_YEAST|sp|P19882|HSP60_YEAST	NVLIEQPFGPPK[x]ITK(11)	NHGADIGK[x]VLAGISVPPR(7)	NVLIEQPFGPPKITK	NHGADIGKVLAGISVPPR	sp|P19882|HSP60_YEAST;	sp|P00927|THDH_YEAST;	11	7	(69);	(535);	sp|P19882|HSP60_YEAST(69);	sp|P00927|THDH_YEAST(535);	116484-43443-7419.49-qExHF01_06329_SP0060-SCX20-A
Soluble	inter	104053-T-42347-7357.62-qExHF01_06321_SP0060-SCX14-A	4	948.495	0.0657655	0	0.074592	-.AKANSIINAIPGNNILTK(2)--ANLLSSKALYYGK(7).-	sp|P05626|ATPF_YEAST|sp|Q12233|ATPN_YEAST	ANLLSSK[x]ALYYGK(6)	AK[x]ANSIINAIPGNNILTK(1)	ANLLSSKALYYGK	AKANSIINAIPGNNILTK	sp|Q12233|ATPN_YEAST;	sp|P05626|ATPF_YEAST;	6	1	(22);	(49);	sp|Q12233|ATPN_YEAST(22);	sp|P05626|ATPF_YEAST(49);	104053-42347-7357.62-qExHF01_06321_SP0060-SCX14-A
Soluble	inter	80238-T-33252-5800.61-qExHF01_06329_SP0060-SCX20-A	4	913.942	0.0653453	0	0.0747936	-.GTM[15.99]KDPIIIESYDDYR(4)--GPLATPIGKGHR(9).-	sp|P04037|COX4_YEAST|sp|P28241|IDH2_YEAST	GPLATPIGK[x]GHR(8)	GTM[15.99]K[x]DPIIIESYDDYR(3)	GPLATPIGKGHR	GTMKDPIIIESYDDYR	sp|P28241|IDH2_YEAST;	sp|P04037|COX4_YEAST;	8	3	(109);	(95);	sp|P28241|IDH2_YEAST(109);	sp|P04037|COX4_YEAST(95);	80238-33252-5800.61-qExHF01_06329_SP0060-SCX20-A
Soluble	inter	86842-T-36021-6069.34-qExHF01_06331_SP0060-SCX22-A	5	684.125	0.0650285	0	0.074946	-.SIYGSKFADENFVK(6)--LYHKDLLSADK(4).-	sp|P19414|ACON_YEAST|sp|P25719|CYPC_YEAST	LYHK[x]DLLSADK(3)	SIYGSK[x]FADENFVK(5)	LYHKDLLSADK	SIYGSKFADENFVK	sp|P19414|ACON_YEAST;	sp|P25719|CYPC_YEAST;	3	5	(320);	(100);	sp|P19414|ACON_YEAST(320);	sp|P25719|CYPC_YEAST(100);	86842-36021-6069.34-qExHF01_06331_SP0060-SCX22-A
Soluble	inter	89573-T-35230-6351.21-qExHF01_06323_SP0060-SCX15-A	4	647.573	0.063632	0	0.0756214	-.VIDVIKAFDK(6)--KLDPVSDR(1).-	sp|P32463|ACPM_YEAST|sp|P40491|FMC1_YEAST	K[x]LDPVSDR(0)	VIDVIK[x]AFDK(5)	KLDPVSDR	VIDVIKAFDK	sp|P40491|FMC1_YEAST;	sp|P32463|ACPM_YEAST;	0	5	(64);	(54);	sp|P40491|FMC1_YEAST(64);	sp|P32463|ACPM_YEAST(54);	89573-35230-6351.21-qExHF01_06323_SP0060-SCX15-A
Soluble	inter	60055-T-28597-5318.56-qExHF01_06320_SP0060-SCX13-A	4	887.173	0.063351	0	0.0757581	-.QEAPAEETKTSAPEAK(9)--KYGVSAEVINLR(1).-	sp|P12695|ODP2_YEAST|sp|P32473|ODPB_YEAST	K[x]YGVSAEVINLR(0)	QEAPAEETK[x]TSAPEAK(8)	KYGVSAEVINLR	QEAPAEETKTSAPEAK	sp|P32473|ODPB_YEAST;	sp|P12695|ODP2_YEAST;	0	8	(264);	(156);	sp|P32473|ODPB_YEAST(264);	sp|P12695|ODP2_YEAST(156);	60055-28597-5318.56-qExHF01_06320_SP0060-SCX13-A
Soluble	inter	51136-T-25508-4398.38-qExHF01_06332_SP0060-SCX23-A	4	913.146	0.0632164	0	0.0758236	-.NTEEGKALVHHYEECAER(6)--SDEYLKSK(6).-	sp|P00127|QCR6_YEAST|sp|P00424|COX5A_YEAST|sp|P00425|COX5B_YEAST	SDEYLK[x]SK(5)	NTEEGK[x]ALVHHYEECAER(5)	SDEYLKSK	NTEEGKALVHHYEECAER	sp|P00424|COX5A_YEAST;sp|P00425|COX5B_YEAST;	sp|P00127|QCR6_YEAST;	5	5	(137);(135);	(92);	sp|P00424|COX5A_YEAST(137);sp|P00425|COX5B_YEAST(135);	sp|P00127|QCR6_YEAST(92);	51136-25508-4398.38-qExHF01_06332_SP0060-SCX23-A
Soluble	inter	33922-T-20509-3808.8-qExHF01_06328_SP0060-SCX19-A	5	666.339	0.0628341	0	0.0760101	-.VVPIKHSANAGLSSSK(5)--NM[15.99]SNPKIPATK(6).-	sp|P19955|RT31_YEAST|sp|P20967|ODO1_YEAST	NM[15.99]SNPK[x]IPATK(5)	VVPIK[x]HSANAGLSSSK(4)	NMSNPKIPATK	VVPIKHSANAGLSSSK	sp|P20967|ODO1_YEAST;	sp|P19955|RT31_YEAST;	5	4	(82);	(69);	sp|P20967|ODO1_YEAST(82);	sp|P19955|RT31_YEAST(69);	33922-20509-3808.8-qExHF01_06328_SP0060-SCX19-A
Soluble	inter	93083-T-37325-6427.16-qExHF01_06325_SP0060-SCX17-A	5	1086.11	0.0617735	0	0.0765297	-.LGPLQGSM[15.99]PPELVCPPYAPGETKEDIAR(23)--HSGQAEGYSYTDANIKK(16).-	sp|P00044|CYC1_YEAST|sp|P00175|CYB2_YEAST	HSGQAEGYSYTDANIK[x]K(15)	LGPLQGSM[15.99]PPELVCPPYAPGETK[x]EDIAR(22)	HSGQAEGYSYTDANIKK	LGPLQGSMPPELVCPPYAPGETKEDIAR	sp|P00044|CYC1_YEAST;	sp|P00175|CYB2_YEAST;	15	22	(60);	(183);	sp|P00044|CYC1_YEAST(60);	sp|P00175|CYB2_YEAST(183);	93083-37325-6427.16-qExHF01_06325_SP0060-SCX17-A
Soluble	inter	70275-T-32629-5857.19-qExHF01_06321_SP0060-SCX14-A	3	1011.2	0.060581	0	0.0771183	-.IGIQPPKIFQAGK(7)--LQGTKVEEGR(5).-	sp|P53312|SUCB_YEAST|sp|P53598|SUCA_YEAST	LQGTK[x]VEEGR(4)	IGIQPPK[x]IFQAGK(6)	LQGTKVEEGR	IGIQPPKIFQAGK	sp|P53312|SUCB_YEAST;	sp|P53598|SUCA_YEAST;	4	6	(393);	(171);	sp|P53312|SUCB_YEAST(393);	sp|P53598|SUCA_YEAST(171);	70275-32629-5857.19-qExHF01_06321_SP0060-SCX14-A
Soluble	inter	60283-T-28669-5331.1-qExHF01_06320_SP0060-SCX13-A	4	886.672	0.0597311	0.001428	0.0775405	-.QEAPAEETKTSAPEAK(9)--KYGVSAEVINLR(1).-	sp|P12695|ODP2_YEAST|sp|P32473|ODPB_YEAST	K[x]YGVSAEVINLR(0)	QEAPAEETK[x]TSAPEAK(8)	KYGVSAEVINLR	QEAPAEETKTSAPEAK	sp|P32473|ODPB_YEAST;	sp|P12695|ODP2_YEAST;	0	8	(264);	(156);	sp|P32473|ODPB_YEAST(264);	sp|P12695|ODP2_YEAST(156);	60283-28669-5331.1-qExHF01_06320_SP0060-SCX13-A
Soluble	inter	55188-T-26719-4588.47-qExHF01_06332_SP0060-SCX23-A	6	675.345	0.0586794	0.00281353	0.0780662	-.HSANAGLSSSKTSVFVNRPLQK(11)--NMSNPKIPATK(6).-	sp|P19955|RT31_YEAST|sp|P20967|ODO1_YEAST	NMSNPK[x]IPATK(5)	HSANAGLSSSK[x]TSVFVNRPLQK(10)	NMSNPKIPATK	HSANAGLSSSKTSVFVNRPLQK	sp|P20967|ODO1_YEAST;	sp|P19955|RT31_YEAST;	5	10	(82);	(80);	sp|P20967|ODO1_YEAST(82);	sp|P19955|RT31_YEAST(80);	55188-26719-4588.47-qExHF01_06332_SP0060-SCX23-A
Soluble	inter	49508-T-22511-4994-qExHF01_06314_SP0060-SCX08-A	3	814.071	0.0586063	0.00281353	0.0781029	-.ALKQVAGSLK(3)--AEKLAAEAN(3).-	sp|P00830|ATPB_YEAST|sp|P07251|ATPA_YEAST	AEK[x]LAAEAN(2)	ALK[x]QVAGSLK(2)	AEKLAAEAN	ALKQVAGSLK	sp|P00830|ATPB_YEAST;	sp|P07251|ATPA_YEAST;	2	2	(505);	(421);	sp|P00830|ATPB_YEAST(505);	sp|P07251|ATPA_YEAST(421);	49508-22511-4994-qExHF01_06314_SP0060-SCX08-A
Soluble	inter	68660-T-30101-5357.7-qExHF01_06330_SP0060-SCX21-A	4	844.411	0.0576725	0.00281353	0.0785729	-.ELKEHGDVLLTER(3)--EEAPFENGGKLK(10).-	sp|O60200|MDM35_YEAST|sp|Q04006|UPS3_YEAST	EEAPFENGGK[x]LK(9)	ELK[x]EHGDVLLTER(2)	EEAPFENGGKLK	ELKEHGDVLLTER	sp|O60200|MDM35_YEAST;	sp|Q04006|UPS3_YEAST;	9	2	(80);	(44);	sp|O60200|MDM35_YEAST(80);	sp|Q04006|UPS3_YEAST(44);	68660-30101-5357.7-qExHF01_06330_SP0060-SCX21-A
Soluble	inter	20841-T-16182-3329.71-qExHF01_06324_SP0060-SCX16-A	4	679.813	0.0573827	0.00281353	0.0787193	-.KSSSVSSYSSAK(1)--GTSSAFEKR(8).-	sp|P47150|RT07_YEAST|sp|Q01163|RT23_YEAST	GTSSAFEK[x]R(7)	K[x]SSSVSSYSSAK(0)	GTSSAFEKR	KSSSVSSYSSAK	sp|P47150|RT07_YEAST;	sp|Q01163|RT23_YEAST;	7	0	(229);	(38);	sp|P47150|RT07_YEAST(229);	sp|Q01163|RT23_YEAST(38);	20841-16182-3329.71-qExHF01_06324_SP0060-SCX16-A
Soluble	inter	136373-T-51004-8653.96-qExHF01_06325_SP0060-SCX17-A	5	809.391	0.055673	0.00281353	0.0795887	-.SSDLTIMTLDKMMSQPLLR(11)--DHGVEDPLTLKK(11).-	sp|P17558|RTPT_YEAST|sp|Q03246|RT17_YEAST	DHGVEDPLTLK[x]K(10)	SSDLTIMTLDK[x]MMSQPLLR(10)	DHGVEDPLTLKK	SSDLTIMTLDKMMSQPLLR	sp|Q03246|RT17_YEAST;	sp|P17558|RTPT_YEAST;	10	10	(216);	(158);	sp|Q03246|RT17_YEAST(216);	sp|P17558|RTPT_YEAST(158);	136373-51004-8653.96-qExHF01_06325_SP0060-SCX17-A
Soluble	inter	31946-T-23481-5620.62-qExHF01_06313_SP0060-SCX07-A	4	855.143	0.0543671	0.00281353	0.0802592	-.LLKNNTGDANTEEAAAR(3)--SPPVYSDISR(1).-	sp|P04840|VDAC1_YEAST|sp|P16547|OM45_YEAST	S[x]PPVYSDISR(0)	LLK[x]NNTGDANTEEAAAR(2)	SPPVYSDISR	LLKNNTGDANTEEAAAR	sp|P04840|VDAC1_YEAST;	sp|P16547|OM45_YEAST;	0	2	(2);	(204);	sp|P04840|VDAC1_YEAST(2);	sp|P16547|OM45_YEAST(204);	31946-23481-5620.62-qExHF01_06313_SP0060-SCX07-A
Soluble	inter	41612-T-22692-4150.42-qExHF01_06328_SP0060-SCX19-A	4	862.901	0.0542389	0.00281353	0.0803254	-.TVDIKTDNKDEEK(5)--EEQAQYEEKLK(9).-	sp|P81449|ATPJ_YEAST|sp|P81451|ATP19_YEAST	EEQAQYEEK[x]LK(8)	TVDIK[x]TDNKDEEK(4)	EEQAQYEEKLK	TVDIKTDNKDEEK	sp|P81449|ATPJ_YEAST;	sp|P81451|ATP19_YEAST;	8	4	(42);	(45);	sp|P81449|ATPJ_YEAST(42);	sp|P81451|ATP19_YEAST(45);	41612-22692-4150.42-qExHF01_06328_SP0060-SCX19-A
Soluble	inter	106016-T-40543-7142.57-qExHF01_06319_SP0060-SCX12-A	4	815.92	0.0532902	0.00281353	0.0808164	-.DIPVNKPIAVYVEDK(6)--SKNDPIAGLK(2).-	sp|P12695|ODP2_YEAST|sp|P16387|ODPA_YEAST	SK[x]NDPIAGLK(1)	DIPVNK[x]PIAVYVEDK(5)	SKNDPIAGLK	DIPVNKPIAVYVEDK	sp|P16387|ODPA_YEAST;	sp|P12695|ODP2_YEAST;	1	5	(333);	(104);	sp|P16387|ODPA_YEAST(333);	sp|P12695|ODP2_YEAST(104);	106016-40543-7142.57-qExHF01_06319_SP0060-SCX12-A
Soluble	inter	86733-T-35775-6192.82-qExHF01_06327_SP0060-SCX18-A	5	613.341	0.0508123	0.00559585	0.0821132	-.LDLSNIKPIQLKPK(7)--LSTKVISAK(4).-	sp|P09624|DLDH_YEAST|sp|P16451|ODPX_YEAST	LSTK[x]VISAK(3)	LDLSNIK[x]PIQLKPK(6)	LSTKVISAK	LDLSNIKPIQLKPK	sp|P09624|DLDH_YEAST;	sp|P16451|ODPX_YEAST;	3	6	(267);	(237);	sp|P09624|DLDH_YEAST(267);	sp|P16451|ODPX_YEAST(237);	86733-35775-6192.82-qExHF01_06327_SP0060-SCX18-A
Soluble	inter	89403-T-35966-6310.31-qExHF01_06330_SP0060-SCX21-A	5	779.399	0.0486123	0.00559585	0.0832821	-.SIRPLDTEAIIKTVK[534.17]K(12)--KSDVAAPQGR(1).-	sp|P12695|ODP2_YEAST|sp|P32473|ODPB_YEAST	K[x]SDVAAPQGR(0)	SIRPLDTEAIIK[x]TVK[534.17]K(11)	KSDVAAPQGR	SIRPLDTEAIIKTVKK	sp|P12695|ODP2_YEAST;	sp|P32473|ODPB_YEAST;	0	11	(164);	(287);	sp|P12695|ODP2_YEAST(164);	sp|P32473|ODPB_YEAST(287);	89403-35966-6310.31-qExHF01_06330_SP0060-SCX21-A
Soluble	inter	133455-T-50853-8662.85-qExHF01_06327_SP0060-SCX18-A	5	808.792	0.0477319	0.00559585	0.0837544	-.SSDLTIMTLDKMMSQPLLR(11)--DHGVEDPLTLKK(11).-	sp|P17558|RTPT_YEAST|sp|Q03246|RT17_YEAST	DHGVEDPLTLK[x]K(10)	SSDLTIMTLDK[x]MMSQPLLR(10)	DHGVEDPLTLKK	SSDLTIMTLDKMMSQPLLR	sp|Q03246|RT17_YEAST;	sp|P17558|RTPT_YEAST;	10	10	(216);	(158);	sp|Q03246|RT17_YEAST(216);	sp|P17558|RTPT_YEAST(158);	133455-50853-8662.85-qExHF01_06327_SP0060-SCX18-A
Soluble	inter	89438-T-36767-6184.55-qExHF01_06331_SP0060-SCX22-A	4	764.897	0.0458237	0.00645767	0.0847875	-.GPLATPIGKGHR(9)--ANIMKLGDGLFR(5).-	sp|P28241|IDH2_YEAST|sp|P28834|IDH1_YEAST	GPLATPIGK[x]GHR(8)	ANIMK[x]LGDGLFR(4)	GPLATPIGKGHR	ANIMKLGDGLFR	sp|P28241|IDH2_YEAST;	sp|P28834|IDH1_YEAST;	8	4	(109);	(199);	sp|P28241|IDH2_YEAST(109);	sp|P28834|IDH1_YEAST(199);	89438-36767-6184.55-qExHF01_06331_SP0060-SCX22-A
Soluble	inter	109731-T-43219-7231.14-qExHF01_06332_SP0060-SCX23-A	6	863.898	0.0441538	0.00645767	0.085702	-.QNKTFEVINPSTEEEICHIYEGR(3)--TTTDHISMAGPWLKYR(14).-	sp|P19414|ACON_YEAST|sp|P46367|ALDH4_YEAST	TTTDHISMAGPWLK[x]YR(13)	QNK[x]TFEVINPSTEEEICHIYEGR(2)	TTTDHISMAGPWLKYR	QNKTFEVINPSTEEEICHIYEGR	sp|P19414|ACON_YEAST;	sp|P46367|ALDH4_YEAST;	13	2	(602);	(60);	sp|P19414|ACON_YEAST(602);	sp|P46367|ALDH4_YEAST(60);	109731-43219-7231.14-qExHF01_06332_SP0060-SCX23-A
Soluble	inter	87608-T-35609-6176.51-qExHF01_06328_SP0060-SCX19-A	5	784.986	0.0441231	0.00645767	0.085719	-.TAFKPHELTESVLPAAR(4)--FKTETGIDLENDR(2).-	sp|P07257|QCR2_YEAST|sp|P0CS90|HSP77_YEAST	FK[x]TETGIDLENDR(1)	TAFK[x]PHELTESVLPAAR(3)	FKTETGIDLENDR	TAFKPHELTESVLPAAR	sp|P0CS90|HSP77_YEAST;	sp|P07257|QCR2_YEAST;	1	3	(268);	(115);	sp|P0CS90|HSP77_YEAST(268);	sp|P07257|QCR2_YEAST(115);	87608-35609-6176.51-qExHF01_06328_SP0060-SCX19-A
Soluble	inter	81098-T-33045-6011.43-qExHF01_06323_SP0060-SCX15-A	4	794.625	0.0440688	0.00645767	0.0857489	-.ASLKNGYPIEDAR(4)--SEWDAKVAAVR(6).-	sp|P12687|RM02_YEAST|sp|Q06678|RM35_YEAST	SEWDAK[x]VAAVR(5)	ASLK[x]NGYPIEDAR(3)	SEWDAKVAAVR	ASLKNGYPIEDAR	sp|Q06678|RM35_YEAST;	sp|P12687|RM02_YEAST;	5	3	(346);	(206);	sp|Q06678|RM35_YEAST(346);	sp|P12687|RM02_YEAST(206);	81098-33045-6011.43-qExHF01_06323_SP0060-SCX15-A
Soluble	inter	83623-T-34654-6015.66-qExHF01_06325_SP0060-SCX17-A	5	1001.69	0.0427373	0.00645767	0.0864855	-.VIFQGFTGKQGTFHASISQEYGTNVVGGTNPK(9)--LQGTKVEEGR(5).-	sp|P53312|SUCB_YEAST|sp|P53598|SUCA_YEAST	LQGTK[x]VEEGR(4)	VIFQGFTGK[x]QGTFHASISQEYGTNVVGGTNPK(8)	LQGTKVEEGR	VIFQGFTGKQGTFHASISQEYGTNVVGGTNPK	sp|P53312|SUCB_YEAST;	sp|P53598|SUCA_YEAST;	4	8	(393);	(47);	sp|P53312|SUCB_YEAST(393);	sp|P53598|SUCA_YEAST(47);	83623-34654-6015.66-qExHF01_06325_SP0060-SCX17-A
Soluble	inter	67004-T-31668-5701.54-qExHF01_06321_SP0060-SCX14-A	3	1007.85	0.0427203	0.00645767	0.086495	-.IGIQPPKIFQAGK(7)--LQGTKVEEGR(5).-	sp|P53312|SUCB_YEAST|sp|P53598|SUCA_YEAST	LQGTK[x]VEEGR(4)	IGIQPPK[x]IFQAGK(6)	LQGTKVEEGR	IGIQPPKIFQAGK	sp|P53312|SUCB_YEAST;	sp|P53598|SUCA_YEAST;	4	6	(393);	(171);	sp|P53312|SUCB_YEAST(393);	sp|P53598|SUCA_YEAST(171);	67004-31668-5701.54-qExHF01_06321_SP0060-SCX14-A
Soluble	inter	56859-T-27383-4723.6-qExHF01_06331_SP0060-SCX22-A	4	874.142	0.0421006	0.00645767	0.08684	-.ADQENSPLHTVGFDAR(1)--EHFKNTEEGK(4).-	sp|P00127|QCR6_YEAST|sp|Q01519|COX12_YEAST	EHFK[x]NTEEGK(3)	A[x]DQENSPLHTVGFDAR(0)	EHFKNTEEGK	ADQENSPLHTVGFDAR	sp|P00127|QCR6_YEAST;	sp|Q01519|COX12_YEAST;	3	0	(86);	(2);	sp|P00127|QCR6_YEAST(86);	sp|Q01519|COX12_YEAST(2);	56859-27383-4723.6-qExHF01_06331_SP0060-SCX22-A
Soluble	inter	87494-T-35265-6122.88-qExHF01_06329_SP0060-SCX20-A	4	907.93	0.041472	0.00645767	0.0871914	-.GTMKDPIIIESYDDYR(4)--GPLATPIGKGHR(9).-	sp|P04037|COX4_YEAST|sp|P28241|IDH2_YEAST	GPLATPIGK[x]GHR(8)	GTMK[x]DPIIIESYDDYR(3)	GPLATPIGKGHR	GTMKDPIIIESYDDYR	sp|P28241|IDH2_YEAST;	sp|P04037|COX4_YEAST;	8	3	(109);	(95);	sp|P28241|IDH2_YEAST(109);	sp|P04037|COX4_YEAST(95);	87494-35265-6122.88-qExHF01_06329_SP0060-SCX20-A
Soluble	inter	68705-T-32163-5779.59-qExHF01_06321_SP0060-SCX14-A	4	756.136	0.0401951	0.00645767	0.0879096	-.IGIQPPKIFQAGK(7)--LQGTKVEEGR(5).-	sp|P53312|SUCB_YEAST|sp|P53598|SUCA_YEAST	LQGTK[x]VEEGR(4)	IGIQPPK[x]IFQAGK(6)	LQGTKVEEGR	IGIQPPKIFQAGK	sp|P53312|SUCB_YEAST;	sp|P53598|SUCA_YEAST;	4	6	(393);	(171);	sp|P53312|SUCB_YEAST(393);	sp|P53598|SUCA_YEAST(171);	68705-32163-5779.59-qExHF01_06321_SP0060-SCX14-A
Soluble	inter	175893-T-8892-1777.76-qExHF01_06332_SP0060-SCX23-A	5	547.045	0.0393882	0.00645767	0.0883665	-.ENSSEETASKK(10)--KDIDEHKK(1).-	sp|P19262|ODO2_YEAST|sp|P20967|ODO1_YEAST	K[x]DIDEHKK(0)	ENSSEETASK[x]K(9)	KDIDEHKK	ENSSEETASKK	sp|P20967|ODO1_YEAST;	sp|P19262|ODO2_YEAST;	0	9	(548);	(187);	sp|P20967|ODO1_YEAST(548);	sp|P19262|ODO2_YEAST(187);	175893-8892-1777.76-qExHF01_06332_SP0060-SCX23-A
Soluble	inter	58368-T-27038-5064.96-qExHF01_06323_SP0060-SCX15-A	3	962.818	0.0390012	0.00645767	0.0885865	-.LAGITTVKGGTGK(8)--KEQGLFDSNK(1).-	sp|P19414|ACON_YEAST|sp|Q12497|FMP16_YEAST	K[x]EQGLFDSNK(0)	LAGITTVK[x]GGTGK(7)	KEQGLFDSNK	LAGITTVKGGTGK	sp|Q12497|FMP16_YEAST;	sp|P19414|ACON_YEAST;	0	7	(43);	(254);	sp|Q12497|FMP16_YEAST(43);	sp|P19414|ACON_YEAST(254);	58368-27038-5064.96-qExHF01_06323_SP0060-SCX15-A
Soluble	inter	47712-T-24258-4632.63-qExHF01_06323_SP0060-SCX15-A	4	698.082	0.0387241	0.00645767	0.0887443	-.LEPPSAEAVKK(10)--SKETTIDYR(2).-	sp|P33893|GATB_YEAST|sp|P53260|GATF_YEAST	SK[x]ETTIDYR(1)	LEPPSAEAVK[x]K(9)	SKETTIDYR	LEPPSAEAVKK	sp|P33893|GATB_YEAST;	sp|P53260|GATF_YEAST;	1	9	(292);	(75);	sp|P33893|GATB_YEAST(292);	sp|P53260|GATF_YEAST(75);	47712-24258-4632.63-qExHF01_06323_SP0060-SCX15-A
Soluble	inter	114396-T-43284-7418.9-qExHF01_06328_SP0060-SCX19-A	5	800.829	0.0383447	0.00645767	0.0889609	-.NHGADIGKVLAGISVPPR(8)--NVLIEQPFGPPKITK(12).-	sp|P00927|THDH_YEAST|sp|P19882|HSP60_YEAST	NVLIEQPFGPPK[x]ITK(11)	NHGADIGK[x]VLAGISVPPR(7)	NVLIEQPFGPPKITK	NHGADIGKVLAGISVPPR	sp|P19882|HSP60_YEAST;	sp|P00927|THDH_YEAST;	11	7	(69);	(535);	sp|P19882|HSP60_YEAST(69);	sp|P00927|THDH_YEAST(535);	114396-43284-7418.9-qExHF01_06328_SP0060-SCX19-A
Soluble	inter	175719-T-8837-1768.93-qExHF01_06332_SP0060-SCX23-A	4	685.819	0.0378253	0.00645767	0.0892582	-.ENSSEETASKK(10)--KDIDEHKK(1).-	sp|P19262|ODO2_YEAST|sp|P20967|ODO1_YEAST	K[x]DIDEHKK(0)	ENSSEETASK[x]K(9)	KDIDEHKK	ENSSEETASKK	sp|P20967|ODO1_YEAST;	sp|P19262|ODO2_YEAST;	0	9	(548);	(187);	sp|P20967|ODO1_YEAST(548);	sp|P19262|ODO2_YEAST(187);	175719-8837-1768.93-qExHF01_06332_SP0060-SCX23-A
Soluble	inter	74830-T-31350-5740.89-qExHF01_06323_SP0060-SCX15-A	4	841.155	0.0368794	0.00645767	0.0898023	-.FKTETGIDLENDR(2)--GKDLSPAINYTK(2).-	sp|P07257|QCR2_YEAST|sp|P0CS90|HSP77_YEAST	GK[x]DLSPAINYTK(1)	FK[x]TETGIDLENDR(1)	GKDLSPAINYTK	FKTETGIDLENDR	sp|P07257|QCR2_YEAST;	sp|P0CS90|HSP77_YEAST;	1	1	(312);	(268);	sp|P07257|QCR2_YEAST(312);	sp|P0CS90|HSP77_YEAST(268);	74830-31350-5740.89-qExHF01_06323_SP0060-SCX15-A
Soluble	inter	77347-T-33361-6061.22-qExHF01_06320_SP0060-SCX13-A	3	1010.49	0.0362197	0.00645767	0.0901837	-.EKDELDNIEVSK(2)--IDAITVKDVK(7).-	sp|P00128|QCR7_YEAST|sp|P07256|QCR1_YEAST	IDAITVK[x]DVK(6)	EK[x]DELDNIEVSK(1)	IDAITVKDVK	EKDELDNIEVSK	sp|P07256|QCR1_YEAST;	sp|P00128|QCR7_YEAST;	6	1	(416);	(117);	sp|P07256|QCR1_YEAST(416);	sp|P00128|QCR7_YEAST(117);	77347-33361-6061.22-qExHF01_06320_SP0060-SCX13-A
Soluble	inter	21252-T-16669-3203.7-qExHF01_06330_SP0060-SCX21-A	5	554.687	0.0357173	0.00645767	0.0904753	-.SKSADVAAGLHK(2)--KAPQQQLQK(1).-	sp|P33759|RT05_YEAST|sp|Q03430|RSM28_YEAST	K[x]APQQQLQK(0)	SK[x]SADVAAGLHK(1)	KAPQQQLQK	SKSADVAAGLHK	sp|Q03430|RSM28_YEAST;	sp|P33759|RT05_YEAST;	0	1	(182);	(121);	sp|Q03430|RSM28_YEAST(182);	sp|P33759|RT05_YEAST(121);	21252-16669-3203.7-qExHF01_06330_SP0060-SCX21-A
Soluble	inter	136356-T-50997-8652.67-qExHF01_06325_SP0060-SCX17-A	4	1013	0.035715	0.00645767	0.0904766	-.SSDLTIMTLDKMMSQPLLR(11)--DHGVEDPLTLKK(11).-	sp|P17558|RTPT_YEAST|sp|Q03246|RT17_YEAST	DHGVEDPLTLK[x]K(10)	SSDLTIMTLDK[x]MMSQPLLR(10)	DHGVEDPLTLKK	SSDLTIMTLDKMMSQPLLR	sp|Q03246|RT17_YEAST;	sp|P17558|RTPT_YEAST;	10	10	(216);	(158);	sp|Q03246|RT17_YEAST(216);	sp|P17558|RTPT_YEAST(158);	136356-50997-8652.67-qExHF01_06325_SP0060-SCX17-A
Soluble	inter	88995-T-35996-6237.8-qExHF01_06328_SP0060-SCX19-A	5	836.221	0.0351321	0.00645767	0.0908161	-.KPIHADPPSFAEQSTSAEILETGIK(1)--QLAKSVISR(4).-	sp|P00830|ATPB_YEAST|sp|P05626|ATPF_YEAST	QLAK[x]SVISR(3)	K[x]PIHADPPSFAEQSTSAEILETGIK(0)	QLAKSVISR	KPIHADPPSFAEQSTSAEILETGIK	sp|P05626|ATPF_YEAST;	sp|P00830|ATPB_YEAST;	3	0	(209);	(148);	sp|P05626|ATPF_YEAST(209);	sp|P00830|ATPB_YEAST(148);	88995-35996-6237.8-qExHF01_06328_SP0060-SCX19-A
Soluble	inter	175918-T-8901-1779.27-qExHF01_06332_SP0060-SCX23-A	4	683.805	0.0348826	0.00645767	0.0909618	-.ENSSEETASKK(10)--KDIDEHKK(1).-	sp|P19262|ODO2_YEAST|sp|P20967|ODO1_YEAST	K[x]DIDEHKK(0)	ENSSEETASK[x]K(9)	KDIDEHKK	ENSSEETASKK	sp|P20967|ODO1_YEAST;	sp|P19262|ODO2_YEAST;	0	9	(548);	(187);	sp|P20967|ODO1_YEAST(548);	sp|P19262|ODO2_YEAST(187);	175918-8901-1779.27-qExHF01_06332_SP0060-SCX23-A
Soluble	inter	42098-T-22940-4226.16-qExHF01_06325_SP0060-SCX17-A	4	674.289	0.034632	0.00645767	0.0911084	-.GSGSEDSFVKR(10)--AKEDYYAR(2).-	sp|P01097|ATIF_YEAST|sp|P01098|STF1_YEAST	AK[x]EDYYAR(1)	GSGSEDSFVK[x]R(9)	AKEDYYAR	GSGSEDSFVKR	sp|P01098|STF1_YEAST;	sp|P01097|ATIF_YEAST;	1	9	(47);	(41);	sp|P01098|STF1_YEAST(47);	sp|P01097|ATIF_YEAST(41);	42098-22940-4226.16-qExHF01_06325_SP0060-SCX17-A
Soluble	inter	40847-T-22501-4121.08-qExHF01_06328_SP0060-SCX19-A	5	610.721	0.0339254	0.00645767	0.0915229	-.VVPIKHSANAGLSSSK(5)--LSTKVISAK(4).-	sp|P09624|DLDH_YEAST|sp|P19955|RT31_YEAST	LSTK[x]VISAK(3)	VVPIK[x]HSANAGLSSSK(4)	LSTKVISAK	VVPIKHSANAGLSSSK	sp|P09624|DLDH_YEAST;	sp|P19955|RT31_YEAST;	3	4	(267);	(69);	sp|P09624|DLDH_YEAST(267);	sp|P19955|RT31_YEAST(69);	40847-22501-4121.08-qExHF01_06328_SP0060-SCX19-A
Soluble	inter	32732-T-20394-3627.35-qExHF01_06331_SP0060-SCX22-A	4	821.631	0.0332892	0.00645767	0.0918977	-.TRFEKLSSENAGK(5)--KTNVEESQGASR(1).-	sp|P00175|CYB2_YEAST|sp|P12753|RAD50_YEAST	K[x]TNVEESQGASR(0)	TRFEK[x]LSSENAGK(4)	KTNVEESQGASR	TRFEKLSSENAGK	sp|P00175|CYB2_YEAST;	sp|P12753|RAD50_YEAST;	0	4	(389);	(1073);	sp|P00175|CYB2_YEAST(389);	sp|P12753|RAD50_YEAST(1073);	32732-20394-3627.35-qExHF01_06331_SP0060-SCX22-A
Soluble	inter	21125-T-16611-3252.6-qExHF01_06325_SP0060-SCX17-A	4	607.293	0.0330607	0.00645767	0.0920327	-.KNVSSSDAR(1)--KIDSLENK(1).-	sp|P01097|ATIF_YEAST|sp|Q12165|ATPD_YEAST	K[x]IDSLENK(0)	K[x]NVSSSDAR(0)	KIDSLENK	KNVSSSDAR	sp|P01097|ATIF_YEAST;	sp|Q12165|ATPD_YEAST;	0	0	(72);	(132);	sp|P01097|ATIF_YEAST(72);	sp|Q12165|ATPD_YEAST(132);	21125-16611-3252.6-qExHF01_06325_SP0060-SCX17-A
Soluble	inter	59752-T-27389-5119.62-qExHF01_06323_SP0060-SCX15-A	4	719.852	0.0330387	0.00645767	0.0920457	-.LAGITTVKGGTGK(8)--KEQGLFDSNK(1).-	sp|P19414|ACON_YEAST|sp|Q12497|FMP16_YEAST	K[x]EQGLFDSNK(0)	LAGITTVK[x]GGTGK(7)	KEQGLFDSNK	LAGITTVKGGTGK	sp|Q12497|FMP16_YEAST;	sp|P19414|ACON_YEAST;	0	7	(43);	(254);	sp|Q12497|FMP16_YEAST(43);	sp|P19414|ACON_YEAST(254);	59752-27389-5119.62-qExHF01_06323_SP0060-SCX15-A
Soluble	inter	71182-T-31364-5507.88-qExHF01_06327_SP0060-SCX18-A	4	851.466	0.0316137	0.00645767	0.0928923	-.LPLVGGHEGAGVVVKLGSNVK(15)--ALALAKNR(6).-	decoy_sp|P40021|ZRG8_YEAST|sp|P07246|ADH3_YEAST|sp|P40021|ZRG8_YEAST	ALALAK[x]NR(5)	LPLVGGHEGAGVVVK[x]LGSNVK(14)	ALALAKNR	LPLVGGHEGAGVVVKLGSNVK	sp|P40021|ZRG8_YEAST;decoy_sp|P40021|ZRG8_YEAST;	sp|P07246|ADH3_YEAST;	5	14	(265);(265);	(102);	sp|P40021|ZRG8_YEAST(265);decoy_sp|P40021|ZRG8_YEAST(265);	sp|P07246|ADH3_YEAST(102);	71182-31364-5507.88-qExHF01_06327_SP0060-SCX18-A
Soluble	inter	81778-T-33966-5917.57-qExHF01_06328_SP0060-SCX19-A	5	662.741	0.0314029	0.00645767	0.0930181	-.KGEELEIVGHNSTPLK(1)--ILKYVDIGK(3).-	sp|P02992|EFTU_YEAST|sp|P46367|ALDH4_YEAST	ILK[x]YVDIGK(2)	K[x]GEELEIVGHNSTPLK(0)	ILKYVDIGK	KGEELEIVGHNSTPLK	sp|P46367|ALDH4_YEAST;	sp|P02992|EFTU_YEAST;	2	0	(377);	(277);	sp|P46367|ALDH4_YEAST(377);	sp|P02992|EFTU_YEAST(277);	81778-33966-5917.57-qExHF01_06328_SP0060-SCX19-A
Soluble	inter	70948-T-30926-5430.71-qExHF01_06328_SP0060-SCX19-A	5	694.729	0.0311168	0.00645767	0.0931893	-.ADQENSPLHTVGFDAR(1)--GPLATPIGKGHR(9).-	sp|P28241|IDH2_YEAST|sp|Q01519|COX12_YEAST	GPLATPIGK[x]GHR(8)	A[x]DQENSPLHTVGFDAR(0)	GPLATPIGKGHR	ADQENSPLHTVGFDAR	sp|P28241|IDH2_YEAST;	sp|Q01519|COX12_YEAST;	8	0	(109);	(2);	sp|P28241|IDH2_YEAST(109);	sp|Q01519|COX12_YEAST(2);	70948-30926-5430.71-qExHF01_06328_SP0060-SCX19-A
Soluble	inter	55412-T-26785-4599.04-qExHF01_06332_SP0060-SCX23-A	5	808.201	0.0304327	0.00645767	0.0935997	-.HSANAGLSSSKTSVFVNRPLQK(11)--NMSNPKIPATK(6).-	sp|P19955|RT31_YEAST|sp|P20967|ODO1_YEAST	NMSNPK[x]IPATK(5)	HSANAGLSSSK[x]TSVFVNRPLQK(10)	NMSNPKIPATK	HSANAGLSSSKTSVFVNRPLQK	sp|P20967|ODO1_YEAST;	sp|P19955|RT31_YEAST;	5	10	(82);	(80);	sp|P20967|ODO1_YEAST(82);	sp|P19955|RT31_YEAST(80);	55412-26785-4599.04-qExHF01_06332_SP0060-SCX23-A
Soluble	inter	79324-T-33885-6142.93-qExHF01_06320_SP0060-SCX13-A	4	960.207	0.0299871	0.00645767	0.093868	-.ADQLANDTENSIKEFEGK(13)--VPKIIENAEGSR(3).-	sp|P0CS90|HSP77_YEAST|sp|P39987|HSP7E_YEAST	VPK[x]IIENAEGSR(2)	ADQLANDTENSIK[x]EFEGK(12)	VPKIIENAEGSR	ADQLANDTENSIKEFEGK	sp|P0CS90|HSP77_YEAST;	sp|P39987|HSP7E_YEAST;	2	12	(53);	(571);	sp|P0CS90|HSP77_YEAST(53);	sp|P39987|HSP7E_YEAST(571);	79324-33885-6142.93-qExHF01_06320_SP0060-SCX13-A
Soluble	inter	73228-T-30925-5674.02-qExHF01_06323_SP0060-SCX15-A	3	1010.53	0.0265881	0.00645767	0.0959403	-.IGIQPPKIFQAGK(7)--LQGTKVEEGR(5).-	sp|P53312|SUCB_YEAST|sp|P53598|SUCA_YEAST	LQGTK[x]VEEGR(4)	IGIQPPK[x]IFQAGK(6)	LQGTKVEEGR	IGIQPPKIFQAGK	sp|P53312|SUCB_YEAST;	sp|P53598|SUCA_YEAST;	4	6	(393);	(171);	sp|P53312|SUCB_YEAST(393);	sp|P53598|SUCA_YEAST(171);	73228-30925-5674.02-qExHF01_06323_SP0060-SCX15-A
Soluble	inter	34218-T-20592-3821.35-qExHF01_06328_SP0060-SCX19-A	4	830.66	0.0262257	0.00645767	0.096164	-.VVPIKHSANAGLSSSK(5)--NM[15.99]SNPKIPATK(6).-	sp|P19955|RT31_YEAST|sp|P20967|ODO1_YEAST	NM[15.99]SNPK[x]IPATK(5)	VVPIK[x]HSANAGLSSSK(4)	NMSNPKIPATK	VVPIKHSANAGLSSSK	sp|P20967|ODO1_YEAST;	sp|P19955|RT31_YEAST;	5	4	(82);	(69);	sp|P20967|ODO1_YEAST(82);	sp|P19955|RT31_YEAST(69);	34218-20592-3821.35-qExHF01_06328_SP0060-SCX19-A
Soluble	inter	92587-T-35491-6353.69-qExHF01_06324_SP0060-SCX16-A	5	878.044	0.0257468	0.00645767	0.0964603	-.ILVPEGTKDIPVNKPIAVYVEDK(8)--AKTNQDTEGFVK(2).-	sp|P09624|DLDH_YEAST|sp|P12695|ODP2_YEAST	AK[x]TNQDTEGFVK(1)	ILVPEGTK[x]DIPVNKPIAVYVEDK(7)	AKTNQDTEGFVK	ILVPEGTKDIPVNKPIAVYVEDK	sp|P09624|DLDH_YEAST;	sp|P12695|ODP2_YEAST;	1	7	(421);	(98);	sp|P09624|DLDH_YEAST(421);	sp|P12695|ODP2_YEAST(98);	92587-35491-6353.69-qExHF01_06324_SP0060-SCX16-A
Soluble	inter	95314-T-38828-6514.86-qExHF01_06332_SP0060-SCX23-A	6	645.824	0.0257101	0.00645767	0.096483	-.DHMYLQLSHLPPEVLKER(16)--NFKTSPLPDK(3).-	sp|Q00711|SDHA_YEAST|sp|Q08230|SDHF2_YEAST	NFK[x]TSPLPDK(2)	DHMYLQLSHLPPEVLK[x]ER(15)	NFKTSPLPDK	DHMYLQLSHLPPEVLKER	sp|Q08230|SDHF2_YEAST;	sp|Q00711|SDHA_YEAST;	2	15	(124);	(368);	sp|Q08230|SDHF2_YEAST(124);	sp|Q00711|SDHA_YEAST(368);	95314-38828-6514.86-qExHF01_06332_SP0060-SCX23-A
Soluble	inter	46092-T-23463-4477.49-qExHF01_06324_SP0060-SCX16-A	4	697.864	0.0239422	0.00645767	0.097585	-.VPKIIENAEGSR(3)--NLQQVTKK(7).-	sp|P0CS90|HSP77_YEAST|sp|P38523|GRPE_YEAST	NLQQVTK[x]K(6)	VPK[x]IIENAEGSR(2)	NLQQVTKK	VPKIIENAEGSR	sp|P38523|GRPE_YEAST;	sp|P0CS90|HSP77_YEAST;	6	2	(103);	(53);	sp|P38523|GRPE_YEAST(103);	sp|P0CS90|HSP77_YEAST(53);	46092-23463-4477.49-qExHF01_06324_SP0060-SCX16-A
Soluble	inter	66863-T-31632-5696.02-qExHF01_06321_SP0060-SCX14-A	3	1008.18	0.0215577	0.00645767	0.0990914	-.IGIQPPKIFQAGK(7)--LQGTKVEEGR(5).-	sp|P53312|SUCB_YEAST|sp|P53598|SUCA_YEAST	LQGTK[x]VEEGR(4)	IGIQPPK[x]IFQAGK(6)	LQGTKVEEGR	IGIQPPKIFQAGK	sp|P53312|SUCB_YEAST;	sp|P53598|SUCA_YEAST;	4	6	(393);	(171);	sp|P53312|SUCB_YEAST(393);	sp|P53598|SUCA_YEAST(171);	66863-31632-5696.02-qExHF01_06321_SP0060-SCX14-A
Soluble	inter	49173-T-22441-4982.77-qExHF01_06314_SP0060-SCX08-A	3	816.753	0.0209267	0.00645767	0.0994939	-.ALKQVAGSLK(3)--AEKLAAEAN(3).-	sp|P00830|ATPB_YEAST|sp|P07251|ATPA_YEAST	AEK[x]LAAEAN(2)	ALK[x]QVAGSLK(2)	AEKLAAEAN	ALKQVAGSLK	sp|P00830|ATPB_YEAST;	sp|P07251|ATPA_YEAST;	2	2	(505);	(421);	sp|P00830|ATPB_YEAST(505);	sp|P07251|ATPA_YEAST(421);	49173-22441-4982.77-qExHF01_06314_SP0060-SCX08-A
Soluble	inter	83445-T-36417-6445.36-qExHF01_06321_SP0060-SCX14-A	4	794.911	0.0201479	0.00645767	0.0999928	-.DTVSKLVQNSQVVR(5)--NMNLPTKLR(7).-	sp|P10663|RT02_YEAST|sp|Q03430|RSM28_YEAST	NMNLPTK[x]LR(6)	DTVSK[x]LVQNSQVVR(4)	NMNLPTKLR	DTVSKLVQNSQVVR	sp|P10663|RT02_YEAST;	sp|Q03430|RSM28_YEAST;	6	4	(53);	(321);	sp|P10663|RT02_YEAST(53);	sp|Q03430|RSM28_YEAST(321);	83445-36417-6445.36-qExHF01_06321_SP0060-SCX14-A
Soluble	inter	80941-T-34314-6209.45-qExHF01_06320_SP0060-SCX13-A	4	932.191	0.019812	0.00645767	0.100209	-.TIPEFEGDVNPKTGEVGGPK(12)--NFKTSPLPDK(3).-	sp|P38345|SDHF4_YEAST|sp|Q08230|SDHF2_YEAST	NFK[x]TSPLPDK(2)	TIPEFEGDVNPK[x]TGEVGGPK(11)	NFKTSPLPDK	TIPEFEGDVNPKTGEVGGPK	sp|Q08230|SDHF2_YEAST;	sp|P38345|SDHF4_YEAST;	2	11	(124);	(112);	sp|Q08230|SDHF2_YEAST(124);	sp|P38345|SDHF4_YEAST(112);	80941-34314-6209.45-qExHF01_06320_SP0060-SCX13-A
Soluble	inter	98943-T-38989-6947.14-qExHF01_06320_SP0060-SCX13-A	4	845.462	0.0197895	0.00645767	0.100223	-.IVKEEIFGPVVTVTK(3)--LAGITTVKGGTGK(8).-	sp|P19414|ACON_YEAST|sp|P46367|ALDH4_YEAST	LAGITTVK[x]GGTGK(7)	IVK[x]EEIFGPVVTVTK(2)	LAGITTVKGGTGK	IVKEEIFGPVVTVTK	sp|P19414|ACON_YEAST;	sp|P46367|ALDH4_YEAST;	7	2	(254);	(419);	sp|P19414|ACON_YEAST(254);	sp|P46367|ALDH4_YEAST(419);	98943-38989-6947.14-qExHF01_06320_SP0060-SCX13-A
Soluble	inter	74101-T-32493-5924.43-qExHF01_06320_SP0060-SCX13-A	4	974.728	0.0195479	0.00645767	0.100379	-.TVSKAQEPPVASNSFTPFPR(4)--NM[15.99]SNPKIPATK(6).-	sp|P19262|ODO2_YEAST|sp|P20967|ODO1_YEAST	NM[15.99]SNPK[x]IPATK(5)	TVSK[x]AQEPPVASNSFTPFPR(3)	NMSNPKIPATK	TVSKAQEPPVASNSFTPFPR	sp|P20967|ODO1_YEAST;	sp|P19262|ODO2_YEAST;	5	3	(82);	(217);	sp|P20967|ODO1_YEAST(82);	sp|P19262|ODO2_YEAST(217);	74101-32493-5924.43-qExHF01_06320_SP0060-SCX13-A
Soluble	inter	68137-T-31993-5753.54-qExHF01_06321_SP0060-SCX14-A	5	605.313	0.0195125	0.00645767	0.100402	-.IGIQPPKIFQAGK(7)--LQGTKVEEGR(5).-	sp|P53312|SUCB_YEAST|sp|P53598|SUCA_YEAST	LQGTK[x]VEEGR(4)	IGIQPPK[x]IFQAGK(6)	LQGTKVEEGR	IGIQPPKIFQAGK	sp|P53312|SUCB_YEAST;	sp|P53598|SUCA_YEAST;	4	6	(393);	(171);	sp|P53312|SUCB_YEAST(393);	sp|P53598|SUCA_YEAST(171);	68137-31993-5753.54-qExHF01_06321_SP0060-SCX14-A
Soluble	inter	88431-T-35846-6214.47-qExHF01_06328_SP0060-SCX19-A	5	838.029	0.018515	0.00645767	0.101047	-.KPIHADPPSFAEQSTSAEILETGIK(1)--QLAKSVISR(4).-	sp|P00830|ATPB_YEAST|sp|P05626|ATPF_YEAST	QLAK[x]SVISR(3)	K[x]PIHADPPSFAEQSTSAEILETGIK(0)	QLAKSVISR	KPIHADPPSFAEQSTSAEILETGIK	sp|P05626|ATPF_YEAST;	sp|P00830|ATPB_YEAST;	3	0	(209);	(148);	sp|P05626|ATPF_YEAST(209);	sp|P00830|ATPB_YEAST(148);	88431-35846-6214.47-qExHF01_06328_SP0060-SCX19-A
Soluble	inter	105410-T-41324-6899.11-qExHF01_06331_SP0060-SCX22-A	4	902.927	0.0182629	0.00645767	0.101211	-.TTTDHISMAGPWLKYR(14)--AYLDELKDVR(7).-	sp|P00427|COX6_YEAST|sp|P19414|ACON_YEAST	AYLDELK[x]DVR(6)	TTTDHISMAGPWLK[x]YR(13)	AYLDELKDVR	TTTDHISMAGPWLKYR	sp|P00427|COX6_YEAST;	sp|P19414|ACON_YEAST;	6	13	(129);	(602);	sp|P00427|COX6_YEAST(129);	sp|P19414|ACON_YEAST(602);	105410-41324-6899.11-qExHF01_06331_SP0060-SCX22-A
Soluble	inter	52601-T-25208-4746.26-qExHF01_06324_SP0060-SCX16-A	4	606.816	0.0177772	0.00645767	0.101527	-.QLAKSVISR(4)--IKPEIDAK(2).-	sp|P05626|ATPF_YEAST|sp|P30902|ATP7_YEAST	IK[x]PEIDAK(1)	QLAK[x]SVISR(3)	IKPEIDAK	QLAKSVISR	sp|P30902|ATP7_YEAST;	sp|P05626|ATPF_YEAST;	1	3	(143);	(209);	sp|P30902|ATP7_YEAST(143);	sp|P05626|ATPF_YEAST(209);	52601-25208-4746.26-qExHF01_06324_SP0060-SCX16-A
Soluble	inter	24017-T-17527-3155.11-qExHF01_06332_SP0060-SCX23-A	3	746.369	0.0169744	0.00769666	0.102052	-.KIDAITVK(1)--NEVKHGR(4).-	sp|P07256|QCR1_YEAST|sp|P32316|ACH1_YEAST	NEVK[x]HGR(3)	K[x]IDAITVK(0)	NEVKHGR	KIDAITVK	sp|P32316|ACH1_YEAST;	sp|P07256|QCR1_YEAST;	3	0	(263);	(409);	sp|P32316|ACH1_YEAST(263);	sp|P07256|QCR1_YEAST(409);	24017-17527-3155.11-qExHF01_06332_SP0060-SCX23-A
Soluble	inter	81354-T-34420-5815.7-qExHF01_06331_SP0060-SCX22-A	5	613.307	0.0153192	0.00769666	0.103143	-.GPLATPIGKGHR(9)--ANIM[15.99]KLGDGLFR(5).-	sp|P28241|IDH2_YEAST|sp|P28834|IDH1_YEAST	GPLATPIGK[x]GHR(8)	ANIM[15.99]K[x]LGDGLFR(4)	GPLATPIGKGHR	ANIMKLGDGLFR	sp|P28241|IDH2_YEAST;	sp|P28834|IDH1_YEAST;	8	4	(109);	(199);	sp|P28241|IDH2_YEAST(109);	sp|P28834|IDH1_YEAST(199);	81354-34420-5815.7-qExHF01_06331_SP0060-SCX22-A
Soluble	inter	98188-T-38526-6830.2-qExHF01_06319_SP0060-SCX12-A	3	1469.7	0.01425	0.00769666	0.103854	-.NAIETANKADQLANDTENSIK(8)--VQGGEEVNAEELKTK(13).-	sp|P0CS90|HSP77_YEAST|sp|P39987|HSP7E_YEAST	VQGGEEVNAEELK[x]TK(12)	NAIETANK[x]ADQLANDTENSIK(7)	VQGGEEVNAEELKTK	NAIETANKADQLANDTENSIK	sp|P0CS90|HSP77_YEAST;	sp|P39987|HSP7E_YEAST;	12	7	(614);	(558);	sp|P0CS90|HSP77_YEAST(614);	sp|P39987|HSP7E_YEAST(558);	98188-38526-6830.2-qExHF01_06319_SP0060-SCX12-A
Soluble	inter	20632-T-16830-3063.48-qExHF01_06331_SP0060-SCX22-A	4	741.587	0.0138452	0.00769666	0.104124	-.KEFDNDQAHIK(1)--KNMNQQDPK(1).-	sp|P25374|NFS1_YEAST|sp|Q6Q560|ISD11_YEAST	K[x]NMNQQDPK(0)	K[x]EFDNDQAHIK(0)	KNMNQQDPK	KEFDNDQAHIK	sp|Q6Q560|ISD11_YEAST;	sp|P25374|NFS1_YEAST;	0	0	(45);	(354);	sp|Q6Q560|ISD11_YEAST(45);	sp|P25374|NFS1_YEAST(354);	20632-16830-3063.48-qExHF01_06331_SP0060-SCX22-A
Soluble	inter	89003-T-36394-6535.25-qExHF01_06320_SP0060-SCX13-A	4	840.935	0.0125073	0.00854495	0.105023	-.GEKVLDTGGPISVPVGR(3)--LENVVKPEIK(6).-	sp|P00830|ATPB_YEAST|sp|P09457|ATPO_YEAST	LENVVK[x]PEIK(5)	GEK[x]VLDTGGPISVPVGR(2)	LENVVKPEIK	GEKVLDTGGPISVPVGR	sp|P09457|ATPO_YEAST;	sp|P00830|ATPB_YEAST;	5	2	(177);	(108);	sp|P09457|ATPO_YEAST(177);	sp|P00830|ATPB_YEAST(108);	89003-36394-6535.25-qExHF01_06320_SP0060-SCX13-A
Soluble	inter	19826-T-16287-3184.82-qExHF01_06333_SP0060-SCX24-A	5	741.561	0.0117966	0.00854495	0.105504	-.TVDIKTDNKDEEK(5)--KKEEQAQYEEKLK(11).-	sp|P81449|ATPJ_YEAST|sp|P81451|ATP19_YEAST	TVDIK[x]TDNKDEEK(4)	KKEEQAQYEEK[x]LK(10)	TVDIKTDNKDEEK	KKEEQAQYEEKLK	sp|P81451|ATP19_YEAST;	sp|P81449|ATPJ_YEAST;	4	10	(45);	(42);	sp|P81451|ATP19_YEAST(45);	sp|P81449|ATPJ_YEAST(42);	19826-16287-3184.82-qExHF01_06333_SP0060-SCX24-A
Soluble	inter	77285-T-33346-6059.01-qExHF01_06320_SP0060-SCX13-A	4	758.367	0.0106407	0.00854495	0.10629	-.EKDELDNIEVSK(2)--IDAITVKDVK(7).-	sp|P00128|QCR7_YEAST|sp|P07256|QCR1_YEAST	IDAITVK[x]DVK(6)	EK[x]DELDNIEVSK(1)	IDAITVKDVK	EKDELDNIEVSK	sp|P07256|QCR1_YEAST;	sp|P00128|QCR7_YEAST;	6	1	(416);	(117);	sp|P07256|QCR1_YEAST(416);	sp|P00128|QCR7_YEAST(117);	77285-33346-6059.01-qExHF01_06320_SP0060-SCX13-A
Soluble	inter	96255-T-38492-6616.88-qExHF01_06327_SP0060-SCX18-A	5	932.058	0.0101258	0.00854495	0.106642	-.YVGCTGSPAGSHTIMWLKPTVNEVAR(18)--NIEKGVNFVASK(4).-	sp|P04037|COX4_YEAST|sp|P17505|MDHM_YEAST	NIEK[x]GVNFVASK(3)	YVGCTGSPAGSHTIMWLK[x]PTVNEVAR(17)	NIEKGVNFVASK	YVGCTGSPAGSHTIMWLKPTVNEVAR	sp|P17505|MDHM_YEAST;	sp|P04037|COX4_YEAST;	3	17	(326);	(125);	sp|P17505|MDHM_YEAST(326);	sp|P04037|COX4_YEAST(125);	96255-38492-6616.88-qExHF01_06327_SP0060-SCX18-A
Soluble	inter	58966-T-27982-4990.21-qExHF01_06327_SP0060-SCX18-A	4	621.571	0.0100961	0.00854495	0.106662	-.SAKPGFGLR(3)--KLCSGVTIR(1).-	sp|P33759|RT05_YEAST|sp|Q03799|RT08_YEAST	SAK[x]PGFGLR(2)	K[x]LCSGVTIR(0)	SAKPGFGLR	KLCSGVTIR	sp|P33759|RT05_YEAST;	sp|Q03799|RT08_YEAST;	2	0	(235);	(108);	sp|P33759|RT05_YEAST(235);	sp|Q03799|RT08_YEAST(108);	58966-27982-4990.21-qExHF01_06327_SP0060-SCX18-A
Soluble	inter	127080-T-50037-8613.84-qExHF01_06321_SP0060-SCX14-A	4	873.722	0.00958757	0.00854495	0.107011	-.FGLEGLESVVPGIKTLVDR(14)--LSTKVISAK(4).-	sp|P09624|DLDH_YEAST|sp|P20967|ODO1_YEAST	LSTK[x]VISAK(3)	FGLEGLESVVPGIK[x]TLVDR(13)	LSTKVISAK	FGLEGLESVVPGIKTLVDR	sp|P09624|DLDH_YEAST;	sp|P20967|ODO1_YEAST;	3	13	(267);	(285);	sp|P09624|DLDH_YEAST(267);	sp|P20967|ODO1_YEAST(285);	127080-50037-8613.84-qExHF01_06321_SP0060-SCX14-A
Soluble	inter	95268-T-33477-6361.56-qExHF01_06315_SP0060-SCX09-A	3	752.369	0.00900047	0.00854495	0.107415	-.IGLEVDKR(7)--M[15.99]IATPIR(1).-	sp|P09624|DLDH_YEAST|sp|P19955|RT31_YEAST	M[15.99][x]IATPIR(0)	IGLEVDK[x]R(6)	MIATPIR	IGLEVDKR	sp|P19955|RT31_YEAST;	sp|P09624|DLDH_YEAST;	0	6	(1);	(324);	sp|P19955|RT31_YEAST(1);	sp|P09624|DLDH_YEAST(324);	95268-33477-6361.56-qExHF01_06315_SP0060-SCX09-A
Soluble	inter	69474-T-30524-5368.1-qExHF01_06328_SP0060-SCX19-A	4	930.964	0.00859389	0.00854495	0.107696	-.TAFKPHELTESVLPAAR(4)--AIESYGTASGKPR(11).-	sp|P07257|QCR2_YEAST|sp|P25719|CYPC_YEAST	AIESYGTASGK[x]PR(10)	TAFK[x]PHELTESVLPAAR(3)	AIESYGTASGKPR	TAFKPHELTESVLPAAR	sp|P25719|CYPC_YEAST;	sp|P07257|QCR2_YEAST;	10	3	(169);	(115);	sp|P25719|CYPC_YEAST(169);	sp|P07257|QCR2_YEAST(115);	69474-30524-5368.1-qExHF01_06328_SP0060-SCX19-A
Soluble	inter	97345-T-39075-6546.81-qExHF01_06331_SP0060-SCX22-A	4	809.419	0.00841982	0.00854495	0.107817	-.KQLDIYANVALFK(1)--GPLATPIGKGHR(9).-	sp|P28241|IDH2_YEAST|sp|P28834|IDH1_YEAST	GPLATPIGK[x]GHR(8)	K[x]QLDIYANVALFK(0)	GPLATPIGKGHR	KQLDIYANVALFK	sp|P28241|IDH2_YEAST;	sp|P28834|IDH1_YEAST;	8	0	(109);	(110);	sp|P28241|IDH2_YEAST(109);	sp|P28834|IDH1_YEAST(110);	97345-39075-6546.81-qExHF01_06331_SP0060-SCX22-A
Soluble	inter	82029-T-34619-5848.05-qExHF01_06331_SP0060-SCX22-A	4	766.632	0.00740202	0.00854495	0.108524	-.GPLATPIGKGHR(9)--ANIM[15.99]KLGDGLFR(5).-	sp|P28241|IDH2_YEAST|sp|P28834|IDH1_YEAST	GPLATPIGK[x]GHR(8)	ANIM[15.99]K[x]LGDGLFR(4)	GPLATPIGKGHR	ANIMKLGDGLFR	sp|P28241|IDH2_YEAST;	sp|P28834|IDH1_YEAST;	8	4	(109);	(199);	sp|P28241|IDH2_YEAST(109);	sp|P28834|IDH1_YEAST(199);	82029-34619-5848.05-qExHF01_06331_SP0060-SCX22-A
Soluble	inter	89582-T-36808-6190.91-qExHF01_06331_SP0060-SCX22-A	4	763.133	0.00700018	0.00854495	0.108804	-.GPLATPIGKGHR(9)--ANIMKLGDGLFR(5).-	sp|P28241|IDH2_YEAST|sp|P28834|IDH1_YEAST	GPLATPIGK[x]GHR(8)	ANIMK[x]LGDGLFR(4)	GPLATPIGKGHR	ANIMKLGDGLFR	sp|P28241|IDH2_YEAST;	sp|P28834|IDH1_YEAST;	8	4	(109);	(199);	sp|P28241|IDH2_YEAST(109);	sp|P28834|IDH1_YEAST(199);	89582-36808-6190.91-qExHF01_06331_SP0060-SCX22-A
Soluble	inter	90624-T-36460-6311.1-qExHF01_06328_SP0060-SCX19-A	4	845.959	0.00672377	0.00854495	0.108998	-.IVKEEIFGPVVTVTK(3)--GPLATPIGKGHR(9).-	sp|P28241|IDH2_YEAST|sp|P46367|ALDH4_YEAST	GPLATPIGK[x]GHR(8)	IVK[x]EEIFGPVVTVTK(2)	GPLATPIGKGHR	IVKEEIFGPVVTVTK	sp|P28241|IDH2_YEAST;	sp|P46367|ALDH4_YEAST;	8	2	(109);	(419);	sp|P28241|IDH2_YEAST(109);	sp|P46367|ALDH4_YEAST(419);	90624-36460-6311.1-qExHF01_06328_SP0060-SCX19-A
Soluble	inter	89739-T-36854-6198.13-qExHF01_06331_SP0060-SCX22-A	3	1016.51	0.00621123	0.00854495	0.109357	-.GPLATPIGKGHR(9)--ANIMKLGDGLFR(5).-	sp|P28241|IDH2_YEAST|sp|P28834|IDH1_YEAST	GPLATPIGK[x]GHR(8)	ANIMK[x]LGDGLFR(4)	GPLATPIGKGHR	ANIMKLGDGLFR	sp|P28241|IDH2_YEAST;	sp|P28834|IDH1_YEAST;	8	4	(109);	(199);	sp|P28241|IDH2_YEAST(109);	sp|P28834|IDH1_YEAST(199);	89739-36854-6198.13-qExHF01_06331_SP0060-SCX22-A
Soluble	inter	88592-T-36525-6147.02-qExHF01_06331_SP0060-SCX22-A	5	613.507	0.00572407	0.00854495	0.1097	-.GPLATPIGKGHR(9)--ANIM[15.99]KLGDGLFR(5).-	sp|P28241|IDH2_YEAST|sp|P28834|IDH1_YEAST	GPLATPIGK[x]GHR(8)	ANIM[15.99]K[x]LGDGLFR(4)	GPLATPIGKGHR	ANIMKLGDGLFR	sp|P28241|IDH2_YEAST;	sp|P28834|IDH1_YEAST;	8	4	(109);	(199);	sp|P28241|IDH2_YEAST(109);	sp|P28834|IDH1_YEAST(199);	88592-36525-6147.02-qExHF01_06331_SP0060-SCX22-A
Soluble	inter	87322-T-35942-6219.68-qExHF01_06327_SP0060-SCX18-A	5	838.43	0.00568495	0.00854495	0.109727	-.KPIHADPPSFAEQSTSAEILETGIK(1)--QLAKSVISR(4).-	sp|P00830|ATPB_YEAST|sp|P05626|ATPF_YEAST	QLAK[x]SVISR(3)	K[x]PIHADPPSFAEQSTSAEILETGIK(0)	QLAKSVISR	KPIHADPPSFAEQSTSAEILETGIK	sp|P05626|ATPF_YEAST;	sp|P00830|ATPB_YEAST;	3	0	(209);	(148);	sp|P05626|ATPF_YEAST(209);	sp|P00830|ATPB_YEAST(148);	87322-35942-6219.68-qExHF01_06327_SP0060-SCX18-A
Soluble	inter	93977-T-37248-6513.25-qExHF01_06330_SP0060-SCX21-A	4	811.681	0.00559003	0.00854495	0.109794	-.KQLDIYANVALFK(1)--GPLATPIGKGHR(9).-	sp|P28241|IDH2_YEAST|sp|P28834|IDH1_YEAST	GPLATPIGK[x]GHR(8)	K[x]QLDIYANVALFK(0)	GPLATPIGKGHR	KQLDIYANVALFK	sp|P28241|IDH2_YEAST;	sp|P28834|IDH1_YEAST;	8	0	(109);	(110);	sp|P28241|IDH2_YEAST(109);	sp|P28834|IDH1_YEAST(110);	93977-37248-6513.25-qExHF01_06330_SP0060-SCX21-A
Soluble	inter	107408-T-41786-7145.86-qExHF01_06327_SP0060-SCX18-A	5	831.819	0.00530547	0.00854495	0.109995	-.DSKVNQNLLEDHSFINYK(3)--AQFETLTAPLVKR(12).-	sp|P0CS90|HSP77_YEAST|sp|P19414|ACON_YEAST	AQFETLTAPLVK[x]R(11)	DSK[x]VNQNLLEDHSFINYK(2)	AQFETLTAPLVKR	DSKVNQNLLEDHSFINYK	sp|P0CS90|HSP77_YEAST;	sp|P19414|ACON_YEAST;	11	2	(337);	(27);	sp|P0CS90|HSP77_YEAST(337);	sp|P19414|ACON_YEAST(27);	107408-41786-7145.86-qExHF01_06327_SP0060-SCX18-A
Soluble	inter	51661-T-27272-5030.79-qExHF01_06321_SP0060-SCX14-A	4	1090.73	0.00510589	0.00854495	0.110136	-.CINTSYSEGELNKNESSCLDR(13)--LTNKEQTCIMK(4).-	sp|O74700|TIM9_YEAST|sp|P87108|TIM10_YEAST	LTNK[x]EQTCIMK(3)	CINTSYSEGELNK[x]NESSCLDR(12)	LTNKEQTCIMK	CINTSYSEGELNKNESSCLDR	sp|O74700|TIM9_YEAST;	sp|P87108|TIM10_YEAST;	3	12	(51);	(56);	sp|O74700|TIM9_YEAST(51);	sp|P87108|TIM10_YEAST(56);	51661-27272-5030.79-qExHF01_06321_SP0060-SCX14-A
Soluble	inter	49233-T-24318-4609.92-qExHF01_06324_SP0060-SCX16-A	4	692.077	0.00505139	0.00854495	0.110175	-.NFKTSPLPDK(3)--TENGKIYQR(5).-	sp|Q00711|SDHA_YEAST|sp|Q08230|SDHF2_YEAST	TENGK[x]IYQR(4)	NFK[x]TSPLPDK(2)	TENGKIYQR	NFKTSPLPDK	sp|Q00711|SDHA_YEAST;	sp|Q08230|SDHF2_YEAST;	4	2	(158);	(124);	sp|Q00711|SDHA_YEAST(158);	sp|Q08230|SDHF2_YEAST(124);	49233-24318-4609.92-qExHF01_06324_SP0060-SCX16-A
Soluble	inter	72274-T-30676-5634.7-qExHF01_06323_SP0060-SCX15-A	4	758.65	0.00493357	0.00854495	0.110258	-.IGIQPPKIFQAGK(7)--LQGTKVEEGR(5).-	sp|P53312|SUCB_YEAST|sp|P53598|SUCA_YEAST	LQGTK[x]VEEGR(4)	IGIQPPK[x]IFQAGK(6)	LQGTKVEEGR	IGIQPPKIFQAGK	sp|P53312|SUCB_YEAST;	sp|P53598|SUCA_YEAST;	4	6	(393);	(171);	sp|P53312|SUCB_YEAST(393);	sp|P53598|SUCA_YEAST(171);	72274-30676-5634.7-qExHF01_06323_SP0060-SCX15-A
Soluble	inter	105152-T-41249-6886.44-qExHF01_06331_SP0060-SCX22-A	4	904.689	0.00474436	0.00854495	0.110392	-.TTTDHISMAGPWLKYR(14)--AYLDELKDVR(7).-	sp|P00427|COX6_YEAST|sp|P19414|ACON_YEAST	AYLDELK[x]DVR(6)	TTTDHISMAGPWLK[x]YR(13)	AYLDELKDVR	TTTDHISMAGPWLKYR	sp|P00427|COX6_YEAST;	sp|P19414|ACON_YEAST;	6	13	(129);	(602);	sp|P00427|COX6_YEAST(129);	sp|P19414|ACON_YEAST(602);	105152-41249-6886.44-qExHF01_06331_SP0060-SCX22-A
Soluble	inter	89651-T-36828-6193.88-qExHF01_06331_SP0060-SCX22-A	4	696.088	0.00464014	0.00854495	0.110466	-.MSLKEIVDHLEK(4)--KEVTEPK(1).-	sp|P19262|ODO2_YEAST|sp|P20967|ODO1_YEAST	K[x]EVTEPK(0)	MSLK[x]EIVDHLEK(3)	KEVTEPK	MSLKEIVDHLEK	sp|P19262|ODO2_YEAST;	sp|P20967|ODO1_YEAST;	0	3	(200);	(198);	sp|P19262|ODO2_YEAST(200);	sp|P20967|ODO1_YEAST(198);	89651-36828-6193.88-qExHF01_06331_SP0060-SCX22-A
Soluble	inter	27192-T-18478-3715.61-qExHF01_06323_SP0060-SCX15-A	4	751.36	0.00265147	0.00854495	0.111886	-.AIESYGTASGKPR(11)--YTGKPNPSTGK(4).-	sp|P25719|CYPC_YEAST|sp|P28241|IDH2_YEAST	YTGK[x]PNPSTGK(3)	AIESYGTASGK[x]PR(10)	YTGKPNPSTGK	AIESYGTASGKPR	sp|P28241|IDH2_YEAST;	sp|P25719|CYPC_YEAST;	3	10	(29);	(169);	sp|P28241|IDH2_YEAST(29);	sp|P25719|CYPC_YEAST(169);	27192-18478-3715.61-qExHF01_06323_SP0060-SCX15-A
Soluble	inter	117177-T-43407-7592.96-qExHF01_06319_SP0060-SCX12-A	4	1080.51	0.00251617	0.00854495	0.111983	-.NDIGSFSPEFSKTIPEFEGDVNPK(12)--NFKTSPLPDK(3).-	sp|P38345|SDHF4_YEAST|sp|Q08230|SDHF2_YEAST	NFK[x]TSPLPDK(2)	NDIGSFSPEFSK[x]TIPEFEGDVNPK(11)	NFKTSPLPDK	NDIGSFSPEFSKTIPEFEGDVNPK	sp|Q08230|SDHF2_YEAST;	sp|P38345|SDHF4_YEAST;	2	11	(124);	(100);	sp|Q08230|SDHF2_YEAST(124);	sp|P38345|SDHF4_YEAST(100);	117177-43407-7592.96-qExHF01_06319_SP0060-SCX12-A
Soluble	inter	94567-T-33329-6338.65-qExHF01_06315_SP0060-SCX09-A	3	755.718	0.00229547	0.00854495	0.112142	-.IGLEVDKR(7)--M[15.99]IATPIR(1).-	sp|P09624|DLDH_YEAST|sp|P19955|RT31_YEAST	M[15.99][x]IATPIR(0)	IGLEVDK[x]R(6)	MIATPIR	IGLEVDKR	sp|P19955|RT31_YEAST;	sp|P09624|DLDH_YEAST;	0	6	(1);	(324);	sp|P19955|RT31_YEAST(1);	sp|P09624|DLDH_YEAST(324);	94567-33329-6338.65-qExHF01_06315_SP0060-SCX09-A
Soluble	inter	75019-T-32351-5662.84-qExHF01_06325_SP0060-SCX17-A	4	672.325	0.000575246	0.00854495	0.113388	-.LSTKVISAK(4)--FMENYKPFR(6).-	sp|P09624|DLDH_YEAST|sp|P19955|RT31_YEAST	LSTK[x]VISAK(3)	FMENYK[x]PFR(5)	LSTKVISAK	FMENYKPFR	sp|P09624|DLDH_YEAST;	sp|P19955|RT31_YEAST;	3	5	(267);	(61);	sp|P09624|DLDH_YEAST(267);	sp|P19955|RT31_YEAST(61);	75019-32351-5662.84-qExHF01_06325_SP0060-SCX17-A
Soluble	inter	72977-T-30858-5663.29-qExHF01_06323_SP0060-SCX15-A	5	607.322	0.000554846	0.00854495	0.113403	-.IGIQPPKIFQAGK(7)--LQGTKVEEGR(5).-	sp|P53312|SUCB_YEAST|sp|P53598|SUCA_YEAST	LQGTK[x]VEEGR(4)	IGIQPPK[x]IFQAGK(6)	LQGTKVEEGR	IGIQPPKIFQAGK	sp|P53312|SUCB_YEAST;	sp|P53598|SUCA_YEAST;	4	6	(393);	(171);	sp|P53312|SUCB_YEAST(393);	sp|P53598|SUCA_YEAST(171);	72977-30858-5663.29-qExHF01_06323_SP0060-SCX15-A
Soluble	inter	95804-T-37582-7959.66-qExHF01_06313_SP0060-SCX07-A	3	1136.87	0	0.00854495	0.113808	-.GLSSIFGGGAPSQQK(1)--KEIATFLEGENSK(1).-	sp|P53299|TIM13_YEAST|sp|P57744|TIM8_YEAST	G[x]LSSIFGGGAPSQQK(0)	K[x]EIATFLEGENSK(0)	GLSSIFGGGAPSQQK	KEIATFLEGENSK	sp|P53299|TIM13_YEAST;	sp|P57744|TIM8_YEAST;	0	0	(2);	(18);	sp|P53299|TIM13_YEAST(2);	sp|P57744|TIM8_YEAST(18);	95804-37582-7959.66-qExHF01_06313_SP0060-SCX07-A
Soluble	inter	61845-T-28175-4990.1-qExHF01_06329_SP0060-SCX20-A	4	758.907	0	0.00854495	0.113808	-.SIRPLDTEAIIKTVK(12)--TSAPEAKK(7).-	sp|P12695|ODP2_YEAST|sp|P32473|ODPB_YEAST	TSAPEAK[x]K(6)	SIRPLDTEAIIK[x]TVK(11)	TSAPEAKK	SIRPLDTEAIIKTVK	sp|P12695|ODP2_YEAST;	sp|P32473|ODPB_YEAST;	6	11	(163);	(287);	sp|P12695|ODP2_YEAST(163);	sp|P32473|ODPB_YEAST(287);	61845-28175-4990.1-qExHF01_06329_SP0060-SCX20-A
Soluble	inter	21210-T-16659-3202.09-qExHF01_06330_SP0060-SCX21-A	4	693.357	0	0.00854495	0.113808	-.SKSADVAAGLHK(2)--KAPQQQLQK(1).-	sp|P33759|RT05_YEAST|sp|Q03430|RSM28_YEAST	K[x]APQQQLQK(0)	SK[x]SADVAAGLHK(1)	KAPQQQLQK	SKSADVAAGLHK	sp|Q03430|RSM28_YEAST;	sp|P33759|RT05_YEAST;	0	1	(182);	(121);	sp|Q03430|RSM28_YEAST(182);	sp|P33759|RT05_YEAST(121);	21210-16659-3202.09-qExHF01_06330_SP0060-SCX21-A
Soluble	inter	82052-T-33297-6049.96-qExHF01_06323_SP0060-SCX15-A	4	793.866	-0.00218059	0.0119943	0.115412	-.ADQENSPLHTVGFDAR(1)--LYDLKGAK(5).-	sp|P17505|MDHM_YEAST|sp|Q01519|COX12_YEAST	LYDLK[x]GAK(4)	A[x]DQENSPLHTVGFDAR(0)	LYDLKGAK	ADQENSPLHTVGFDAR	sp|P17505|MDHM_YEAST;	sp|Q01519|COX12_YEAST;	4	0	(52);	(2);	sp|P17505|MDHM_YEAST(52);	sp|Q01519|COX12_YEAST(2);	82052-33297-6049.96-qExHF01_06323_SP0060-SCX15-A
Soluble	inter	43089-T-24757-4645.67-qExHF01_06321_SP0060-SCX14-A	3	1022.84	-0.00224984	0.0119943	0.115464	-.IKGVSDEANLNETGR(2)--IEKALSASK(3).-	sp|P07251|ATPA_YEAST|sp|P09457|ATPO_YEAST	IEK[x]ALSASK(2)	IK[x]GVSDEANLNETGR(1)	IEKALSASK	IKGVSDEANLNETGR	sp|P09457|ATPO_YEAST;	sp|P07251|ATPA_YEAST;	2	1	(156);	(54);	sp|P09457|ATPO_YEAST(156);	sp|P07251|ATPA_YEAST(54);	43089-24757-4645.67-qExHF01_06321_SP0060-SCX14-A
Soluble	inter	89589-T-36010-6317.66-qExHF01_06330_SP0060-SCX21-A	5	777.988	-0.00356461	0.0119943	0.116443	-.SIRPLDTEAIIKTVK[534.17]K(12)--KSDVAAPQGR(1).-	sp|P12695|ODP2_YEAST|sp|P32473|ODPB_YEAST	K[x]SDVAAPQGR(0)	SIRPLDTEAIIK[x]TVK[534.17]K(11)	KSDVAAPQGR	SIRPLDTEAIIKTVKK	sp|P12695|ODP2_YEAST;	sp|P32473|ODPB_YEAST;	0	11	(164);	(287);	sp|P12695|ODP2_YEAST(164);	sp|P32473|ODPB_YEAST(287);	89589-36010-6317.66-qExHF01_06330_SP0060-SCX21-A
Soluble	inter	68058-T-30528-5189.3-qExHF01_06332_SP0060-SCX23-A	3	1182.9	-0.00577975	0.0119943	0.118111	-.QTDHKEGVYEAVESLK(5)--GPLATPIGKGHR(9).-	sp|P28241|IDH2_YEAST|sp|P28834|IDH1_YEAST	GPLATPIGK[x]GHR(8)	QTDHK[x]EGVYEAVESLK(4)	GPLATPIGKGHR	QTDHKEGVYEAVESLK	sp|P28241|IDH2_YEAST;	sp|P28834|IDH1_YEAST;	8	4	(109);	(71);	sp|P28241|IDH2_YEAST(109);	sp|P28834|IDH1_YEAST(71);	68058-30528-5189.3-qExHF01_06332_SP0060-SCX23-A
Soluble	inter	119553-T-44462-7823.31-qExHF01_06320_SP0060-SCX13-A	4	913.247	-0.00602407	0.0119943	0.118296	-.IVKEEIFGPVVTVTK(3)--AQFETLTAPLVKR(12).-	sp|P0CS90|HSP77_YEAST|sp|P46367|ALDH4_YEAST	AQFETLTAPLVK[x]R(11)	IVK[x]EEIFGPVVTVTK(2)	AQFETLTAPLVKR	IVKEEIFGPVVTVTK	sp|P0CS90|HSP77_YEAST;	sp|P46367|ALDH4_YEAST;	11	2	(337);	(419);	sp|P0CS90|HSP77_YEAST(337);	sp|P46367|ALDH4_YEAST(419);	119553-44462-7823.31-qExHF01_06320_SP0060-SCX13-A
Soluble	inter	46929-T-23699-4514.28-qExHF01_06324_SP0060-SCX16-A	3	756.702	-0.00614519	0.0119943	0.118388	-.IGLEVDKR(7)--KEVTEPK(1).-	sp|P09624|DLDH_YEAST|sp|P19262|ODO2_YEAST	K[x]EVTEPK(0)	IGLEVDK[x]R(6)	KEVTEPK	IGLEVDKR	sp|P19262|ODO2_YEAST;	sp|P09624|DLDH_YEAST;	0	6	(200);	(324);	sp|P19262|ODO2_YEAST(200);	sp|P09624|DLDH_YEAST(324);	46929-23699-4514.28-qExHF01_06324_SP0060-SCX16-A
Soluble	inter	101611-T-39624-6821.73-qExHF01_06328_SP0060-SCX19-A	5	1098.55	-0.00625208	0.0119943	0.11847	-.ALSPNETSKQVKPDLLVVLNPTENR(9)--SADVAAGLHKQTGVDPDYITR(10).-	sp|P32902|RT04_YEAST|sp|P33759|RT05_YEAST	SADVAAGLHK[x]QTGVDPDYITR(9)	ALSPNETSK[x]QVKPDLLVVLNPTENR(8)	SADVAAGLHKQTGVDPDYITR	ALSPNETSKQVKPDLLVVLNPTENR	sp|P33759|RT05_YEAST;	sp|P32902|RT04_YEAST;	9	8	(131);	(313);	sp|P33759|RT05_YEAST(131);	sp|P32902|RT04_YEAST(313);	101611-39624-6821.73-qExHF01_06328_SP0060-SCX19-A
Soluble	inter	68375-T-32065-5764.57-qExHF01_06321_SP0060-SCX14-A	3	1008.52	-0.00646784	0.0119943	0.118634	-.IGIQPPKIFQAGK(7)--LQGTKVEEGR(5).-	sp|P53312|SUCB_YEAST|sp|P53598|SUCA_YEAST	LQGTK[x]VEEGR(4)	IGIQPPK[x]IFQAGK(6)	LQGTKVEEGR	IGIQPPKIFQAGK	sp|P53312|SUCB_YEAST;	sp|P53598|SUCA_YEAST;	4	6	(393);	(171);	sp|P53312|SUCB_YEAST(393);	sp|P53598|SUCA_YEAST(171);	68375-32065-5764.57-qExHF01_06321_SP0060-SCX14-A
Soluble	inter	13022-T-14367-2676.14-qExHF01_06331_SP0060-SCX22-A	5	596.67	-0.00649941	0.0119943	0.118658	-.KEFDNDQAHIK(1)--KNM[15.99]NQQDPK(1).-	sp|P25374|NFS1_YEAST|sp|Q6Q560|ISD11_YEAST	K[x]NM[15.99]NQQDPK(0)	K[x]EFDNDQAHIK(0)	KNMNQQDPK	KEFDNDQAHIK	sp|Q6Q560|ISD11_YEAST;	sp|P25374|NFS1_YEAST;	0	0	(45);	(354);	sp|Q6Q560|ISD11_YEAST(45);	sp|P25374|NFS1_YEAST(354);	13022-14367-2676.14-qExHF01_06331_SP0060-SCX22-A
Soluble	inter	29243-T-19135-3595.28-qExHF01_06328_SP0060-SCX19-A	5	622.119	-0.00669152	0.0119943	0.118804	-.KPSADSTEATQQHLK(1)--LSTKVISAK(4).-	sp|P09624|DLDH_YEAST|sp|P16451|ODPX_YEAST	LSTK[x]VISAK(3)	K[x]PSADSTEATQQHLK(0)	LSTKVISAK	KPSADSTEATQQHLK	sp|P09624|DLDH_YEAST;	sp|P16451|ODPX_YEAST;	3	0	(267);	(135);	sp|P09624|DLDH_YEAST(267);	sp|P16451|ODPX_YEAST(135);	29243-19135-3595.28-qExHF01_06328_SP0060-SCX19-A
Soluble	inter	17792-T-15285-3185.3-qExHF01_06324_SP0060-SCX16-A	3	809.722	-0.00685997	0.0119943	0.118933	-.KNVSSSDAR(1)--KIDSLENK(1).-	sp|P01097|ATIF_YEAST|sp|Q12165|ATPD_YEAST	K[x]IDSLENK(0)	K[x]NVSSSDAR(0)	KIDSLENK	KNVSSSDAR	sp|P01097|ATIF_YEAST;	sp|Q12165|ATPD_YEAST;	0	0	(72);	(132);	sp|P01097|ATIF_YEAST(72);	sp|Q12165|ATPD_YEAST(132);	17792-15285-3185.3-qExHF01_06324_SP0060-SCX16-A
Soluble	inter	51578-T-27249-5027.34-qExHF01_06321_SP0060-SCX14-A	4	838.669	-0.00777862	0.0130285	0.119636	-.TSTKAQPAEPQAEK(4)--KYGVSAEVINLR(1).-	sp|P12695|ODP2_YEAST|sp|P32473|ODPB_YEAST	K[x]YGVSAEVINLR(0)	TSTK[x]AQPAEPQAEK(3)	KYGVSAEVINLR	TSTKAQPAEPQAEK	sp|P32473|ODPB_YEAST;	sp|P12695|ODP2_YEAST;	0	3	(264);	(136);	sp|P32473|ODPB_YEAST(264);	sp|P12695|ODP2_YEAST(136);	51578-27249-5027.34-qExHF01_06321_SP0060-SCX14-A
Soluble	inter	114449-T-43084-7600.15-qExHF01_06320_SP0060-SCX13-A	4	818.936	-0.00850535	0.0130285	0.120196	-.IVKEEIFGPVVTVTK(3)--KLQELFTPK(1).-	sp|P46367|ALDH4_YEAST|sp|Q04217|DHR1_YEAST	K[x]LQELFTPK(0)	IVK[x]EEIFGPVVTVTK(2)	KLQELFTPK	IVKEEIFGPVVTVTK	sp|Q04217|DHR1_YEAST;	sp|P46367|ALDH4_YEAST;	0	2	(77);	(419);	sp|Q04217|DHR1_YEAST(77);	sp|P46367|ALDH4_YEAST(419);	114449-43084-7600.15-qExHF01_06320_SP0060-SCX13-A
Soluble	inter	68288-T-30595-5199.53-qExHF01_06332_SP0060-SCX23-A	5	710.144	-0.00880289	0.0130285	0.120426	-.QTDHKEGVYEAVESLK(5)--GPLATPIGKGHR(9).-	sp|P28241|IDH2_YEAST|sp|P28834|IDH1_YEAST	GPLATPIGK[x]GHR(8)	QTDHK[x]EGVYEAVESLK(4)	GPLATPIGKGHR	QTDHKEGVYEAVESLK	sp|P28241|IDH2_YEAST;	sp|P28834|IDH1_YEAST;	8	4	(109);	(71);	sp|P28241|IDH2_YEAST(109);	sp|P28834|IDH1_YEAST(71);	68288-30595-5199.53-qExHF01_06332_SP0060-SCX23-A
Soluble	inter	68944-T-32227-5789.13-qExHF01_06321_SP0060-SCX14-A	3	1010.86	-0.00988013	0.0130285	0.121262	-.IGIQPPKIFQAGK(7)--LQGTKVEEGR(5).-	sp|P53312|SUCB_YEAST|sp|P53598|SUCA_YEAST	LQGTK[x]VEEGR(4)	IGIQPPK[x]IFQAGK(6)	LQGTKVEEGR	IGIQPPKIFQAGK	sp|P53312|SUCB_YEAST;	sp|P53598|SUCA_YEAST;	4	6	(393);	(171);	sp|P53312|SUCB_YEAST(393);	sp|P53598|SUCA_YEAST(171);	68944-32227-5789.13-qExHF01_06321_SP0060-SCX14-A
Soluble	inter	42353-T-24523-4609.02-qExHF01_06321_SP0060-SCX14-A	4	846.181	-0.0102121	0.0130285	0.12152	-.YIKLPSQNNNEAQQTK(3)--TAKLGATISK(3).-	sp|P32902|RT04_YEAST|sp|P38120|RT09_YEAST	TAK[x]LGATISK(2)	YIK[x]LPSQNNNEAQQTK(2)	TAKLGATISK	YIKLPSQNNNEAQQTK	sp|P32902|RT04_YEAST;	sp|P38120|RT09_YEAST;	2	2	(159);	(67);	sp|P32902|RT04_YEAST(159);	sp|P38120|RT09_YEAST(67);	42353-24523-4609.02-qExHF01_06321_SP0060-SCX14-A
Soluble	inter	105443-T-41336-6901.54-qExHF01_06331_SP0060-SCX22-A	5	722.542	-0.010765	0.0130285	0.121952	-.TTTDHISMAGPWLKYR(14)--AYLDELKDVR(7).-	sp|P00427|COX6_YEAST|sp|P19414|ACON_YEAST	AYLDELK[x]DVR(6)	TTTDHISMAGPWLK[x]YR(13)	AYLDELKDVR	TTTDHISMAGPWLKYR	sp|P00427|COX6_YEAST;	sp|P19414|ACON_YEAST;	6	13	(129);	(602);	sp|P00427|COX6_YEAST(129);	sp|P19414|ACON_YEAST(602);	105443-41336-6901.54-qExHF01_06331_SP0060-SCX22-A
Soluble	inter	26233-T-18413-3561.83-qExHF01_06333_SP0060-SCX24-A	5	490.841	-0.0112594	0.0130285	0.12234	-.KDIDEHKK(1)--IGLEVDKR(7).-	sp|P09624|DLDH_YEAST|sp|P20967|ODO1_YEAST	IGLEVDK[x]R(6)	K[x]DIDEHKK(0)	IGLEVDKR	KDIDEHKK	sp|P09624|DLDH_YEAST;	sp|P20967|ODO1_YEAST;	6	0	(324);	(548);	sp|P09624|DLDH_YEAST(324);	sp|P20967|ODO1_YEAST(548);	26233-18413-3561.83-qExHF01_06333_SP0060-SCX24-A
Soluble	inter	90740-T-36928-6373.59-qExHF01_06327_SP0060-SCX18-A	5	930.438	-0.0116885	0.0130285	0.122678	-.QNKTFEVINPSTEEEICHIYEGR(3)--AIESYGTASGKPR(11).-	sp|P25719|CYPC_YEAST|sp|P46367|ALDH4_YEAST	AIESYGTASGK[x]PR(10)	QNK[x]TFEVINPSTEEEICHIYEGR(2)	AIESYGTASGKPR	QNKTFEVINPSTEEEICHIYEGR	sp|P25719|CYPC_YEAST;	sp|P46367|ALDH4_YEAST;	10	2	(169);	(60);	sp|P25719|CYPC_YEAST(169);	sp|P46367|ALDH4_YEAST(60);	90740-36928-6373.59-qExHF01_06327_SP0060-SCX18-A
Soluble	inter	117377-T-43457-7600.73-qExHF01_06319_SP0060-SCX12-A	4	1080.26	-0.0122136	0.0141465	0.123092	-.NDIGSFSPEFSKTIPEFEGDVNPK(12)--NFKTSPLPDK(3).-	sp|P38345|SDHF4_YEAST|sp|Q08230|SDHF2_YEAST	NFK[x]TSPLPDK(2)	NDIGSFSPEFSK[x]TIPEFEGDVNPK(11)	NFKTSPLPDK	NDIGSFSPEFSKTIPEFEGDVNPK	sp|Q08230|SDHF2_YEAST;	sp|P38345|SDHF4_YEAST;	2	11	(124);	(100);	sp|Q08230|SDHF2_YEAST(124);	sp|P38345|SDHF4_YEAST(100);	117377-43457-7600.73-qExHF01_06319_SP0060-SCX12-A
Soluble	inter	33506-T-20352-4012.33-qExHF01_06323_SP0060-SCX15-A	4	777.131	-0.0123815	0.0141465	0.123225	-.GEQGAIDIKGGNVNR(9)--KAPQQQLQK(1).-	sp|Q03430|RSM28_YEAST|sp|Q03976|RT24_YEAST	K[x]APQQQLQK(0)	GEQGAIDIK[x]GGNVNR(8)	KAPQQQLQK	GEQGAIDIKGGNVNR	sp|Q03430|RSM28_YEAST;	sp|Q03976|RT24_YEAST;	0	8	(182);	(119);	sp|Q03430|RSM28_YEAST(182);	sp|Q03976|RT24_YEAST(119);	33506-20352-4012.33-qExHF01_06323_SP0060-SCX15-A
Soluble	inter	55765-T-28438-5207.73-qExHF01_06321_SP0060-SCX14-A	4	754.873	-0.0127059	0.0141465	0.123482	-.TGEVGGPKQDPLR(8)--NFKTSPLPDK(3).-	sp|P38345|SDHF4_YEAST|sp|Q08230|SDHF2_YEAST	NFK[x]TSPLPDK(2)	TGEVGGPK[x]QDPLR(7)	NFKTSPLPDK	TGEVGGPKQDPLR	sp|Q08230|SDHF2_YEAST;	sp|P38345|SDHF4_YEAST;	2	7	(124);	(120);	sp|Q08230|SDHF2_YEAST(124);	sp|P38345|SDHF4_YEAST(120);	55765-28438-5207.73-qExHF01_06321_SP0060-SCX14-A
Soluble	inter	41210-T-24172-4554.41-qExHF01_06321_SP0060-SCX14-A	4	898.918	-0.0133539	0.0151135	0.123996	-.LSDDSTVAFSNNQKEQSK(14)--SQYPKGEIR(5).-	sp|P36528|RM17_YEAST|sp|P36531|RM36_YEAST	SQYPK[x]GEIR(4)	LSDDSTVAFSNNQK[x]EQSK(13)	SQYPKGEIR	LSDDSTVAFSNNQKEQSK	sp|P36531|RM36_YEAST;	sp|P36528|RM17_YEAST;	4	13	(65);	(129);	sp|P36531|RM36_YEAST(65);	sp|P36528|RM17_YEAST(129);	41210-24172-4554.41-qExHF01_06321_SP0060-SCX14-A
Soluble	inter	110808-T-37077-6919.66-qExHF01_06315_SP0060-SCX09-A	3	750.055	-0.0136102	0.0151135	0.124201	-.IGLEVDKR(7)--MIATPIR(1).-	sp|P09624|DLDH_YEAST|sp|P19955|RT31_YEAST	M[x]IATPIR(0)	IGLEVDK[x]R(6)	MIATPIR	IGLEVDKR	sp|P19955|RT31_YEAST;	sp|P09624|DLDH_YEAST;	0	6	(1);	(324);	sp|P19955|RT31_YEAST(1);	sp|P09624|DLDH_YEAST(324);	110808-37077-6919.66-qExHF01_06315_SP0060-SCX09-A
Soluble	inter	84349-T-35107-6089.88-qExHF01_06327_SP0060-SCX18-A	5	691.16	-0.0144347	0.0151135	0.12486	-.GAKGVATDLSHIPTNSVVK(3)--ILKYVDIGK(3).-	sp|P17505|MDHM_YEAST|sp|P46367|ALDH4_YEAST	ILK[x]YVDIGK(2)	GAK[x]GVATDLSHIPTNSVVK(2)	ILKYVDIGK	GAKGVATDLSHIPTNSVVK	sp|P46367|ALDH4_YEAST;	sp|P17505|MDHM_YEAST;	2	2	(377);	(55);	sp|P46367|ALDH4_YEAST(377);	sp|P17505|MDHM_YEAST(55);	84349-35107-6089.88-qExHF01_06327_SP0060-SCX18-A
Soluble	inter	78975-T-33560-5845.7-qExHF01_06327_SP0060-SCX18-A	5	804.586	-0.0159844	0.0151135	0.126108	-.DSKVNQNLLEDHSFINYK(3)--AIESYGTASGKPR(11).-	sp|P19414|ACON_YEAST|sp|P25719|CYPC_YEAST	AIESYGTASGK[x]PR(10)	DSK[x]VNQNLLEDHSFINYK(2)	AIESYGTASGKPR	DSKVNQNLLEDHSFINYK	sp|P25719|CYPC_YEAST;	sp|P19414|ACON_YEAST;	10	2	(169);	(27);	sp|P25719|CYPC_YEAST(169);	sp|P19414|ACON_YEAST(27);	78975-33560-5845.7-qExHF01_06327_SP0060-SCX18-A
Soluble	inter	83888-T-34976-6069.73-qExHF01_06327_SP0060-SCX18-A	4	1184.82	-0.0164961	0.0151135	0.126523	-.SQTDAFYTQYKNGTAASEPTPITK(11)--THPNNIKLSINGIGK(7).-	sp|P21306|ATP5E_YEAST|sp|P38077|ATPG_YEAST	THPNNIK[x]LSINGIGK(6)	SQTDAFYTQYK[x]NGTAASEPTPITK(10)	THPNNIKLSINGIGK	SQTDAFYTQYKNGTAASEPTPITK	sp|P38077|ATPG_YEAST;	sp|P21306|ATP5E_YEAST;	6	10	(160);	(49);	sp|P38077|ATPG_YEAST(160);	sp|P21306|ATP5E_YEAST(49);	83888-34976-6069.73-qExHF01_06327_SP0060-SCX18-A
Soluble	inter	73178-T-30913-5672.22-qExHF01_06323_SP0060-SCX15-A	4	756.137	-0.0165995	0.0151135	0.126607	-.IGIQPPKIFQAGK(7)--LQGTKVEEGR(5).-	sp|P53312|SUCB_YEAST|sp|P53598|SUCA_YEAST	LQGTK[x]VEEGR(4)	IGIQPPK[x]IFQAGK(6)	LQGTKVEEGR	IGIQPPKIFQAGK	sp|P53312|SUCB_YEAST;	sp|P53598|SUCA_YEAST;	4	6	(393);	(171);	sp|P53312|SUCB_YEAST(393);	sp|P53598|SUCA_YEAST(171);	73178-30913-5672.22-qExHF01_06323_SP0060-SCX15-A
Soluble	inter	56526-T-27009-4820.31-qExHF01_06328_SP0060-SCX19-A	5	734.561	-0.0168932	0.0151135	0.126846	-.VVPIKHSANAGLSSSK(5)--AAQLGFNTACVEKR(13).-	sp|P09624|DLDH_YEAST|sp|P19955|RT31_YEAST	AAQLGFNTACVEK[x]R(12)	VVPIK[x]HSANAGLSSSK(4)	AAQLGFNTACVEKR	VVPIKHSANAGLSSSK	sp|P09624|DLDH_YEAST;	sp|P19955|RT31_YEAST;	12	4	(57);	(69);	sp|P09624|DLDH_YEAST(57);	sp|P19955|RT31_YEAST(69);	56526-27009-4820.31-qExHF01_06328_SP0060-SCX19-A
Soluble	inter	96742-T-39263-6585.3-qExHF01_06332_SP0060-SCX23-A	5	954.458	-0.0172287	0.0151135	0.127119	-.SADGKYHIIDHEYDCVVIGAGGAGLR(5)--AAIAEEQILNKQR(11).-	sp|P33421|SDH3_YEAST|sp|Q00711|SDHA_YEAST	AAIAEEQILNK[x]QR(10)	SADGK[x]YHIIDHEYDCVVIGAGGAGLR(4)	AAIAEEQILNKQR	SADGKYHIIDHEYDCVVIGAGGAGLR	sp|P33421|SDH3_YEAST;	sp|Q00711|SDHA_YEAST;	10	4	(70);	(45);	sp|P33421|SDH3_YEAST(70);	sp|Q00711|SDHA_YEAST(45);	96742-39263-6585.3-qExHF01_06332_SP0060-SCX23-A
Soluble	inter	93044-T-37315-6425.64-qExHF01_06325_SP0060-SCX17-A	3	1116.53	-0.0173578	0.0151135	0.127225	-.LTGKM[15.99]NGWTSPK(4)--KPSMKK[535.16]IK(1).-	sp|P06701|SIR3_YEAST|sp|P19414|ACON_YEAST	LTGK[x]M[15.99]NGWTSPK(3)	K[x]PSMKK[535.16]IK(0)	LTGKMNGWTSPK	KPSMKKIK	sp|P19414|ACON_YEAST;	sp|P06701|SIR3_YEAST;	3	0	(233);	(240);	sp|P19414|ACON_YEAST(233);	sp|P06701|SIR3_YEAST(240);	93044-37315-6425.64-qExHF01_06325_SP0060-SCX17-A
Soluble	inter	66816-T-28862-5316.68-qExHF01_06324_SP0060-SCX16-A	4	612.822	-0.0183408	0.0162014	0.12803	-.SKNDPIAGLK(2)--VSKGLLDR(3).-	sp|P16387|ODPA_YEAST|sp|P32473|ODPB_YEAST	VSK[x]GLLDR(2)	SK[x]NDPIAGLK(1)	VSKGLLDR	SKNDPIAGLK	sp|P32473|ODPB_YEAST;	sp|P16387|ODPA_YEAST;	2	1	(77);	(333);	sp|P32473|ODPB_YEAST(77);	sp|P16387|ODPA_YEAST(333);	66816-28862-5316.68-qExHF01_06324_SP0060-SCX16-A
Soluble	inter	73577-T-33601-6008.44-qExHF01_06321_SP0060-SCX14-A	4	716.62	-0.0186163	0.0162014	0.128256	-.SGKLFVIGGEK(3)--EKILPSANDPK(2).-	sp|P51998|RL4P_YEAST|sp|Q02204|RM13_YEAST	SGK[x]LFVIGGEK(2)	EK[x]ILPSANDPK(1)	SGKLFVIGGEK	EKILPSANDPK	sp|P51998|RL4P_YEAST;	sp|Q02204|RM13_YEAST;	2	1	(164);	(192);	sp|P51998|RL4P_YEAST(164);	sp|Q02204|RM13_YEAST(192);	73577-33601-6008.44-qExHF01_06321_SP0060-SCX14-A
Soluble	inter	96503-T-39189-6573.68-qExHF01_06332_SP0060-SCX23-A	5	956.069	-0.0192107	0.0162014	0.128747	-.SADGKYHIIDHEYDCVVIGAGGAGLR(5)--AAIAEEQILNKQR(11).-	sp|P33421|SDH3_YEAST|sp|Q00711|SDHA_YEAST	AAIAEEQILNK[x]QR(10)	SADGK[x]YHIIDHEYDCVVIGAGGAGLR(4)	AAIAEEQILNKQR	SADGKYHIIDHEYDCVVIGAGGAGLR	sp|P33421|SDH3_YEAST;	sp|Q00711|SDHA_YEAST;	10	4	(70);	(45);	sp|P33421|SDH3_YEAST(70);	sp|Q00711|SDHA_YEAST(45);	96503-39189-6573.68-qExHF01_06332_SP0060-SCX23-A
Soluble	inter	71116-T-30975-5438.36-qExHF01_06328_SP0060-SCX19-A	4	1026.47	-0.0197446	0.0167442	0.129189	-.GSTM[15.99]GPDKDFVEVTPDNISTR(8)--FKNPSNGHIIGK(2).-	sp|P40496|RT25_YEAST|sp|Q03799|RT08_YEAST	FK[x]NPSNGHIIGK(1)	GSTM[15.99]GPDK[x]DFVEVTPDNISTR(7)	FKNPSNGHIIGK	GSTMGPDKDFVEVTPDNISTR	sp|P40496|RT25_YEAST;	sp|Q03799|RT08_YEAST;	1	7	(49);	(58);	sp|P40496|RT25_YEAST(49);	sp|Q03799|RT08_YEAST(58);	71116-30975-5438.36-qExHF01_06328_SP0060-SCX19-A
Soluble	inter	28752-T-18510-3697.5-qExHF01_06324_SP0060-SCX16-A	4	665.824	-0.0203731	0.0167442	0.129711	-.KVVEETELM[15.99]AAR(1)--KYQANK(1).-	sp|P40033|RSM18_YEAST|sp|P40496|RT25_YEAST	K[x]YQANK(0)	K[x]VVEETELM[15.99]AAR(0)	KYQANK	KVVEETELMAAR	sp|P40033|RSM18_YEAST;	sp|P40496|RT25_YEAST;	0	0	(70);	(223);	sp|P40033|RSM18_YEAST(70);	sp|P40496|RT25_YEAST(223);	28752-18510-3697.5-qExHF01_06324_SP0060-SCX16-A
Soluble	inter	75115-T-32763-5967.32-qExHF01_06320_SP0060-SCX13-A	4	787.164	-0.0205007	0.0167442	0.129817	-.GEKVLDTGGPISVPVGR(3)--IEKALSASK(3).-	sp|P00830|ATPB_YEAST|sp|P09457|ATPO_YEAST	IEK[x]ALSASK(2)	GEK[x]VLDTGGPISVPVGR(2)	IEKALSASK	GEKVLDTGGPISVPVGR	sp|P09457|ATPO_YEAST;	sp|P00830|ATPB_YEAST;	2	2	(156);	(108);	sp|P09457|ATPO_YEAST(156);	sp|P00830|ATPB_YEAST(108);	75115-32763-5967.32-qExHF01_06320_SP0060-SCX13-A
Soluble	inter	62298-T-28293-5008.25-qExHF01_06329_SP0060-SCX20-A	4	756.643	-0.0236833	0.0167442	0.132496	-.SIRPLDTEAIIKTVK(12)--TSAPEAKK(7).-	sp|P12695|ODP2_YEAST|sp|P32473|ODPB_YEAST	TSAPEAK[x]K(6)	SIRPLDTEAIIK[x]TVK(11)	TSAPEAKK	SIRPLDTEAIIKTVK	sp|P12695|ODP2_YEAST;	sp|P32473|ODPB_YEAST;	6	11	(163);	(287);	sp|P12695|ODP2_YEAST(163);	sp|P32473|ODPB_YEAST(287);	62298-28293-5008.25-qExHF01_06329_SP0060-SCX20-A
Soluble	inter	49359-T-26602-4928.06-qExHF01_06321_SP0060-SCX14-A	4	833.416	-0.0239773	0.0167442	0.132746	-.AQAKTASGLYLPEK(4)--AIESYGTASGKPR(11).-	sp|P25719|CYPC_YEAST|sp|P38910|CH10_YEAST	AIESYGTASGK[x]PR(10)	AQAK[x]TASGLYLPEK(3)	AIESYGTASGKPR	AQAKTASGLYLPEK	sp|P25719|CYPC_YEAST;	sp|P38910|CH10_YEAST;	10	3	(169);	(28);	sp|P25719|CYPC_YEAST(169);	sp|P38910|CH10_YEAST(28);	49359-26602-4928.06-qExHF01_06321_SP0060-SCX14-A
Soluble	inter	88713-T-35781-6281.58-qExHF01_06330_SP0060-SCX21-A	5	659.746	-0.0250226	0.0167442	0.133639	-.AQFETLTAPLVKR(12)--LYHKDLLSADK(4).-	sp|P0CS90|HSP77_YEAST|sp|P19414|ACON_YEAST	LYHK[x]DLLSADK(3)	AQFETLTAPLVK[x]R(11)	LYHKDLLSADK	AQFETLTAPLVKR	sp|P19414|ACON_YEAST;	sp|P0CS90|HSP77_YEAST;	3	11	(320);	(337);	sp|P19414|ACON_YEAST(320);	sp|P0CS90|HSP77_YEAST(337);	88713-35781-6281.58-qExHF01_06330_SP0060-SCX21-A
Soluble	inter	81406-T-34267-5957.35-qExHF01_06327_SP0060-SCX18-A	5	1000.08	-0.0261485	0.0167442	0.134609	-.VIFQGFTGKQGTFHASISQEYGTNVVGGTNPK(9)--LQGTKVEEGR(5).-	sp|P53312|SUCB_YEAST|sp|P53598|SUCA_YEAST	LQGTK[x]VEEGR(4)	VIFQGFTGK[x]QGTFHASISQEYGTNVVGGTNPK(8)	LQGTKVEEGR	VIFQGFTGKQGTFHASISQEYGTNVVGGTNPK	sp|P53312|SUCB_YEAST;	sp|P53598|SUCA_YEAST;	4	8	(393);	(47);	sp|P53312|SUCB_YEAST(393);	sp|P53598|SUCA_YEAST(47);	81406-34267-5957.35-qExHF01_06327_SP0060-SCX18-A
Soluble	inter	64372-T-29808-5506.93-qExHF01_06320_SP0060-SCX13-A	3	918.794	-0.0266258	0.0167442	0.135021	-.DAPTKISTLAVK(5)--AYTSHLSSK(1).-	sp|P07257|QCR2_YEAST|sp|P37299|QCR10_YEAST	A[x]YTSHLSSK(0)	DAPTK[x]ISTLAVK(4)	AYTSHLSSK	DAPTKISTLAVK	sp|P37299|QCR10_YEAST;	sp|P07257|QCR2_YEAST;	0	4	(2);	(27);	sp|P37299|QCR10_YEAST(2);	sp|P07257|QCR2_YEAST(27);	64372-29808-5506.93-qExHF01_06320_SP0060-SCX13-A
Soluble	inter	66642-T-31566-5685.79-qExHF01_06321_SP0060-SCX14-A	3	1010.86	-0.0271599	0.0167442	0.135485	-.IGIQPPKIFQAGK(7)--LQGTKVEEGR(5).-	sp|P53312|SUCB_YEAST|sp|P53598|SUCA_YEAST	LQGTK[x]VEEGR(4)	IGIQPPK[x]IFQAGK(6)	LQGTKVEEGR	IGIQPPKIFQAGK	sp|P53312|SUCB_YEAST;	sp|P53598|SUCA_YEAST;	4	6	(393);	(171);	sp|P53312|SUCB_YEAST(393);	sp|P53598|SUCA_YEAST(171);	66642-31566-5685.79-qExHF01_06321_SP0060-SCX14-A
Soluble	inter	43233-T-23345-4274.66-qExHF01_06327_SP0060-SCX18-A	3	830.724	-0.0271744	0.0167442	0.135498	-.YKEYYQGLK(2)--KALETAR(1).-	sp|P36516|RM03_YEAST|sp|Q02204|RM13_YEAST	K[x]ALETAR(0)	YK[x]EYYQGLK(1)	KALETAR	YKEYYQGLK	sp|Q02204|RM13_YEAST;	sp|P36516|RM03_YEAST;	0	1	(256);	(74);	sp|Q02204|RM13_YEAST(256);	sp|P36516|RM03_YEAST(74);	43233-23345-4274.66-qExHF01_06327_SP0060-SCX18-A
Soluble	inter	76504-T-33033-5599.1-qExHF01_06331_SP0060-SCX22-A	4	830.404	-0.0275804	0.0167442	0.135851	-.SIYGSKFADENFVK(6)--GPLATPIGKGHR(9).-	sp|P25719|CYPC_YEAST|sp|P28241|IDH2_YEAST	GPLATPIGK[x]GHR(8)	SIYGSK[x]FADENFVK(5)	GPLATPIGKGHR	SIYGSKFADENFVK	sp|P28241|IDH2_YEAST;	sp|P25719|CYPC_YEAST;	8	5	(109);	(100);	sp|P28241|IDH2_YEAST(109);	sp|P25719|CYPC_YEAST(100);	76504-33033-5599.1-qExHF01_06331_SP0060-SCX22-A
Soluble	inter	72410-T-30713-5640.48-qExHF01_06323_SP0060-SCX15-A	3	1010.86	-0.0277935	0.0167442	0.136037	-.IGIQPPKIFQAGK(7)--LQGTKVEEGR(5).-	sp|P53312|SUCB_YEAST|sp|P53598|SUCA_YEAST	LQGTK[x]VEEGR(4)	IGIQPPK[x]IFQAGK(6)	LQGTKVEEGR	IGIQPPKIFQAGK	sp|P53312|SUCB_YEAST;	sp|P53598|SUCA_YEAST;	4	6	(393);	(171);	sp|P53312|SUCB_YEAST(393);	sp|P53598|SUCA_YEAST(171);	72410-30713-5640.48-qExHF01_06323_SP0060-SCX15-A
Soluble	inter	20959-T-16219-3335.56-qExHF01_06324_SP0060-SCX16-A	3	906.418	-0.0280291	0.0167442	0.136243	-.KSSSVSSYSSAK(1)--GTSSAFEKR(8).-	sp|P47150|RT07_YEAST|sp|Q01163|RT23_YEAST	GTSSAFEK[x]R(7)	K[x]SSSVSSYSSAK(0)	GTSSAFEKR	KSSSVSSYSSAK	sp|P47150|RT07_YEAST;	sp|Q01163|RT23_YEAST;	7	0	(229);	(38);	sp|P47150|RT07_YEAST(229);	sp|Q01163|RT23_YEAST(38);	20959-16219-3335.56-qExHF01_06324_SP0060-SCX16-A
Soluble	inter	56635-T-26603-4998.09-qExHF01_06323_SP0060-SCX15-A	4	681.118	-0.0284383	0.0167442	0.136601	-.SVLKNTSVIDK(4)--QLAKSVISR(4).-	sp|P05626|ATPF_YEAST|sp|P30902|ATP7_YEAST	QLAK[x]SVISR(3)	SVLK[x]NTSVIDK(3)	QLAKSVISR	SVLKNTSVIDK	sp|P05626|ATPF_YEAST;	sp|P30902|ATP7_YEAST;	3	3	(209);	(64);	sp|P05626|ATPF_YEAST(209);	sp|P30902|ATP7_YEAST(64);	56635-26603-4998.09-qExHF01_06323_SP0060-SCX15-A
Soluble	inter	135185-T-45727-8068.89-qExHF01_06316_SP0060-SCX10-A	3	793.401	-0.0284929	0.0167442	0.136649	-.TMYLIKTK(6)--TLAELLGR(1).-	sp|P40496|RT25_YEAST|sp|Q02950|RT51_YEAST	T[x]LAELLGR(0)	TMYLIK[x]TK(5)	TLAELLGR	TMYLIKTK	sp|Q02950|RT51_YEAST;	sp|P40496|RT25_YEAST;	0	5	(2);	(158);	sp|Q02950|RT51_YEAST(2);	sp|P40496|RT25_YEAST(158);	135185-45727-8068.89-qExHF01_06316_SP0060-SCX10-A
Soluble	inter	74521-T-31642-5540.22-qExHF01_06329_SP0060-SCX20-A	5	621.919	-0.0290127	0.0167442	0.137105	-.TAVALDTILNQKR(12)--QKVELAHEAK(2).-	sp|P05626|ATPF_YEAST|sp|P07251|ATPA_YEAST	QK[x]VELAHEAK(1)	TAVALDTILNQK[x]R(11)	QKVELAHEAK	TAVALDTILNQKR	sp|P05626|ATPF_YEAST;	sp|P07251|ATPA_YEAST;	1	11	(178);	(224);	sp|P05626|ATPF_YEAST(178);	sp|P07251|ATPA_YEAST(224);	74521-31642-5540.22-qExHF01_06329_SP0060-SCX20-A
Soluble	inter	34595-T-20972-3721.3-qExHF01_06331_SP0060-SCX22-A	4	572.039	-0.0304302	0.0167442	0.138358	-.LYDLKGAK(5)--KSVTAVHK(1).-	sp|P17505|MDHM_YEAST|sp|P28834|IDH1_YEAST	K[x]SVTAVHK(0)	LYDLK[x]GAK(4)	KSVTAVHK	LYDLKGAK	sp|P28834|IDH1_YEAST;	sp|P17505|MDHM_YEAST;	0	4	(187);	(52);	sp|P28834|IDH1_YEAST(187);	sp|P17505|MDHM_YEAST(52);	34595-20972-3721.3-qExHF01_06331_SP0060-SCX22-A
Soluble	inter	69598-T-31254-5728.97-qExHF01_06320_SP0060-SCX13-A	4	974.476	-0.0305157	0.0167442	0.138434	-.TVSKAQEPPVASNSFTPFPR(4)--NM[15.99]SNPKIPATK(6).-	sp|P19262|ODO2_YEAST|sp|P20967|ODO1_YEAST	NM[15.99]SNPK[x]IPATK(5)	TVSK[x]AQEPPVASNSFTPFPR(3)	NMSNPKIPATK	TVSKAQEPPVASNSFTPFPR	sp|P20967|ODO1_YEAST;	sp|P19262|ODO2_YEAST;	5	3	(82);	(217);	sp|P20967|ODO1_YEAST(82);	sp|P19262|ODO2_YEAST(217);	69598-31254-5728.97-qExHF01_06320_SP0060-SCX13-A
Soluble	inter	43899-T-23233-4470.61-qExHF01_06323_SP0060-SCX15-A	3	930.816	-0.0316732	0.0167442	0.139466	-.VPKIIENAEGSR(3)--NLQQVTKK(7).-	sp|P0CS90|HSP77_YEAST|sp|P38523|GRPE_YEAST	NLQQVTK[x]K(6)	VPK[x]IIENAEGSR(2)	NLQQVTKK	VPKIIENAEGSR	sp|P38523|GRPE_YEAST;	sp|P0CS90|HSP77_YEAST;	6	2	(103);	(53);	sp|P38523|GRPE_YEAST(103);	sp|P0CS90|HSP77_YEAST(53);	43899-23233-4470.61-qExHF01_06323_SP0060-SCX15-A
Soluble	inter	82061-T-34629-5849.57-qExHF01_06331_SP0060-SCX22-A	5	616.12	-0.0318868	0.0167442	0.139657	-.GPLATPIGKGHR(9)--ANIM[15.99]KLGDGLFR(5).-	sp|P28241|IDH2_YEAST|sp|P28834|IDH1_YEAST	GPLATPIGK[x]GHR(8)	ANIM[15.99]K[x]LGDGLFR(4)	GPLATPIGKGHR	ANIMKLGDGLFR	sp|P28241|IDH2_YEAST;	sp|P28834|IDH1_YEAST;	8	4	(109);	(199);	sp|P28241|IDH2_YEAST(109);	sp|P28834|IDH1_YEAST(199);	82061-34629-5849.57-qExHF01_06331_SP0060-SCX22-A
Soluble	inter	101393-T-39564-6812.38-qExHF01_06328_SP0060-SCX19-A	5	746.775	-0.0327829	0.0167442	0.140462	-.DSKVNQNLLEDHSFINYK(3)--ILKYVDIGK(3).-	sp|P19414|ACON_YEAST|sp|P46367|ALDH4_YEAST	ILK[x]YVDIGK(2)	DSK[x]VNQNLLEDHSFINYK(2)	ILKYVDIGK	DSKVNQNLLEDHSFINYK	sp|P46367|ALDH4_YEAST;	sp|P19414|ACON_YEAST;	2	2	(377);	(27);	sp|P46367|ALDH4_YEAST(377);	sp|P19414|ACON_YEAST(27);	101393-39564-6812.38-qExHF01_06328_SP0060-SCX19-A
Soluble	inter	67459-T-31815-5725.35-qExHF01_06321_SP0060-SCX14-A	5	606.719	-0.0341657	0.0167442	0.141714	-.IGIQPPKIFQAGK(7)--LQGTKVEEGR(5).-	sp|P53312|SUCB_YEAST|sp|P53598|SUCA_YEAST	LQGTK[x]VEEGR(4)	IGIQPPK[x]IFQAGK(6)	LQGTKVEEGR	IGIQPPKIFQAGK	sp|P53312|SUCB_YEAST;	sp|P53598|SUCA_YEAST;	4	6	(393);	(171);	sp|P53312|SUCB_YEAST(393);	sp|P53598|SUCA_YEAST(171);	67459-31815-5725.35-qExHF01_06321_SP0060-SCX14-A
Soluble	inter	80662-T-34246-6198.81-qExHF01_06320_SP0060-SCX13-A	4	934.707	-0.0343265	0.0167442	0.14186	-.TIPEFEGDVNPKTGEVGGPK(12)--NFKTSPLPDK(3).-	sp|P38345|SDHF4_YEAST|sp|Q08230|SDHF2_YEAST	NFK[x]TSPLPDK(2)	TIPEFEGDVNPK[x]TGEVGGPK(11)	NFKTSPLPDK	TIPEFEGDVNPKTGEVGGPK	sp|Q08230|SDHF2_YEAST;	sp|P38345|SDHF4_YEAST;	2	11	(124);	(112);	sp|Q08230|SDHF2_YEAST(124);	sp|P38345|SDHF4_YEAST(112);	80662-34246-6198.81-qExHF01_06320_SP0060-SCX13-A
Soluble	inter	73003-T-33427-5981.63-qExHF01_06321_SP0060-SCX14-A	4	867.673	-0.0344501	0.0167442	0.141972	-.KYVDEQVELADAAPPPEAK(1)--VSKGLLDR(3).-	sp|P16387|ODPA_YEAST|sp|P32473|ODPB_YEAST	VSK[x]GLLDR(2)	K[x]YVDEQVELADAAPPPEAK(0)	VSKGLLDR	KYVDEQVELADAAPPPEAK	sp|P32473|ODPB_YEAST;	sp|P16387|ODPA_YEAST;	2	0	(77);	(364);	sp|P32473|ODPB_YEAST(77);	sp|P16387|ODPA_YEAST(364);	73003-33427-5981.63-qExHF01_06321_SP0060-SCX14-A
Soluble	inter	54008-T-27933-5131.15-qExHF01_06321_SP0060-SCX14-A	4	719.852	-0.0356463	0.0187829	0.143066	-.LAGITTVKGGTGK(8)--KEQGLFDSNK(1).-	sp|P19414|ACON_YEAST|sp|Q12497|FMP16_YEAST	K[x]EQGLFDSNK(0)	LAGITTVK[x]GGTGK(7)	KEQGLFDSNK	LAGITTVKGGTGK	sp|Q12497|FMP16_YEAST;	sp|P19414|ACON_YEAST;	0	7	(43);	(254);	sp|Q12497|FMP16_YEAST(43);	sp|P19414|ACON_YEAST(254);	54008-27933-5131.15-qExHF01_06321_SP0060-SCX14-A
Soluble	inter	91083-T-36430-6383.92-qExHF01_06330_SP0060-SCX21-A	5	792.589	-0.0360949	0.0187829	0.143478	-.EKQFHPANLPASEVLR(2)--SIYGSKFADENFVK(6).-	sp|P25605|ILV6_YEAST|sp|P25719|CYPC_YEAST	SIYGSK[x]FADENFVK(5)	EK[x]QFHPANLPASEVLR(1)	SIYGSKFADENFVK	EKQFHPANLPASEVLR	sp|P25719|CYPC_YEAST;	sp|P25605|ILV6_YEAST;	5	1	(100);	(202);	sp|P25719|CYPC_YEAST(100);	sp|P25605|ILV6_YEAST(202);	91083-36430-6383.92-qExHF01_06330_SP0060-SCX21-A
Soluble	inter	42975-T-24721-4640.04-qExHF01_06321_SP0060-SCX14-A	4	767.383	-0.0362846	0.0187829	0.143653	-.IKGVSDEANLNETGR(2)--IEKALSASK(3).-	sp|P07251|ATPA_YEAST|sp|P09457|ATPO_YEAST	IEK[x]ALSASK(2)	IK[x]GVSDEANLNETGR(1)	IEKALSASK	IKGVSDEANLNETGR	sp|P09457|ATPO_YEAST;	sp|P07251|ATPA_YEAST;	2	1	(156);	(54);	sp|P09457|ATPO_YEAST(156);	sp|P07251|ATPA_YEAST(54);	42975-24721-4640.04-qExHF01_06321_SP0060-SCX14-A
Soluble	inter	90822-T-36952-6377.19-qExHF01_06327_SP0060-SCX18-A	4	1162.54	-0.0364336	0.0187829	0.14379	-.QNKTFEVINPSTEEEICHIYEGR(3)--AIESYGTASGKPR(11).-	sp|P25719|CYPC_YEAST|sp|P46367|ALDH4_YEAST	AIESYGTASGK[x]PR(10)	QNK[x]TFEVINPSTEEEICHIYEGR(2)	AIESYGTASGKPR	QNKTFEVINPSTEEEICHIYEGR	sp|P25719|CYPC_YEAST;	sp|P46367|ALDH4_YEAST;	10	2	(169);	(60);	sp|P25719|CYPC_YEAST(169);	sp|P46367|ALDH4_YEAST(60);	90822-36952-6377.19-qExHF01_06327_SP0060-SCX18-A
Soluble	inter	18208-T-15416-3207.19-qExHF01_06324_SP0060-SCX16-A	4	605.531	-0.0368251	0.0187829	0.144152	-.KNVSSSDAR(1)--KIDSLENK(1).-	sp|P01097|ATIF_YEAST|sp|Q12165|ATPD_YEAST	K[x]IDSLENK(0)	K[x]NVSSSDAR(0)	KIDSLENK	KNVSSSDAR	sp|P01097|ATIF_YEAST;	sp|Q12165|ATPD_YEAST;	0	0	(72);	(132);	sp|P01097|ATIF_YEAST(72);	sp|Q12165|ATPD_YEAST(132);	18208-15416-3207.19-qExHF01_06324_SP0060-SCX16-A
Soluble	inter	64313-T-30917-5587.18-qExHF01_06321_SP0060-SCX14-A	4	706.605	-0.0373168	0.0187829	0.144607	-.EKDELDNIEVSK(2)--KIDAITVK(1).-	sp|P00128|QCR7_YEAST|sp|P07256|QCR1_YEAST	K[x]IDAITVK(0)	EK[x]DELDNIEVSK(1)	KIDAITVK	EKDELDNIEVSK	sp|P07256|QCR1_YEAST;	sp|P00128|QCR7_YEAST;	0	1	(409);	(117);	sp|P07256|QCR1_YEAST(409);	sp|P00128|QCR7_YEAST(117);	64313-30917-5587.18-qExHF01_06321_SP0060-SCX14-A
Soluble	inter	13173-T-14413-2683.21-qExHF01_06331_SP0060-SCX22-A	4	743.572	-0.037503	0.0187829	0.14478	-.KEFDNDQAHIK(1)--KNM[15.99]NQQDPK(1).-	sp|P25374|NFS1_YEAST|sp|Q6Q560|ISD11_YEAST	K[x]NM[15.99]NQQDPK(0)	K[x]EFDNDQAHIK(0)	KNMNQQDPK	KEFDNDQAHIK	sp|Q6Q560|ISD11_YEAST;	sp|P25374|NFS1_YEAST;	0	0	(45);	(354);	sp|Q6Q560|ISD11_YEAST(45);	sp|P25374|NFS1_YEAST(354);	13173-14413-2683.21-qExHF01_06331_SP0060-SCX22-A
Soluble	inter	117472-T-43478-7604.11-qExHF01_06319_SP0060-SCX12-A	4	1078.5	-0.0394066	0.0196581	0.146558	-.NDIGSFSPEFSKTIPEFEGDVNPK(12)--NFKTSPLPDK(3).-	sp|P38345|SDHF4_YEAST|sp|Q08230|SDHF2_YEAST	NFK[x]TSPLPDK(2)	NDIGSFSPEFSK[x]TIPEFEGDVNPK(11)	NFKTSPLPDK	NDIGSFSPEFSKTIPEFEGDVNPK	sp|Q08230|SDHF2_YEAST;	sp|P38345|SDHF4_YEAST;	2	11	(124);	(100);	sp|Q08230|SDHF2_YEAST(124);	sp|P38345|SDHF4_YEAST(100);	117472-43478-7604.11-qExHF01_06319_SP0060-SCX12-A
Soluble	inter	133167-T-50744-8644.83-qExHF01_06327_SP0060-SCX18-A	5	810.803	-0.0408106	0.0196581	0.147884	-.SSDLTIMTLDKMMSQPLLR(11)--DHGVEDPLTLKK(11).-	sp|P17558|RTPT_YEAST|sp|Q03246|RT17_YEAST	DHGVEDPLTLK[x]K(10)	SSDLTIMTLDK[x]MMSQPLLR(10)	DHGVEDPLTLKK	SSDLTIMTLDKMMSQPLLR	sp|Q03246|RT17_YEAST;	sp|P17558|RTPT_YEAST;	10	10	(216);	(158);	sp|Q03246|RT17_YEAST(216);	sp|P17558|RTPT_YEAST(158);	133167-50744-8644.83-qExHF01_06327_SP0060-SCX18-A
Soluble	inter	66833-T-31623-5694.63-qExHF01_06321_SP0060-SCX14-A	5	606.922	-0.0422288	0.0196581	0.149235	-.IGIQPPKIFQAGK(7)--LQGTKVEEGR(5).-	sp|P53312|SUCB_YEAST|sp|P53598|SUCA_YEAST	LQGTK[x]VEEGR(4)	IGIQPPK[x]IFQAGK(6)	LQGTKVEEGR	IGIQPPKIFQAGK	sp|P53312|SUCB_YEAST;	sp|P53598|SUCA_YEAST;	4	6	(393);	(171);	sp|P53312|SUCB_YEAST(393);	sp|P53598|SUCA_YEAST(171);	66833-31623-5694.63-qExHF01_06321_SP0060-SCX14-A
Soluble	inter	35379-T-22353-4271.36-qExHF01_06321_SP0060-SCX14-A	3	940.128	-0.0422546	0.0196581	0.14926	-.EEAISKAVEATK(6)--LTGKNYSGGK(4).-	sp|P06208|LEU1_YEAST|sp|P38797|PP2C7_YEAST|sp|Q12166|LEU9_YEAST	LTGK[x]NYSGGK(3)	EEAISK[x]AVEATK(5)	LTGKNYSGGK	EEAISKAVEATK	sp|P38797|PP2C7_YEAST;	sp|P06208|LEU1_YEAST;sp|Q12166|LEU9_YEAST;	3	5	(325);	(178);(177);	sp|P38797|PP2C7_YEAST(325);	sp|P06208|LEU1_YEAST(178);sp|Q12166|LEU9_YEAST(177);	35379-22353-4271.36-qExHF01_06321_SP0060-SCX14-A
Soluble	inter	71193-T-32900-5899.71-qExHF01_06321_SP0060-SCX14-A	4	782.418	-0.0427347	0.0196581	0.14972	-.GEKVLDTGGPISVPVGR(3)--LVGQGKSLK(6).-	sp|P00830|ATPB_YEAST|sp|P09457|ATPO_YEAST	LVGQGK[x]SLK(5)	GEK[x]VLDTGGPISVPVGR(2)	LVGQGKSLK	GEKVLDTGGPISVPVGR	sp|P09457|ATPO_YEAST;	sp|P00830|ATPB_YEAST;	5	2	(168);	(108);	sp|P09457|ATPO_YEAST(168);	sp|P00830|ATPB_YEAST(108);	71193-32900-5899.71-qExHF01_06321_SP0060-SCX14-A
Soluble	inter	76607-T-33170-6031.93-qExHF01_06320_SP0060-SCX13-A	4	956.731	-0.0447448	0.0196581	0.151662	-.LIGDAAKNQVAANPQNTIFDIK(7)--INQAAEKAK(7).-	sp|P16474|BIP_YEAST|sp|P36016|LHS1_YEAST	INQAAEK[x]AK(6)	LIGDAAK[x]NQVAANPQNTIFDIK(6)	INQAAEKAK	LIGDAAKNQVAANPQNTIFDIK	sp|P36016|LHS1_YEAST;	sp|P16474|BIP_YEAST;	6	6	(318);	(102);	sp|P36016|LHS1_YEAST(318);	sp|P16474|BIP_YEAST(102);	76607-33170-6031.93-qExHF01_06320_SP0060-SCX13-A
Soluble	inter	74724-T-31973-5595.64-qExHF01_06328_SP0060-SCX19-A	4	786.884	-0.0453069	0.0196581	0.152209	-.DNGKHALIVYDDLSK(4)--IEKALSASK(3).-	sp|P07251|ATPA_YEAST|sp|P09457|ATPO_YEAST	IEK[x]ALSASK(2)	DNGK[x]HALIVYDDLSK(3)	IEKALSASK	DNGKHALIVYDDLSK	sp|P09457|ATPO_YEAST;	sp|P07251|ATPA_YEAST;	2	3	(156);	(299);	sp|P09457|ATPO_YEAST(156);	sp|P07251|ATPA_YEAST(299);	74724-31973-5595.64-qExHF01_06328_SP0060-SCX19-A
Soluble	inter	113057-T-43396-7402.6-qExHF01_06327_SP0060-SCX18-A	4	818.434	-0.0454296	0.0196581	0.152329	-.IVKEEIFGPVVTVTK(3)--KLQELFTPK(1).-	sp|P46367|ALDH4_YEAST|sp|Q04217|DHR1_YEAST	K[x]LQELFTPK(0)	IVK[x]EEIFGPVVTVTK(2)	KLQELFTPK	IVKEEIFGPVVTVTK	sp|Q04217|DHR1_YEAST;	sp|P46367|ALDH4_YEAST;	0	2	(77);	(419);	sp|Q04217|DHR1_YEAST(77);	sp|P46367|ALDH4_YEAST(419);	113057-43396-7402.6-qExHF01_06327_SP0060-SCX18-A
Soluble	inter	109530-D-43158-7221.68-qExHF01_06332_SP0060-SCX23-A	6	664.176	0.0601438	0.001428	0.0773352	-.DLDVILVAPKGSGR(10)--VTLSINPLQKK[535.16]KK(10).-	decoy_sp|P36152|DRE2_YEAST|sp|P06168|ILV5_YEAST	DLDVILVAPK[x]GSGR(9)	VTLSINPLQK[x]K[535.16]KK(9)	DLDVILVAPKGSGR	VTLSINPLQKKKK	sp|P06168|ILV5_YEAST;	decoy_sp|P36152|DRE2_YEAST;	9	9	(197);	(134);	sp|P06168|ILV5_YEAST(197);	decoy_sp|P36152|DRE2_YEAST(134);	109530-43158-7221.68-qExHF01_06332_SP0060-SCX23-A
Soluble	inter	82345-D-34304-5962.14-qExHF01_06325_SP0060-SCX17-A	4	1022.24	0.0592561	0.00281353	0.0777775	-.DTKLVVLPNHEEGEVVEEEAEK(3)--EILEKCQR(5).-	decoy_sp|P33416|HSP78_YEAST|sp|P33416|HSP78_YEAST	EILEK[x]CQR(4)	DTK[x]LVVLPNHEEGEVVEEEAEK(2)	EILEKCQR	DTKLVVLPNHEEGEVVEEEAEK	decoy_sp|P33416|HSP78_YEAST;	sp|P33416|HSP78_YEAST;	4	2	(423);	(792);	decoy_sp|P33416|HSP78_YEAST(423);	sp|P33416|HSP78_YEAST(792);	82345-34304-5962.14-qExHF01_06325_SP0060-SCX17-A
Soluble	inter	77625-D-31700-5759.21-qExHF01_06324_SP0060-SCX16-A	4	711.855	0.0525341	0.00422029	0.08121	-.YGFKSGVFPTTR(4)--SLIKSTTPK(4).-	decoy_sp|P17558|RTPT_YEAST|sp|P17558|RTPT_YEAST	SLIK[x]STTPK(3)	YGFK[x]SGVFPTTR(3)	SLIKSTTPK	YGFKSGVFPTTR	decoy_sp|P17558|RTPT_YEAST;	sp|P17558|RTPT_YEAST;	3	3	(23);	(11);	decoy_sp|P17558|RTPT_YEAST(23);	sp|P17558|RTPT_YEAST(11);	77625-31700-5759.21-qExHF01_06324_SP0060-SCX16-A
Soluble	inter	75932-D-32036-5604.06-qExHF01_06329_SP0060-SCX20-A	7	515.572	0.0509395	0.00559585	0.0820462	-.KKKPVESSNVDKDK(12)--SLINTKDLIVIKK(12).-	decoy_sp|P03874|CBP2_YEAST|decoy_sp|Q12339|UTP23_YEAST	SLINTKDLIVIK[x]K(11)	KKKPVESSNVDK[x]DK(11)	SLINTKDLIVIKK	KKKPVESSNVDKDK	decoy_sp|P03874|CBP2_YEAST;	decoy_sp|Q12339|UTP23_YEAST;	11	11	(546);	(221);	decoy_sp|P03874|CBP2_YEAST(546);	decoy_sp|Q12339|UTP23_YEAST(221);	75932-32036-5604.06-qExHF01_06329_SP0060-SCX20-A
Soluble	inter	36744-D-21121-3914.3-qExHF01_06330_SP0060-SCX21-A	4	626.567	0.0476626	0.00645767	0.0837918	-.SKSADVAAGLHK(2)--VGGDLKSK(6).-	decoy_sp|P27929|NAM9_YEAST|sp|P33759|RT05_YEAST	VGGDLK[x]SK(5)	SK[x]SADVAAGLHK(1)	VGGDLKSK	SKSADVAAGLHK	decoy_sp|P27929|NAM9_YEAST;	sp|P33759|RT05_YEAST;	5	1	(37);	(121);	decoy_sp|P27929|NAM9_YEAST(37);	sp|P33759|RT05_YEAST(121);	36744-21121-3914.3-qExHF01_06330_SP0060-SCX21-A
Soluble	inter	162011-D-56140-9739.56-qExHF01_06319_SP0060-SCX12-A	4	964.516	0.0175725	0.00769666	0.101661	-.VTGALRDYRVEHRKPGK(14)--KVLVMAVDGVAPR(1).-	decoy_sp|P38120|RT09_YEAST|sp|Q02792|XRN2_YEAST	K[x]VLVMAVDGVAPR(0)	VTGALRDYRVEHRK[x]PGK(13)	KVLVMAVDGVAPR	VTGALRDYRVEHRKPGK	sp|Q02792|XRN2_YEAST;	decoy_sp|P38120|RT09_YEAST;	0	13	(95);	(262);	sp|Q02792|XRN2_YEAST(95);	decoy_sp|P38120|RT09_YEAST(262);	162011-56140-9739.56-qExHF01_06319_SP0060-SCX12-A
Soluble	inter	108137-D-41979-7175.82-qExHF01_06327_SP0060-SCX18-A	5	829.21	0.0131744	0.00854495	0.104574	-.LTDQAAEKNLSLSWAEAK(8)--VISQAYDILCDPKK(13).-	decoy_sp|P36126|SPO14_YEAST|sp|Q12350|JID1_YEAST	VISQAYDILCDPK[x]K(12)	LTDQAAEK[x]NLSLSWAEAK(7)	VISQAYDILCDPKK	LTDQAAEKNLSLSWAEAK	sp|Q12350|JID1_YEAST;	decoy_sp|P36126|SPO14_YEAST;	12	7	(141);	(1351);	sp|Q12350|JID1_YEAST(141);	decoy_sp|P36126|SPO14_YEAST(1351);	108137-41979-7175.82-qExHF01_06327_SP0060-SCX18-A
Soluble	inter	85556-D-34738-6038.9-qExHF01_06329_SP0060-SCX20-A	5	669.344	-0.00043401	0.00976566	0.114125	-.KEADPIIKVEMEVK(8)--SVLKNTSVIDK(4).-	decoy_sp|P30902|ATP7_YEAST|sp|P30902|ATP7_YEAST	SVLK[x]NTSVIDK(3)	KEADPIIK[x]VEMEVK(7)	SVLKNTSVIDK	KEADPIIKVEMEVK	sp|P30902|ATP7_YEAST;	decoy_sp|P30902|ATP7_YEAST;	3	7	(64);	(149);	sp|P30902|ATP7_YEAST(64);	decoy_sp|P30902|ATP7_YEAST(149);	85556-34738-6038.9-qExHF01_06329_SP0060-SCX20-A
Soluble	inter	77414-D-31648-5751.17-qExHF01_06324_SP0060-SCX16-A	4	713.865	-0.00057497	0.0109864	0.114229	-.YGFKSGVFPTTR(4)--SLIKSTTPK(4).-	decoy_sp|P17558|RTPT_YEAST|sp|P17558|RTPT_YEAST	SLIK[x]STTPK(3)	YGFK[x]SGVFPTTR(3)	SLIKSTTPK	YGFKSGVFPTTR	decoy_sp|P17558|RTPT_YEAST;	sp|P17558|RTPT_YEAST;	3	3	(23);	(11);	decoy_sp|P17558|RTPT_YEAST(23);	sp|P17558|RTPT_YEAST(11);	77414-31648-5751.17-qExHF01_06324_SP0060-SCX16-A
Soluble	inter	39065-D-22291-3930.98-qExHF01_06331_SP0060-SCX22-A	3	832.737	-0.00214329	0.0119943	0.115385	-.SKSADVAAGLHK(2)--VGGDLKSK(6).-	decoy_sp|P27929|NAM9_YEAST|sp|P33759|RT05_YEAST	VGGDLK[x]SK(5)	SK[x]SADVAAGLHK(1)	VGGDLKSK	SKSADVAAGLHK	decoy_sp|P27929|NAM9_YEAST;	sp|P33759|RT05_YEAST;	5	1	(37);	(121);	decoy_sp|P27929|NAM9_YEAST(37);	sp|P33759|RT05_YEAST(121);	39065-22291-3930.98-qExHF01_06331_SP0060-SCX22-A
Soluble	inter	117619-D-44725-7613.95-qExHF01_06327_SP0060-SCX18-A	4	862.189	-0.00717799	0.0130285	0.119176	-.DLTHVEPPKDLDVILVAPK(9)--LSFKEGR(4).-	decoy_sp|P06168|ILV5_YEAST|sp|P06168|ILV5_YEAST	LSFK[x]EGR(3)	DLTHVEPPK[x]DLDVILVAPK(8)	LSFKEGR	DLTHVEPPKDLDVILVAPK	decoy_sp|P06168|ILV5_YEAST;	sp|P06168|ILV5_YEAST;	3	8	(208);	(187);	decoy_sp|P06168|ILV5_YEAST(208);	sp|P06168|ILV5_YEAST(187);	117619-44725-7613.95-qExHF01_06327_SP0060-SCX18-A
Soluble	inter	108445-D-41577-7142.48-qExHF01_06328_SP0060-SCX19-A	4	958.25	-0.011689	0.0141465	0.122678	-.IVKEEIFGPVVTVTK(3)--KKAQEEQEEYKLK(11).-	decoy_sp|P81449|ATPJ_YEAST|sp|P46367|ALDH4_YEAST	KKAQEEQEEYK[x]LK(10)	IVK[x]EEIFGPVVTVTK(2)	KKAQEEQEEYKLK	IVKEEIFGPVVTVTK	decoy_sp|P81449|ATPJ_YEAST;	sp|P46367|ALDH4_YEAST;	10	2	(42);	(419);	decoy_sp|P81449|ATPJ_YEAST(42);	sp|P46367|ALDH4_YEAST(419);	108445-41577-7142.48-qExHF01_06328_SP0060-SCX19-A
Soluble	inter	19237-D-16118-2937.97-qExHF01_06332_SP0060-SCX23-A	3	813.027	-0.0132125	0.0151135	0.123884	-.AKEDYYAR(2)--QELKEHK(4).-	decoy_sp|P01098|STF1_YEAST|sp|P01098|STF1_YEAST	QELK[x]EHK(3)	AK[x]EDYYAR(1)	QELKEHK	AKEDYYAR	decoy_sp|P01098|STF1_YEAST;	sp|P01098|STF1_YEAST;	3	1	(68);	(47);	decoy_sp|P01098|STF1_YEAST(68);	sp|P01098|STF1_YEAST(47);	19237-16118-2937.97-qExHF01_06332_SP0060-SCX23-A
Soluble	inter	119253-D-44736-7590.27-qExHF01_06325_SP0060-SCX17-A	4	861.938	-0.0174331	0.0162014	0.127286	-.DLTHVEPPKDLDVILVAPK(9)--LSFKEGR(4).-	decoy_sp|P06168|ILV5_YEAST|sp|P06168|ILV5_YEAST	LSFK[x]EGR(3)	DLTHVEPPK[x]DLDVILVAPK(8)	LSFKEGR	DLTHVEPPKDLDVILVAPK	decoy_sp|P06168|ILV5_YEAST;	sp|P06168|ILV5_YEAST;	3	8	(208);	(187);	decoy_sp|P06168|ILV5_YEAST(208);	sp|P06168|ILV5_YEAST(187);	119253-44736-7590.27-qExHF01_06325_SP0060-SCX17-A
Soluble	inter	39016-D-22279-3929.14-qExHF01_06331_SP0060-SCX22-A	3	835.422	-0.019307	0.0167442	0.128826	-.SKSADVAAGLHK(2)--VGGDLKSK(6).-	decoy_sp|P27929|NAM9_YEAST|sp|P33759|RT05_YEAST	VGGDLK[x]SK(5)	SK[x]SADVAAGLHK(1)	VGGDLKSK	SKSADVAAGLHK	decoy_sp|P27929|NAM9_YEAST;	sp|P33759|RT05_YEAST;	5	1	(37);	(121);	decoy_sp|P27929|NAM9_YEAST(37);	sp|P33759|RT05_YEAST(121);	39016-22279-3929.14-qExHF01_06331_SP0060-SCX22-A
Soluble	inter	136165-D-50922-8640.86-qExHF01_06325_SP0060-SCX17-A	7	667.067	-0.0350619	0.0178605	0.142531	-.M[15.99]LSSSRSLLRGLHRPLFKPR(18)--MLRSTISLLM[15.99]NSAAQK(1).-	decoy_sp|P53220|TIM21_YEAST|sp|P21269|CCA1_YEAST	M[x]LRSTISLLM[15.99]NSAAQK(0)	M[15.99]LSSSRSLLRGLHRPLFK[x]PR(17)	MLRSTISLLMNSAAQK	MLSSSRSLLRGLHRPLFKPR	sp|P21269|CCA1_YEAST;	decoy_sp|P53220|TIM21_YEAST;	0	17	(1);	(19);	sp|P21269|CCA1_YEAST(1);	decoy_sp|P53220|TIM21_YEAST(19);	136165-50922-8640.86-qExHF01_06325_SP0060-SCX17-A
Soluble	inter	116521-D-44420-7565.01-qExHF01_06327_SP0060-SCX18-A	4	863.701	-0.0351087	0.0187829	0.142573	-.DLTHVEPPKDLDVILVAPK(9)--LSFKEGR(4).-	decoy_sp|P06168|ILV5_YEAST|sp|P06168|ILV5_YEAST	LSFK[x]EGR(3)	DLTHVEPPK[x]DLDVILVAPK(8)	LSFKEGR	DLTHVEPPKDLDVILVAPK	decoy_sp|P06168|ILV5_YEAST;	sp|P06168|ILV5_YEAST;	3	8	(208);	(187);	decoy_sp|P06168|ILV5_YEAST(208);	sp|P06168|ILV5_YEAST(187);	116521-44420-7565.01-qExHF01_06327_SP0060-SCX18-A
Soluble	inter	98650-D-38652-6849.91-qExHF01_06319_SP0060-SCX12-A	2	1017.01	-0.0386527	0.0196581	0.145851	-.MLHCAR(1)--KKKTPK(3).-	decoy_sp|P08678|CYAA_YEAST|sp|P47150|RT07_YEAST	KKK[x]TPK(2)	M[x]LHCAR(0)	KKKTPK	MLHCAR	decoy_sp|P08678|CYAA_YEAST;	sp|P47150|RT07_YEAST;	2	0	(475);	(1);	decoy_sp|P08678|CYAA_YEAST(475);	sp|P47150|RT07_YEAST(1);	98650-38652-6849.91-qExHF01_06319_SP0060-SCX12-A
Soluble	intra	79510-T-35275-6265.18-qExHF01_06321_SP0060-SCX14-A	5	1225.59	9.4896	0	1.36e-23	-.LNFKPEDTVTVGEELAQVEPGEAPAEGSGESKPEPTEQAEPSQGVAAR(32)--KEAAPK(1).-	sp|P19262|ODO2_YEAST	K[x]EAAPK(0)	LNFKPEDTVTVGEELAQVEPGEAPAEGSGESK[x]PEPTEQAEPSQGVAAR(31)	KEAAPK	LNFKPEDTVTVGEELAQVEPGEAPAEGSGESKPEPTEQAEPSQGVAAR	sp|P19262|ODO2_YEAST;sp|P19262|ODO2_YEAST;	sp|P19262|ODO2_YEAST;	0	31	(188;194);	(161);	sp|P19262|ODO2_YEAST(188);sp|P19262|ODO2_YEAST(194);	sp|P19262|ODO2_YEAST(161);	79510-35275-6265.18-qExHF01_06321_SP0060-SCX14-A
Soluble	intra	81909-T-34182-5943.61-qExHF01_06325_SP0060-SCX17-A	5	808.192	7.50684	0	7.25e-19	-.KELDSAM[15.99]AGDNAGVLLR(1)--KGEELEIVGHNSTPLK(1).-	sp|P02992|EFTU_YEAST	K[x]GEELEIVGHNSTPLK(0)	K[x]ELDSAM[15.99]AGDNAGVLLR(0)	KGEELEIVGHNSTPLK	KELDSAMAGDNAGVLLR	sp|P02992|EFTU_YEAST;	sp|P02992|EFTU_YEAST;	0	0	(277);	(303);	sp|P02992|EFTU_YEAST(277);	sp|P02992|EFTU_YEAST(303);	81909-34182-5943.61-qExHF01_06325_SP0060-SCX17-A
Soluble	intra	79424-T-33506-5840.01-qExHF01_06325_SP0060-SCX17-A	5	739.774	7.50549	0	7.3e-19	-.GAKGVATDLSHIPTNSVVK(3)--IQFGGDEVVKAK(10).-	sp|P17505|MDHM_YEAST	IQFGGDEVVK[x]AK(9)	GAK[x]GVATDLSHIPTNSVVK(2)	IQFGGDEVVKAK	GAKGVATDLSHIPTNSVVK	sp|P17505|MDHM_YEAST;	sp|P17505|MDHM_YEAST;	9	2	(233);	(55);	sp|P17505|MDHM_YEAST(233);	sp|P17505|MDHM_YEAST(55);	79424-33506-5840.01-qExHF01_06325_SP0060-SCX17-A
Soluble	intra	51345-T-25625-4634.58-qExHF01_06325_SP0060-SCX17-A	5	727.355	7.25923	0	2.82e-18	-.KLSIEDSPTSSADSKPK(1)--TSEKINVSISQK(4).-	sp|P36775|LONM_YEAST	TSEK[x]INVSISQK(3)	K[x]LSIEDSPTSSADSKPK(0)	TSEKINVSISQK	KLSIEDSPTSSADSKPK	sp|P36775|LONM_YEAST;	sp|P36775|LONM_YEAST;	3	0	(896);	(840);	sp|P36775|LONM_YEAST(896);	sp|P36775|LONM_YEAST(840);	51345-25625-4634.58-qExHF01_06325_SP0060-SCX17-A
Soluble	intra	88943-T-36865-6195.74-qExHF01_06332_SP0060-SCX23-A	5	951.656	6.97101	0	1.37e-17	-.GHLENISNNYMIGAINAENKK(20)--AVGKTTTDHISMAGPWLK(4).-	sp|P19414|ACON_YEAST	AVGK[x]TTTDHISMAGPWLK(3)	GHLENISNNYMIGAINAENK[x]K(19)	AVGKTTTDHISMAGPWLK	GHLENISNNYMIGAINAENKK	sp|P19414|ACON_YEAST;	sp|P19414|ACON_YEAST;	3	19	(588);	(624);	sp|P19414|ACON_YEAST(588);	sp|P19414|ACON_YEAST(624);	88943-36865-6195.74-qExHF01_06332_SP0060-SCX23-A
Soluble	intra	49672-T-24701-4479.42-qExHF01_06330_SP0060-SCX21-A	4	939.193	6.8022	0	3.46e-17	-.FLPNHPGGQDVIKFNAGK(13)--KTNVEESQGASR(1).-	sp|P00175|CYB2_YEAST	K[x]TNVEESQGASR(0)	FLPNHPGGQDVIK[x]FNAGK(12)	KTNVEESQGASR	FLPNHPGGQDVIKFNAGK	sp|P00175|CYB2_YEAST;	sp|P00175|CYB2_YEAST;	0	12	(389);	(131);	sp|P00175|CYB2_YEAST(389);	sp|P00175|CYB2_YEAST(131);	49672-24701-4479.42-qExHF01_06330_SP0060-SCX21-A
Soluble	intra	104565-T-40451-6955.91-qExHF01_06328_SP0060-SCX19-A	5	896.831	6.71837	0	5.49e-17	-.AVGKTTTDHISMAGPWLK[527.11]YR(4)--LAGITTVKGGTGK(8).-	sp|P19414|ACON_YEAST	LAGITTVK[x]GGTGK(7)	AVGK[x]TTTDHISMAGPWLK[527.11]YR(3)	LAGITTVKGGTGK	AVGKTTTDHISMAGPWLKYR	sp|P19414|ACON_YEAST;	sp|P19414|ACON_YEAST;	7	3	(254);	(588);	sp|P19414|ACON_YEAST(254);	sp|P19414|ACON_YEAST(588);	104565-40451-6955.91-qExHF01_06328_SP0060-SCX19-A
Soluble	intra	126029-T-49691-8558.74-qExHF01_06321_SP0060-SCX14-A	5	888.665	6.5554	0	1.34e-16	-.LQLGQLYESGNPVNDANLLGAEVLIKGSK(26)--KIDAITVK(1).-	sp|P07256|QCR1_YEAST	K[x]IDAITVK(0)	LQLGQLYESGNPVNDANLLGAEVLIK[x]GSK(25)	KIDAITVK	LQLGQLYESGNPVNDANLLGAEVLIKGSK	sp|P07256|QCR1_YEAST;	sp|P07256|QCR1_YEAST;	0	25	(409);	(397);	sp|P07256|QCR1_YEAST(409);	sp|P07256|QCR1_YEAST(397);	126029-49691-8558.74-qExHF01_06321_SP0060-SCX14-A
Soluble	intra	111924-T-42577-7304.68-qExHF01_06328_SP0060-SCX19-A	5	792.396	6.54402	0	1.43e-16	-.LGCFEKIASDFGVLNDAHNGLLK(6)--LVGQGKSLK(6).-	sp|P09457|ATPO_YEAST	LVGQGK[x]SLK(5)	LGCFEK[x]IASDFGVLNDAHNGLLK(5)	LVGQGKSLK	LGCFEKIASDFGVLNDAHNGLLK	sp|P09457|ATPO_YEAST;	sp|P09457|ATPO_YEAST;	5	5	(168);	(120);	sp|P09457|ATPO_YEAST(168);	sp|P09457|ATPO_YEAST(120);	111924-42577-7304.68-qExHF01_06328_SP0060-SCX19-A
Soluble	intra	116117-T-43502-7668.18-qExHF01_06320_SP0060-SCX13-A	4	910.715	6.31198	0	5.1e-16	-.ALKDAGLSTSDISEVLLVGGM[15.99]SR(3)--TVDPVKK(6).-	sp|P0CS90|HSP77_YEAST|sp|P39987|HSP7E_YEAST	TVDPVK[x]K(5)	ALK[x]DAGLSTSDISEVLLVGGM[15.99]SR(2)	TVDPVKK	ALKDAGLSTSDISEVLLVGGMSR	sp|P39987|HSP7E_YEAST;sp|P0CS90|HSP77_YEAST;	sp|P0CS90|HSP77_YEAST;	5	2	(341);(344);	(348);	sp|P39987|HSP7E_YEAST(341);sp|P0CS90|HSP77_YEAST(344);	sp|P0CS90|HSP77_YEAST(348);	116117-43502-7668.18-qExHF01_06320_SP0060-SCX13-A
Soluble	intra	89845-T-36674-6332.6-qExHF01_06327_SP0060-SCX18-A	4	1005.49	6.30838	0	5.2e-16	-.KELDSAMAGDNAGVLLR(1)--KGEELEIVGHNSTPLK(1).-	sp|P02992|EFTU_YEAST	K[x]GEELEIVGHNSTPLK(0)	K[x]ELDSAMAGDNAGVLLR(0)	KGEELEIVGHNSTPLK	KELDSAMAGDNAGVLLR	sp|P02992|EFTU_YEAST;	sp|P02992|EFTU_YEAST;	0	0	(277);	(303);	sp|P02992|EFTU_YEAST(277);	sp|P02992|EFTU_YEAST(303);	89845-36674-6332.6-qExHF01_06327_SP0060-SCX18-A
Soluble	intra	58759-T-27941-4810.21-qExHF01_06331_SP0060-SCX22-A	4	855.904	6.30742	0	5.23e-16	-.IHPIGELSSEEEEM[15.99]LQKCK(17)--KNIEK(1).-	decoy_sp|P47139|YJ68_YEAST|sp|P17505|MDHM_YEAST|sp|P32419|MDHP_YEAST	K[x]NIEK(0)	IHPIGELSSEEEEM[15.99]LQK[x]CK(16)	KNIEK	IHPIGELSSEEEEMLQKCK	sp|P17505|MDHM_YEAST;sp|P32419|MDHP_YEAST;decoy_sp|P47139|YJ68_YEAST;	sp|P17505|MDHM_YEAST;	0	16	(322);(328);(161);	(315);	sp|P17505|MDHM_YEAST(322);sp|P32419|MDHP_YEAST(328);decoy_sp|P47139|YJ68_YEAST(161);	sp|P17505|MDHM_YEAST(315);	58759-27941-4810.21-qExHF01_06331_SP0060-SCX22-A
Soluble	intra	76479-T-32848-5735.65-qExHF01_06327_SP0060-SCX18-A	5	730.775	6.25579	0	6.94e-16	-.AVGKTTTDHISM[15.99]AGPWLK(4)--LAGITTVKGGTGK(8).-	sp|P19414|ACON_YEAST	LAGITTVK[x]GGTGK(7)	AVGK[x]TTTDHISM[15.99]AGPWLK(3)	LAGITTVKGGTGK	AVGKTTTDHISMAGPWLK	sp|P19414|ACON_YEAST;	sp|P19414|ACON_YEAST;	7	3	(254);	(588);	sp|P19414|ACON_YEAST(254);	sp|P19414|ACON_YEAST(588);	76479-32848-5735.65-qExHF01_06327_SP0060-SCX18-A
Soluble	intra	79739-T-35346-6276.09-qExHF01_06321_SP0060-SCX14-A	5	1224.18	6.24391	0	7.41e-16	-.LNFKPEDTVTVGEELAQVEPGEAPAEGSGESKPEPTEQAEPSQGVAAR(32)--KEAAPK(1).-	sp|P19262|ODO2_YEAST	K[x]EAAPK(0)	LNFKPEDTVTVGEELAQVEPGEAPAEGSGESK[x]PEPTEQAEPSQGVAAR(31)	KEAAPK	LNFKPEDTVTVGEELAQVEPGEAPAEGSGESKPEPTEQAEPSQGVAAR	sp|P19262|ODO2_YEAST;sp|P19262|ODO2_YEAST;	sp|P19262|ODO2_YEAST;	0	31	(188;194);	(161);	sp|P19262|ODO2_YEAST(188);sp|P19262|ODO2_YEAST(194);	sp|P19262|ODO2_YEAST(161);	79739-35346-6276.09-qExHF01_06321_SP0060-SCX14-A
Soluble	intra	89150-T-36226-6258.37-qExHF01_06325_SP0060-SCX17-A	5	809.8	6.24047	0	7.55e-16	-.KELDSAM[15.99]AGDNAGVLLR(1)--KGEELEIVGHNSTPLK(1).-	sp|P02992|EFTU_YEAST	K[x]GEELEIVGHNSTPLK(0)	K[x]ELDSAM[15.99]AGDNAGVLLR(0)	KGEELEIVGHNSTPLK	KELDSAMAGDNAGVLLR	sp|P02992|EFTU_YEAST;	sp|P02992|EFTU_YEAST;	0	0	(277);	(303);	sp|P02992|EFTU_YEAST(277);	sp|P02992|EFTU_YEAST(303);	89150-36226-6258.37-qExHF01_06325_SP0060-SCX17-A
Soluble	intra	89401-T-36542-6312.24-qExHF01_06327_SP0060-SCX18-A	4	1009.99	6.08916	0	1.73e-15	-.KELDSAM[15.99]AGDNAGVLLR(1)--KGEELEIVGHNSTPLK(1).-	sp|P02992|EFTU_YEAST	K[x]GEELEIVGHNSTPLK(0)	K[x]ELDSAM[15.99]AGDNAGVLLR(0)	KGEELEIVGHNSTPLK	KELDSAMAGDNAGVLLR	sp|P02992|EFTU_YEAST;	sp|P02992|EFTU_YEAST;	0	0	(277);	(303);	sp|P02992|EFTU_YEAST(277);	sp|P02992|EFTU_YEAST(303);	89401-36542-6312.24-qExHF01_06327_SP0060-SCX18-A
Soluble	intra	102645-T-41101-6891.02-qExHF01_06332_SP0060-SCX23-A	6	681.502	6.0664	0	1.96e-15	-.NGAGSATLSMAHAGAKFANAVLSGFK(16)--LNHKVTDLR(4).-	sp|P17505|MDHM_YEAST	LNHK[x]VTDLR(3)	NGAGSATLSMAHAGAK[x]FANAVLSGFK(15)	LNHKVTDLR	NGAGSATLSMAHAGAKFANAVLSGFK	sp|P17505|MDHM_YEAST;	sp|P17505|MDHM_YEAST;	3	15	(42);	(251);	sp|P17505|MDHM_YEAST(42);	sp|P17505|MDHM_YEAST(251);	102645-41101-6891.02-qExHF01_06332_SP0060-SCX23-A
Soluble	intra	51348-T-25626-4634.72-qExHF01_06325_SP0060-SCX17-A	4	909.192	6.05899	0	2.04e-15	-.KLSIEDSPTSSADSKPK(1)--TSEKINVSISQK(4).-	sp|P36775|LONM_YEAST	TSEK[x]INVSISQK(3)	K[x]LSIEDSPTSSADSKPK(0)	TSEKINVSISQK	KLSIEDSPTSSADSKPK	sp|P36775|LONM_YEAST;	sp|P36775|LONM_YEAST;	3	0	(896);	(840);	sp|P36775|LONM_YEAST(896);	sp|P36775|LONM_YEAST(840);	51348-25626-4634.72-qExHF01_06325_SP0060-SCX17-A
Soluble	intra	96191-T-38157-6555.31-qExHF01_06325_SP0060-SCX17-A	5	842.804	6.00612	0	2.73e-15	-.FNAGKDVTAIFEPLHAPNVIDK(5)--KTNVEESQGASR(1).-	sp|P00175|CYB2_YEAST	K[x]TNVEESQGASR(0)	FNAGK[x]DVTAIFEPLHAPNVIDK(4)	KTNVEESQGASR	FNAGKDVTAIFEPLHAPNVIDK	sp|P00175|CYB2_YEAST;	sp|P00175|CYB2_YEAST;	0	4	(389);	(136);	sp|P00175|CYB2_YEAST(389);	sp|P00175|CYB2_YEAST(136);	96191-38157-6555.31-qExHF01_06325_SP0060-SCX17-A
Soluble	intra	118556-T-44526-7555.8-qExHF01_06325_SP0060-SCX17-A	4	1097.83	5.96784	0	3.37e-15	-.TPQGKLVLEVAQHLGENTVR(5)--GEKVLDTGGPISVPVGR(3).-	sp|P00830|ATPB_YEAST	GEK[x]VLDTGGPISVPVGR(2)	TPQGK[x]LVLEVAQHLGENTVR(4)	GEKVLDTGGPISVPVGR	TPQGKLVLEVAQHLGENTVR	sp|P00830|ATPB_YEAST;	sp|P00830|ATPB_YEAST;	2	4	(108);	(78);	sp|P00830|ATPB_YEAST(108);	sp|P00830|ATPB_YEAST(78);	118556-44526-7555.8-qExHF01_06325_SP0060-SCX17-A
Soluble	intra	121395-T-44459-7757.51-qExHF01_06319_SP0060-SCX12-A	4	884.197	5.96107	0	3.5e-15	-.DVIASIETLDNGKAISSSR(13)--ILKYVDIGK(3).-	sp|P46367|ALDH4_YEAST	ILK[x]YVDIGK(2)	DVIASIETLDNGK[x]AISSSR(12)	ILKYVDIGK	DVIASIETLDNGKAISSSR	sp|P46367|ALDH4_YEAST;	sp|P46367|ALDH4_YEAST;	2	12	(377);	(136);	sp|P46367|ALDH4_YEAST(377);	sp|P46367|ALDH4_YEAST(136);	121395-44459-7757.51-qExHF01_06319_SP0060-SCX12-A
Soluble	intra	136024-T-48897-8498.81-qExHF01_06319_SP0060-SCX12-A	4	1080.04	5.94355	0	3.85e-15	-.ALKDAGLSTSDISEVLLVGGM[15.99]SR(3)--AQFETLTAPLVKR(12).-	sp|P0CS90|HSP77_YEAST	AQFETLTAPLVK[x]R(11)	ALK[x]DAGLSTSDISEVLLVGGM[15.99]SR(2)	AQFETLTAPLVKR	ALKDAGLSTSDISEVLLVGGMSR	sp|P0CS90|HSP77_YEAST;	sp|P0CS90|HSP77_YEAST;	11	2	(337);	(348);	sp|P0CS90|HSP77_YEAST(337);	sp|P0CS90|HSP77_YEAST(348);	136024-48897-8498.81-qExHF01_06319_SP0060-SCX12-A
Soluble	intra	67265-T-30369-5569.85-qExHF01_06319_SP0060-SCX12-A	4	861.181	5.88805	0	5.22e-15	-.ISKAIQQAADEVASGK(3)--IAEQISKETGLK(7).-	sp|P08417|FUMH_YEAST	IAEQISK[x]ETGLK(6)	ISK[x]AIQQAADEVASGK(2)	IAEQISKETGLK	ISKAIQQAADEVASGK	sp|P08417|FUMH_YEAST;	sp|P08417|FUMH_YEAST;	6	2	(277);	(97);	sp|P08417|FUMH_YEAST(277);	sp|P08417|FUMH_YEAST(97);	67265-30369-5569.85-qExHF01_06319_SP0060-SCX12-A
Soluble	intra	65916-T-29885-5088.63-qExHF01_06332_SP0060-SCX23-A	4	1036.99	5.82009	0	7.58e-15	-.DKDGNEFM[15.99]LKPPHGDGLPQR(10)--SASIVKDAAAHGLK(6).-	sp|P19414|ACON_YEAST	SASIVK[x]DAAAHGLK(5)	DKDGNEFM[15.99]LK[x]PPHGDGLPQR(9)	SASIVKDAAAHGLK	DKDGNEFMLKPPHGDGLPQR	sp|P19414|ACON_YEAST;	sp|P19414|ACON_YEAST;	5	9	(398);	(522);	sp|P19414|ACON_YEAST(398);	sp|P19414|ACON_YEAST(522);	65916-29885-5088.63-qExHF01_06332_SP0060-SCX23-A
Soluble	intra	96799-T-38320-6581.29-qExHF01_06325_SP0060-SCX17-A	4	1216.84	5.80637	0	8.18e-15	-.KPIHADPPSFAEQSTSAEILETGIK(1)--EM[15.99]KETGVINLEGESK(3).-	sp|P00830|ATPB_YEAST	EM[15.99]K[x]ETGVINLEGESK(2)	K[x]PIHADPPSFAEQSTSAEILETGIK(0)	EMKETGVINLEGESK	KPIHADPPSFAEQSTSAEILETGIK	sp|P00830|ATPB_YEAST;	sp|P00830|ATPB_YEAST;	2	0	(235);	(148);	sp|P00830|ATPB_YEAST(235);	sp|P00830|ATPB_YEAST(148);	96799-38320-6581.29-qExHF01_06325_SP0060-SCX17-A
Soluble	intra	84156-T-35059-6082.68-qExHF01_06327_SP0060-SCX18-A	5	809.8	5.80193	0	8.38e-15	-.KELDSAM[15.99]AGDNAGVLLR(1)--KGEELEIVGHNSTPLK(1).-	sp|P02992|EFTU_YEAST	K[x]GEELEIVGHNSTPLK(0)	K[x]ELDSAM[15.99]AGDNAGVLLR(0)	KGEELEIVGHNSTPLK	KELDSAMAGDNAGVLLR	sp|P02992|EFTU_YEAST;	sp|P02992|EFTU_YEAST;	0	0	(277);	(303);	sp|P02992|EFTU_YEAST(277);	sp|P02992|EFTU_YEAST(303);	84156-35059-6082.68-qExHF01_06327_SP0060-SCX18-A
Soluble	intra	111439-T-42048-7197.64-qExHF01_06329_SP0060-SCX20-A	4	902.222	5.79276	0	8.81e-15	-.TEDVIKAAEIGVSGVVLSNHGGR(6)--IFFKPK(4).-	sp|P00175|CYB2_YEAST	IFFK[x]PK(3)	TEDVIK[x]AAEIGVSGVVLSNHGGR(5)	IFFKPK	TEDVIKAAEIGVSGVVLSNHGGR	sp|P00175|CYB2_YEAST;	sp|P00175|CYB2_YEAST;	3	5	(247);	(439);	sp|P00175|CYB2_YEAST(247);	sp|P00175|CYB2_YEAST(439);	111439-42048-7197.64-qExHF01_06329_SP0060-SCX20-A
Soluble	intra	113870-T-43196-7344.87-qExHF01_06325_SP0060-SCX17-A	5	1040.08	5.79004	0	8.94e-15	-.QNKTFEVINPSTEEEICHIYEGR(3)--YVDIGKNEGATLITGGER(6).-	sp|P46367|ALDH4_YEAST	YVDIGK[x]NEGATLITGGER(5)	QNK[x]TFEVINPSTEEEICHIYEGR(2)	YVDIGKNEGATLITGGER	QNKTFEVINPSTEEEICHIYEGR	sp|P46367|ALDH4_YEAST;	sp|P46367|ALDH4_YEAST;	5	2	(383);	(60);	sp|P46367|ALDH4_YEAST(383);	sp|P46367|ALDH4_YEAST(60);	113870-43196-7344.87-qExHF01_06325_SP0060-SCX17-A
Soluble	intra	80836-T-34106-5932.32-qExHF01_06327_SP0060-SCX18-A	5	807.79	5.77073	0	9.94e-15	-.KELDSAM[15.99]AGDNAGVLLR(1)--KGEELEIVGHNSTPLK(1).-	sp|P02992|EFTU_YEAST	K[x]GEELEIVGHNSTPLK(0)	K[x]ELDSAM[15.99]AGDNAGVLLR(0)	KGEELEIVGHNSTPLK	KELDSAMAGDNAGVLLR	sp|P02992|EFTU_YEAST;	sp|P02992|EFTU_YEAST;	0	0	(277);	(303);	sp|P02992|EFTU_YEAST(277);	sp|P02992|EFTU_YEAST(303);	80836-34106-5932.32-qExHF01_06327_SP0060-SCX18-A
Soluble	intra	103663-T-40281-6886.65-qExHF01_06325_SP0060-SCX17-A	4	1093.53	5.76125	0	1.05e-14	-.NINDLLNKDFYHATPAAFDVQTTTANGIK(8)--AKQPVK(2).-	sp|P04840|VDAC1_YEAST	AK[x]QPVK(1)	NINDLLNK[x]DFYHATPAAFDVQTTTANGIK(7)	AKQPVK	NINDLLNKDFYHATPAAFDVQTTTANGIK	sp|P04840|VDAC1_YEAST;	sp|P04840|VDAC1_YEAST;	1	7	(46);	(19);	sp|P04840|VDAC1_YEAST(46);	sp|P04840|VDAC1_YEAST(19);	103663-40281-6886.65-qExHF01_06325_SP0060-SCX17-A
Soluble	intra	71524-T-33008-5917.95-qExHF01_06321_SP0060-SCX14-A	4	929.96	5.71166	0	1.38e-14	-.KSQIFSTAAAGQTSVEIR(1)--VPKIIENAEGSR(3).-	sp|P0CS90|HSP77_YEAST	VPK[x]IIENAEGSR(2)	K[x]SQIFSTAAAGQTSVEIR(0)	VPKIIENAEGSR	KSQIFSTAAAGQTSVEIR	sp|P0CS90|HSP77_YEAST;	sp|P0CS90|HSP77_YEAST;	2	0	(53);	(445);	sp|P0CS90|HSP77_YEAST(53);	sp|P0CS90|HSP77_YEAST(445);	71524-33008-5917.95-qExHF01_06321_SP0060-SCX14-A
Soluble	intra	94024-T-37862-6518.41-qExHF01_06327_SP0060-SCX18-A	5	844.817	5.65531	0	1.87e-14	-.FNAGKDVTAIFEPLHAPNVIDK(5)--KTNVEESQGASR(1).-	sp|P00175|CYB2_YEAST	K[x]TNVEESQGASR(0)	FNAGK[x]DVTAIFEPLHAPNVIDK(4)	KTNVEESQGASR	FNAGKDVTAIFEPLHAPNVIDK	sp|P00175|CYB2_YEAST;	sp|P00175|CYB2_YEAST;	0	4	(389);	(136);	sp|P00175|CYB2_YEAST(389);	sp|P00175|CYB2_YEAST(136);	94024-37862-6518.41-qExHF01_06327_SP0060-SCX18-A
Soluble	intra	85636-T-35062-6091.31-qExHF01_06328_SP0060-SCX19-A	4	1017.5	5.6453	0	1.98e-14	-.SQFVKENPTLRPAEISK(5)--IAGEKWQNLEADIK(5).-	sp|Q02486|ABF2_YEAST	IAGEK[x]WQNLEADIK(4)	SQFVK[x]ENPTLRPAEISK(4)	IAGEKWQNLEADIK	SQFVKENPTLRPAEISK	sp|Q02486|ABF2_YEAST;	sp|Q02486|ABF2_YEAST;	4	4	(80);	(63);	sp|Q02486|ABF2_YEAST(80);	sp|Q02486|ABF2_YEAST(63);	85636-35062-6091.31-qExHF01_06328_SP0060-SCX19-A
Soluble	intra	116318-T-44347-7552.9-qExHF01_06327_SP0060-SCX18-A	5	876.851	5.62789	0	2.18e-14	-.TPQGKLVLEVAQHLGENTVR(5)--GEKVLDTGGPISVPVGR(3).-	sp|P00830|ATPB_YEAST	GEK[x]VLDTGGPISVPVGR(2)	TPQGK[x]LVLEVAQHLGENTVR(4)	GEKVLDTGGPISVPVGR	TPQGKLVLEVAQHLGENTVR	sp|P00830|ATPB_YEAST;	sp|P00830|ATPB_YEAST;	2	4	(108);	(78);	sp|P00830|ATPB_YEAST(108);	sp|P00830|ATPB_YEAST(78);	116318-44347-7552.9-qExHF01_06327_SP0060-SCX18-A
Soluble	intra	111834-T-42372-7485.76-qExHF01_06320_SP0060-SCX13-A	4	910.714	5.62257	0	2.24e-14	-.ALKDAGLSTSDISEVLLVGGM[15.99]SR(3)--TVDPVKK(6).-	sp|P0CS90|HSP77_YEAST|sp|P39987|HSP7E_YEAST	TVDPVK[x]K(5)	ALK[x]DAGLSTSDISEVLLVGGM[15.99]SR(2)	TVDPVKK	ALKDAGLSTSDISEVLLVGGMSR	sp|P39987|HSP7E_YEAST;sp|P0CS90|HSP77_YEAST;	sp|P0CS90|HSP77_YEAST;	5	2	(341);(344);	(348);	sp|P39987|HSP7E_YEAST(341);sp|P0CS90|HSP77_YEAST(344);	sp|P0CS90|HSP77_YEAST(348);	111834-42372-7485.76-qExHF01_06320_SP0060-SCX13-A
Soluble	intra	68975-T-30659-5404.22-qExHF01_06325_SP0060-SCX17-A	4	910.703	5.62104	0	2.26e-14	-.AVGKTTTDHISM[15.99]AGPWLK(4)--LAGITTVKGGTGK(8).-	sp|P19414|ACON_YEAST	LAGITTVK[x]GGTGK(7)	AVGK[x]TTTDHISM[15.99]AGPWLK(3)	LAGITTVKGGTGK	AVGKTTTDHISMAGPWLK	sp|P19414|ACON_YEAST;	sp|P19414|ACON_YEAST;	7	3	(254);	(588);	sp|P19414|ACON_YEAST(254);	sp|P19414|ACON_YEAST(588);	68975-30659-5404.22-qExHF01_06325_SP0060-SCX17-A
Soluble	intra	70762-T-31340-5317.88-qExHF01_06332_SP0060-SCX23-A	6	688.998	5.59515	0	2.61e-14	-.DKDGNEFMLKPPHGDGLPQR(10)--SASIVKDAAAHGLK(6).-	sp|P19414|ACON_YEAST	SASIVK[x]DAAAHGLK(5)	DKDGNEFMLK[x]PPHGDGLPQR(9)	SASIVKDAAAHGLK	DKDGNEFMLKPPHGDGLPQR	sp|P19414|ACON_YEAST;	sp|P19414|ACON_YEAST;	5	9	(398);	(522);	sp|P19414|ACON_YEAST(398);	sp|P19414|ACON_YEAST(522);	70762-31340-5317.88-qExHF01_06332_SP0060-SCX23-A
Soluble	intra	140056-T-52259-8863.09-qExHF01_06325_SP0060-SCX17-A	5	974.676	5.57284	0	2.95e-14	-.KVDISTDMLGSHVDVPFYVSATALCK(1)--ALSKFIDPSLTWK(4).-	sp|P00175|CYB2_YEAST	ALSK[x]FIDPSLTWK(3)	K[x]VDISTDMLGSHVDVPFYVSATALCK(0)	ALSKFIDPSLTWK	KVDISTDMLGSHVDVPFYVSATALCK	sp|P00175|CYB2_YEAST;	sp|P00175|CYB2_YEAST;	3	0	(404);	(256);	sp|P00175|CYB2_YEAST(404);	sp|P00175|CYB2_YEAST(256);	140056-52259-8863.09-qExHF01_06325_SP0060-SCX17-A
Soluble	intra	83155-T-34741-6030.75-qExHF01_06327_SP0060-SCX18-A	4	1012	5.53145	0	3.7e-14	-.KELDSAM[15.99]AGDNAGVLLR(1)--KGEELEIVGHNSTPLK(1).-	sp|P02992|EFTU_YEAST	K[x]GEELEIVGHNSTPLK(0)	K[x]ELDSAM[15.99]AGDNAGVLLR(0)	KGEELEIVGHNSTPLK	KELDSAMAGDNAGVLLR	sp|P02992|EFTU_YEAST;	sp|P02992|EFTU_YEAST;	0	0	(277);	(303);	sp|P02992|EFTU_YEAST(277);	sp|P02992|EFTU_YEAST(303);	83155-34741-6030.75-qExHF01_06327_SP0060-SCX18-A
Soluble	intra	78014-T-33292-5803.86-qExHF01_06327_SP0060-SCX18-A	5	739.774	5.50791	0	4.21e-14	-.GAKGVATDLSHIPTNSVVK(3)--IQFGGDEVVKAK(10).-	sp|P17505|MDHM_YEAST	IQFGGDEVVK[x]AK(9)	GAK[x]GVATDLSHIPTNSVVK(2)	IQFGGDEVVKAK	GAKGVATDLSHIPTNSVVK	sp|P17505|MDHM_YEAST;	sp|P17505|MDHM_YEAST;	9	2	(233);	(55);	sp|P17505|MDHM_YEAST(233);	sp|P17505|MDHM_YEAST(55);	78014-33292-5803.86-qExHF01_06327_SP0060-SCX18-A
Soluble	intra	80748-T-34079-5928.19-qExHF01_06327_SP0060-SCX18-A	4	906.705	5.50556	0	4.26e-14	-.AVGKTTTDHISMAGPWLK(4)--LAGITTVKGGTGK(8).-	sp|P19414|ACON_YEAST	LAGITTVK[x]GGTGK(7)	AVGK[x]TTTDHISMAGPWLK(3)	LAGITTVKGGTGK	AVGKTTTDHISMAGPWLK	sp|P19414|ACON_YEAST;	sp|P19414|ACON_YEAST;	7	3	(254);	(588);	sp|P19414|ACON_YEAST(254);	sp|P19414|ACON_YEAST(588);	80748-34079-5928.19-qExHF01_06327_SP0060-SCX18-A
Soluble	intra	74970-T-32412-5668.81-qExHF01_06327_SP0060-SCX18-A	5	730.975	5.48618	0	4.74e-14	-.AVGKTTTDHISM[15.99]AGPWLK(4)--LAGITTVKGGTGK(8).-	sp|P19414|ACON_YEAST	LAGITTVK[x]GGTGK(7)	AVGK[x]TTTDHISM[15.99]AGPWLK(3)	LAGITTVKGGTGK	AVGKTTTDHISMAGPWLK	sp|P19414|ACON_YEAST;	sp|P19414|ACON_YEAST;	7	3	(254);	(588);	sp|P19414|ACON_YEAST(254);	sp|P19414|ACON_YEAST(588);	74970-32412-5668.81-qExHF01_06327_SP0060-SCX18-A
Soluble	intra	94379-T-37958-6533.15-qExHF01_06327_SP0060-SCX18-A	4	1053.51	5.48451	0	4.78e-14	-.FNAGKDVTAIFEPLHAPNVIDK(5)--KTNVEESQGASR(1).-	sp|P00175|CYB2_YEAST	K[x]TNVEESQGASR(0)	FNAGK[x]DVTAIFEPLHAPNVIDK(4)	KTNVEESQGASR	FNAGKDVTAIFEPLHAPNVIDK	sp|P00175|CYB2_YEAST;	sp|P00175|CYB2_YEAST;	0	4	(389);	(136);	sp|P00175|CYB2_YEAST(389);	sp|P00175|CYB2_YEAST(136);	94379-37958-6533.15-qExHF01_06327_SP0060-SCX18-A
Soluble	intra	101815-T-40108-6872.68-qExHF01_06327_SP0060-SCX18-A	5	881.048	5.45823	0	5.52e-14	-.KPIHADPPSFAEQSTSAEILETGIK(1)--GGKIGLFGGAGVGK(3).-	sp|P00830|ATPB_YEAST	GGK[x]IGLFGGAGVGK(2)	K[x]PIHADPPSFAEQSTSAEILETGIK(0)	GGKIGLFGGAGVGK	KPIHADPPSFAEQSTSAEILETGIK	sp|P00830|ATPB_YEAST;	sp|P00830|ATPB_YEAST;	2	0	(185);	(148);	sp|P00830|ATPB_YEAST(185);	sp|P00830|ATPB_YEAST(148);	101815-40108-6872.68-qExHF01_06327_SP0060-SCX18-A
Soluble	intra	137756-T-49411-8583.02-qExHF01_06319_SP0060-SCX12-A	5	888.463	5.43167	0	6.39e-14	-.LQLGQLYESGNPVNDANLLGAEVLIKGSK(26)--KIDAITVK(1).-	sp|P07256|QCR1_YEAST	K[x]IDAITVK(0)	LQLGQLYESGNPVNDANLLGAEVLIK[x]GSK(25)	KIDAITVK	LQLGQLYESGNPVNDANLLGAEVLIKGSK	sp|P07256|QCR1_YEAST;	sp|P07256|QCR1_YEAST;	0	25	(409);	(397);	sp|P07256|QCR1_YEAST(409);	sp|P07256|QCR1_YEAST(397);	137756-49411-8583.02-qExHF01_06319_SP0060-SCX12-A
Soluble	intra	113590-T-43116-7332.52-qExHF01_06325_SP0060-SCX17-A	5	1041.69	5.43157	0	6.39e-14	-.QNKTFEVINPSTEEEICHIYEGR(3)--YVDIGKNEGATLITGGER(6).-	sp|P46367|ALDH4_YEAST	YVDIGK[x]NEGATLITGGER(5)	QNK[x]TFEVINPSTEEEICHIYEGR(2)	YVDIGKNEGATLITGGER	QNKTFEVINPSTEEEICHIYEGR	sp|P46367|ALDH4_YEAST;	sp|P46367|ALDH4_YEAST;	5	2	(383);	(60);	sp|P46367|ALDH4_YEAST(383);	sp|P46367|ALDH4_YEAST(60);	113590-43116-7332.52-qExHF01_06325_SP0060-SCX17-A
Soluble	intra	116079-T-44270-7540.73-qExHF01_06327_SP0060-SCX18-A	4	1097.82	5.37328	0	8.8e-14	-.TPQGKLVLEVAQHLGENTVR(5)--GEKVLDTGGPISVPVGR(3).-	sp|P00830|ATPB_YEAST	GEK[x]VLDTGGPISVPVGR(2)	TPQGK[x]LVLEVAQHLGENTVR(4)	GEKVLDTGGPISVPVGR	TPQGKLVLEVAQHLGENTVR	sp|P00830|ATPB_YEAST;	sp|P00830|ATPB_YEAST;	2	4	(108);	(78);	sp|P00830|ATPB_YEAST(108);	sp|P00830|ATPB_YEAST(78);	116079-44270-7540.73-qExHF01_06327_SP0060-SCX18-A
Soluble	intra	111809-T-42612-7253.87-qExHF01_06325_SP0060-SCX17-A	4	923.458	5.3649	0	9.22e-14	-.TEDVIKAAEIGVSGVVLSNHGGR(6)--DIEELKK(6).-	sp|P00175|CYB2_YEAST	DIEELK[x]K(5)	TEDVIK[x]AAEIGVSGVVLSNHGGR(5)	DIEELKK	TEDVIKAAEIGVSGVVLSNHGGR	sp|P00175|CYB2_YEAST;	sp|P00175|CYB2_YEAST;	5	5	(419);	(439);	sp|P00175|CYB2_YEAST(419);	sp|P00175|CYB2_YEAST(439);	111809-42612-7253.87-qExHF01_06325_SP0060-SCX17-A
Soluble	intra	69295-T-30891-5245.85-qExHF01_06332_SP0060-SCX23-A	4	1032.99	5.33662	0	1.08e-13	-.DKDGNEFMLKPPHGDGLPQR(10)--SASIVKDAAAHGLK(6).-	sp|P19414|ACON_YEAST	SASIVK[x]DAAAHGLK(5)	DKDGNEFMLK[x]PPHGDGLPQR(9)	SASIVKDAAAHGLK	DKDGNEFMLKPPHGDGLPQR	sp|P19414|ACON_YEAST;	sp|P19414|ACON_YEAST;	5	9	(398);	(522);	sp|P19414|ACON_YEAST(398);	sp|P19414|ACON_YEAST(522);	69295-30891-5245.85-qExHF01_06332_SP0060-SCX23-A
Soluble	intra	80499-T-33996-5914.05-qExHF01_06327_SP0060-SCX18-A	5	810.2	5.33353	0	1.1e-13	-.KELDSAM[15.99]AGDNAGVLLR(1)--KGEELEIVGHNSTPLK(1).-	sp|P02992|EFTU_YEAST	K[x]GEELEIVGHNSTPLK(0)	K[x]ELDSAM[15.99]AGDNAGVLLR(0)	KGEELEIVGHNSTPLK	KELDSAMAGDNAGVLLR	sp|P02992|EFTU_YEAST;	sp|P02992|EFTU_YEAST;	0	0	(277);	(303);	sp|P02992|EFTU_YEAST(277);	sp|P02992|EFTU_YEAST(303);	80499-33996-5914.05-qExHF01_06327_SP0060-SCX18-A
Soluble	intra	82452-T-34737-5866.24-qExHF01_06331_SP0060-SCX22-A	4	793.673	5.33042	0	1.11e-13	-.TAFKPHELTESVLPAAR(4)--SALKLVR(4).-	sp|P07257|QCR2_YEAST	SALK[x]LVR(3)	TAFK[x]PHELTESVLPAAR(3)	SALKLVR	TAFKPHELTESVLPAAR	sp|P07257|QCR2_YEAST;	sp|P07257|QCR2_YEAST;	3	3	(66);	(115);	sp|P07257|QCR2_YEAST(66);	sp|P07257|QCR2_YEAST(115);	82452-34737-5866.24-qExHF01_06331_SP0060-SCX22-A
Soluble	intra	118643-T-44550-7559.5-qExHF01_06325_SP0060-SCX17-A	4	1095.31	5.28142	0	1.46e-13	-.TPQGKLVLEVAQHLGENTVR(5)--GEKVLDTGGPISVPVGR(3).-	sp|P00830|ATPB_YEAST	GEK[x]VLDTGGPISVPVGR(2)	TPQGK[x]LVLEVAQHLGENTVR(4)	GEKVLDTGGPISVPVGR	TPQGKLVLEVAQHLGENTVR	sp|P00830|ATPB_YEAST;	sp|P00830|ATPB_YEAST;	2	4	(108);	(78);	sp|P00830|ATPB_YEAST(108);	sp|P00830|ATPB_YEAST(78);	118643-44550-7559.5-qExHF01_06325_SP0060-SCX17-A
Soluble	intra	36993-T-22871-4352.16-qExHF01_06321_SP0060-SCX14-A	4	821.166	5.27191	0	1.54e-13	-.SSAAGNTVIIGGGDTATVAKK(20)--KITSNQR(1).-	sp|P00560|PGK_YEAST	K[x]ITSNQR(0)	SSAAGNTVIIGGGDTATVAK[x]K(19)	KITSNQR	SSAAGNTVIIGGGDTATVAKK	sp|P00560|PGK_YEAST;	sp|P00560|PGK_YEAST;	0	19	(33);	(379);	sp|P00560|PGK_YEAST(33);	sp|P00560|PGK_YEAST(379);	36993-22871-4352.16-qExHF01_06321_SP0060-SCX14-A
Soluble	intra	68964-T-30883-5268.99-qExHF01_06331_SP0060-SCX22-A	4	850.395	5.26771	0	1.57e-13	-.IHPIGELSSEEEEMLQKCK(17)--KNIEK(1).-	decoy_sp|P47139|YJ68_YEAST|sp|P17505|MDHM_YEAST|sp|P32419|MDHP_YEAST	K[x]NIEK(0)	IHPIGELSSEEEEMLQK[x]CK(16)	KNIEK	IHPIGELSSEEEEMLQKCK	sp|P17505|MDHM_YEAST;sp|P32419|MDHP_YEAST;decoy_sp|P47139|YJ68_YEAST;	sp|P17505|MDHM_YEAST;	0	16	(322);(328);(161);	(315);	sp|P17505|MDHM_YEAST(322);sp|P32419|MDHP_YEAST(328);decoy_sp|P47139|YJ68_YEAST(161);	sp|P17505|MDHM_YEAST(315);	68964-30883-5268.99-qExHF01_06331_SP0060-SCX22-A
Soluble	intra	101964-T-41753-7265.97-qExHF01_06321_SP0060-SCX14-A	4	1172.86	5.26704	0	1.58e-13	-.LLQEVASKTNEAAGDGTTSATVLGR(8)--NVLIEQPFGPPKITK(12).-	sp|P19882|HSP60_YEAST	NVLIEQPFGPPK[x]ITK(11)	LLQEVASK[x]TNEAAGDGTTSATVLGR(7)	NVLIEQPFGPPKITK	LLQEVASKTNEAAGDGTTSATVLGR	sp|P19882|HSP60_YEAST;	sp|P19882|HSP60_YEAST;	11	7	(69);	(101);	sp|P19882|HSP60_YEAST(69);	sp|P19882|HSP60_YEAST(101);	101964-41753-7265.97-qExHF01_06321_SP0060-SCX14-A
Soluble	intra	90735-T-36927-6373.45-qExHF01_06327_SP0060-SCX18-A	5	826.399	5.24269	0	1.8e-13	-.SQVFAQHPDKSQLDLM[15.99]K(10)--IIGDKWQSLDQSIK(5).-	sp|Q02486|ABF2_YEAST	IIGDK[x]WQSLDQSIK(4)	SQVFAQHPDK[x]SQLDLM[15.99]K(9)	IIGDKWQSLDQSIK	SQVFAQHPDKSQLDLMK	sp|Q02486|ABF2_YEAST;	sp|Q02486|ABF2_YEAST;	4	9	(153);	(141);	sp|Q02486|ABF2_YEAST(153);	sp|Q02486|ABF2_YEAST(141);	90735-36927-6373.45-qExHF01_06327_SP0060-SCX18-A
Soluble	intra	67804-T-30543-5216.18-qExHF01_06331_SP0060-SCX22-A	4	852.156	5.23116	0	1.92e-13	-.IHPIGELSSEEEEMLQKCK(17)--KNIEK(1).-	decoy_sp|P47139|YJ68_YEAST|sp|P17505|MDHM_YEAST|sp|P32419|MDHP_YEAST	K[x]NIEK(0)	IHPIGELSSEEEEMLQK[x]CK(16)	KNIEK	IHPIGELSSEEEEMLQKCK	sp|P17505|MDHM_YEAST;sp|P32419|MDHP_YEAST;decoy_sp|P47139|YJ68_YEAST;	sp|P17505|MDHM_YEAST;	0	16	(322);(328);(161);	(315);	sp|P17505|MDHM_YEAST(322);sp|P32419|MDHP_YEAST(328);decoy_sp|P47139|YJ68_YEAST(161);	sp|P17505|MDHM_YEAST(315);	67804-30543-5216.18-qExHF01_06331_SP0060-SCX22-A
Soluble	intra	106993-T-39012-6919.52-qExHF01_06324_SP0060-SCX16-A	4	794.406	5.22447	0	1.99e-13	-.GIKGLVWEGSVLDPEEGIR(3)--KIESK(1).-	sp|P00890|CISY1_YEAST|sp|P54857|TGL2_YEAST	K[x]IESK(0)	GIK[x]GLVWEGSVLDPEEGIR(2)	KIESK	GIKGLVWEGSVLDPEEGIR	sp|P00890|CISY1_YEAST;sp|P54857|TGL2_YEAST;	sp|P00890|CISY1_YEAST;	0	2	(474);(128);	(88);	sp|P00890|CISY1_YEAST(474);sp|P54857|TGL2_YEAST(128);	sp|P00890|CISY1_YEAST(88);	106993-39012-6919.52-qExHF01_06324_SP0060-SCX16-A
Soluble	intra	138397-T-49595-8613.75-qExHF01_06319_SP0060-SCX12-A	4	1110.33	5.22087	0	2.03e-13	-.LQLGQLYESGNPVNDANLLGAEVLIKGSK(26)--KIDAITVK(1).-	sp|P07256|QCR1_YEAST	K[x]IDAITVK(0)	LQLGQLYESGNPVNDANLLGAEVLIK[x]GSK(25)	KIDAITVK	LQLGQLYESGNPVNDANLLGAEVLIKGSK	sp|P07256|QCR1_YEAST;	sp|P07256|QCR1_YEAST;	0	25	(409);	(397);	sp|P07256|QCR1_YEAST(409);	sp|P07256|QCR1_YEAST(397);	138397-49595-8613.75-qExHF01_06319_SP0060-SCX12-A
Soluble	intra	90958-T-36744-6337.86-qExHF01_06325_SP0060-SCX17-A	4	1005.49	5.21164	0	2.14e-13	-.KELDSAMAGDNAGVLLR(1)--KGEELEIVGHNSTPLK(1).-	sp|P02992|EFTU_YEAST	K[x]GEELEIVGHNSTPLK(0)	K[x]ELDSAMAGDNAGVLLR(0)	KGEELEIVGHNSTPLK	KELDSAMAGDNAGVLLR	sp|P02992|EFTU_YEAST;	sp|P02992|EFTU_YEAST;	0	0	(277);	(303);	sp|P02992|EFTU_YEAST(277);	sp|P02992|EFTU_YEAST(303);	90958-36744-6337.86-qExHF01_06325_SP0060-SCX17-A
Soluble	intra	42061-T-22793-3970.32-qExHF01_06332_SP0060-SCX23-A	3	1136.54	5.19324	0	2.36e-13	-.YAGEVSHDDKHIIVDGK(10)--KIATYQER(1).-	sp|P00359|G3P3_YEAST	K[x]IATYQER(0)	YAGEVSHDDK[x]HIIVDGK(9)	KIATYQER	YAGEVSHDDKHIIVDGK	sp|P00359|G3P3_YEAST;	sp|P00359|G3P3_YEAST;	0	9	(71);	(63);	sp|P00359|G3P3_YEAST(71);	sp|P00359|G3P3_YEAST(63);	42061-22793-3970.32-qExHF01_06332_SP0060-SCX23-A
Soluble	intra	112328-T-40492-7242.98-qExHF01_06316_SP0060-SCX10-A	4	1172.86	5.19175	0	2.38e-13	-.LLQEVASKTNEAAGDGTTSATVLGR(8)--NVLIEQPFGPPKITK(12).-	sp|P19882|HSP60_YEAST	NVLIEQPFGPPK[x]ITK(11)	LLQEVASK[x]TNEAAGDGTTSATVLGR(7)	NVLIEQPFGPPKITK	LLQEVASKTNEAAGDGTTSATVLGR	sp|P19882|HSP60_YEAST;	sp|P19882|HSP60_YEAST;	11	7	(69);	(101);	sp|P19882|HSP60_YEAST(69);	sp|P19882|HSP60_YEAST(101);	112328-40492-7242.98-qExHF01_06316_SP0060-SCX10-A
Soluble	intra	93672-T-37615-6727.95-qExHF01_06320_SP0060-SCX13-A	4	1006.19	5.18583	0	2.46e-13	-.ADQENSPLHTVGFDAR(1)--ADQENSPLHTVGFDAR(1).-	sp|Q01519|COX12_YEAST	A[x]DQENSPLHTVGFDAR(0)	A[x]DQENSPLHTVGFDAR(0)	ADQENSPLHTVGFDAR	ADQENSPLHTVGFDAR	sp|Q01519|COX12_YEAST;	sp|Q01519|COX12_YEAST;	0	0	(2);	(2);	sp|Q01519|COX12_YEAST(2);	sp|Q01519|COX12_YEAST(2);	93672-37615-6727.95-qExHF01_06320_SP0060-SCX13-A
Soluble	intra	68962-T-30783-5228.45-qExHF01_06332_SP0060-SCX23-A	5	828.206	5.15899	0	2.85e-13	-.DKDGNEFMLKPPHGDGLPQR(10)--SASIVKDAAAHGLK(6).-	sp|P19414|ACON_YEAST	SASIVK[x]DAAAHGLK(5)	DKDGNEFMLK[x]PPHGDGLPQR(9)	SASIVKDAAAHGLK	DKDGNEFMLKPPHGDGLPQR	sp|P19414|ACON_YEAST;	sp|P19414|ACON_YEAST;	5	9	(398);	(522);	sp|P19414|ACON_YEAST(398);	sp|P19414|ACON_YEAST(522);	68962-30783-5228.45-qExHF01_06332_SP0060-SCX23-A
Soluble	intra	89188-T-36481-6303.02-qExHF01_06327_SP0060-SCX18-A	5	808.192	5.11531	0	3.63e-13	-.KELDSAM[15.99]AGDNAGVLLR(1)--KGEELEIVGHNSTPLK(1).-	sp|P02992|EFTU_YEAST	K[x]GEELEIVGHNSTPLK(0)	K[x]ELDSAM[15.99]AGDNAGVLLR(0)	KGEELEIVGHNSTPLK	KELDSAMAGDNAGVLLR	sp|P02992|EFTU_YEAST;	sp|P02992|EFTU_YEAST;	0	0	(277);	(303);	sp|P02992|EFTU_YEAST(277);	sp|P02992|EFTU_YEAST(303);	89188-36481-6303.02-qExHF01_06327_SP0060-SCX18-A
Soluble	intra	108374-T-41552-7138.47-qExHF01_06328_SP0060-SCX19-A	4	1066.01	5.11236	0	3.69e-13	-.LYDLKGAK[527.11]GVATDLSHIPTNSVVK(5)--KPGMTR(1).-	sp|P17505|MDHM_YEAST|sp|P22133|MDHC_YEAST	K[x]PGMTR(0)	LYDLK[x]GAK[527.11]GVATDLSHIPTNSVVK(4)	KPGMTR	LYDLKGAKGVATDLSHIPTNSVVK	sp|P17505|MDHM_YEAST;sp|P22133|MDHC_YEAST;	sp|P17505|MDHM_YEAST;	0	4	(100);(107);	(52);	sp|P17505|MDHM_YEAST(100);sp|P22133|MDHC_YEAST(107);	sp|P17505|MDHM_YEAST(52);	108374-41552-7138.47-qExHF01_06328_SP0060-SCX19-A
Soluble	intra	126079-T-49708-8561.4-qExHF01_06321_SP0060-SCX14-A	4	1109.83	5.09076	0	4.15e-13	-.LQLGQLYESGNPVNDANLLGAEVLIKGSK(26)--KIDAITVK(1).-	sp|P07256|QCR1_YEAST	K[x]IDAITVK(0)	LQLGQLYESGNPVNDANLLGAEVLIK[x]GSK(25)	KIDAITVK	LQLGQLYESGNPVNDANLLGAEVLIKGSK	sp|P07256|QCR1_YEAST;	sp|P07256|QCR1_YEAST;	0	25	(409);	(397);	sp|P07256|QCR1_YEAST(409);	sp|P07256|QCR1_YEAST(397);	126079-49708-8561.4-qExHF01_06321_SP0060-SCX14-A
Soluble	intra	109266-T-41889-7139.85-qExHF01_06325_SP0060-SCX17-A	5	875.439	5.08236	0	4.35e-13	-.SPKELATEILPHEPTNVPESTLK(3)--KPNESIFSEFK(1).-	sp|P20967|ODO1_YEAST	K[x]PNESIFSEFK(0)	SPK[x]ELATEILPHEPTNVPESTLK(2)	KPNESIFSEFK	SPKELATEILPHEPTNVPESTLK	sp|P20967|ODO1_YEAST;	sp|P20967|ODO1_YEAST;	0	2	(318);	(590);	sp|P20967|ODO1_YEAST(318);	sp|P20967|ODO1_YEAST(590);	109266-41889-7139.85-qExHF01_06325_SP0060-SCX17-A
Soluble	intra	78697-T-32820-5933.99-qExHF01_06317_SP0060-SCX11-A	4	1008	5.07178	0	4.6e-13	-.LLQEVASKTNEAAGDGTTSATVLGR(8)--ITKDGVTVAK(3).-	sp|P19882|HSP60_YEAST	ITK[x]DGVTVAK(2)	LLQEVASK[x]TNEAAGDGTTSATVLGR(7)	ITKDGVTVAK	LLQEVASKTNEAAGDGTTSATVLGR	sp|P19882|HSP60_YEAST;	sp|P19882|HSP60_YEAST;	2	7	(72);	(101);	sp|P19882|HSP60_YEAST(72);	sp|P19882|HSP60_YEAST(101);	78697-32820-5933.99-qExHF01_06317_SP0060-SCX11-A
Soluble	intra	113547-T-43106-7330.87-qExHF01_06325_SP0060-SCX17-A	5	835.596	5.06542	0	4.77e-13	-.DVAKSLGFSPDAQDEAAK(4)--VDTKHEAYLSILM[15.99]DR(4).-	sp|P53312|SUCB_YEAST	VDTK[x]HEAYLSILM[15.99]DR(3)	DVAK[x]SLGFSPDAQDEAAK(3)	VDTKHEAYLSILMDR	DVAKSLGFSPDAQDEAAK	sp|P53312|SUCB_YEAST;	sp|P53312|SUCB_YEAST;	3	3	(142);	(202);	sp|P53312|SUCB_YEAST(142);	sp|P53312|SUCB_YEAST(202);	113547-43106-7330.87-qExHF01_06325_SP0060-SCX17-A
Soluble	intra	97866-T-38969-6691.96-qExHF01_06327_SP0060-SCX18-A	4	902.443	5.06409	0	4.8e-13	-.FNAGKDVTAIFEPLHAPNVIDK(5)--AGPKAMK(4).-	sp|P00175|CYB2_YEAST	AGPK[x]AMK(3)	FNAGK[x]DVTAIFEPLHAPNVIDK(4)	AGPKAMK	FNAGKDVTAIFEPLHAPNVIDK	sp|P00175|CYB2_YEAST;	sp|P00175|CYB2_YEAST;	3	4	(385);	(136);	sp|P00175|CYB2_YEAST(385);	sp|P00175|CYB2_YEAST(136);	97866-38969-6691.96-qExHF01_06327_SP0060-SCX18-A
Soluble	intra	130861-T-41645-7636.18-qExHF01_06315_SP0060-SCX09-A	4	1058.79	5.0533	0	5.1e-13	-.LNQAEVVAVGPGFTDANGNKVVPQVK(20)--DAEILAKIAK(7).-	sp|P38910|CH10_YEAST	DAEILAK[x]IAK(6)	LNQAEVVAVGPGFTDANGNK[x]VVPQVK(19)	DAEILAKIAK	LNQAEVVAVGPGFTDANGNKVVPQVK	sp|P38910|CH10_YEAST;	sp|P38910|CH10_YEAST;	6	19	(102);	(62);	sp|P38910|CH10_YEAST(102);	sp|P38910|CH10_YEAST(62);	130861-41645-7636.18-qExHF01_06315_SP0060-SCX09-A
Soluble	intra	90539-T-36620-6318.72-qExHF01_06325_SP0060-SCX17-A	5	806.602	5.02622	0	5.91e-13	-.KELDSAMAGDNAGVLLR(1)--KGEELEIVGHNSTPLK(1).-	sp|P02992|EFTU_YEAST	K[x]GEELEIVGHNSTPLK(0)	K[x]ELDSAMAGDNAGVLLR(0)	KGEELEIVGHNSTPLK	KELDSAMAGDNAGVLLR	sp|P02992|EFTU_YEAST;	sp|P02992|EFTU_YEAST;	0	0	(277);	(303);	sp|P02992|EFTU_YEAST(277);	sp|P02992|EFTU_YEAST(303);	90539-36620-6318.72-qExHF01_06325_SP0060-SCX17-A
Soluble	intra	111079-T-43012-7175.09-qExHF01_06331_SP0060-SCX22-A	5	679.729	5.00865	0	6.51e-13	-.WIDLPISKIEEESHDTR(8)--KELDALK(1).-	sp|P36060|MCR1_YEAST	K[x]ELDALK(0)	WIDLPISK[x]IEEESHDTR(7)	KELDALK	WIDLPISKIEEESHDTR	sp|P36060|MCR1_YEAST;	sp|P36060|MCR1_YEAST;	0	7	(207);	(60);	sp|P36060|MCR1_YEAST(207);	sp|P36060|MCR1_YEAST(60);	111079-43012-7175.09-qExHF01_06331_SP0060-SCX22-A
Soluble	intra	68324-T-30593-5390.11-qExHF01_06327_SP0060-SCX18-A	5	822.383	5.00115	0	6.78e-13	-.TPLKTSTEEAADEDEK(4)--EKQFHPANLPASEVLR(2).-	sp|P25605|ILV6_YEAST	TPLK[x]TSTEEAADEDEK(3)	EK[x]QFHPANLPASEVLR(1)	TPLKTSTEEAADEDEK	EKQFHPANLPASEVLR	sp|P25605|ILV6_YEAST;	sp|P25605|ILV6_YEAST;	3	1	(284);	(202);	sp|P25605|ILV6_YEAST(284);	sp|P25605|ILV6_YEAST(202);	68324-30593-5390.11-qExHF01_06327_SP0060-SCX18-A
Soluble	intra	133178-T-48920-8579.04-qExHF01_06320_SP0060-SCX13-A	4	1112.34	4.99704	0	6.94e-13	-.LQLGQLYESGNPVNDANLLGAEVLIKGSK(26)--KIDAITVK(1).-	sp|P07256|QCR1_YEAST	K[x]IDAITVK(0)	LQLGQLYESGNPVNDANLLGAEVLIK[x]GSK(25)	KIDAITVK	LQLGQLYESGNPVNDANLLGAEVLIKGSK	sp|P07256|QCR1_YEAST;	sp|P07256|QCR1_YEAST;	0	25	(409);	(397);	sp|P07256|QCR1_YEAST(409);	sp|P07256|QCR1_YEAST(397);	133178-48920-8579.04-qExHF01_06320_SP0060-SCX13-A
Soluble	intra	93890-T-38390-6443.15-qExHF01_06332_SP0060-SCX23-A	5	921.642	4.99339	0	7.08e-13	-.NPSGAVAAGSKSLHLAEEDAFLK(11)--KPNESIFSEFKGSSAR(11).-	sp|P20967|ODO1_YEAST	KPNESIFSEFK[x]GSSAR(10)	NPSGAVAAGSK[x]SLHLAEEDAFLK(10)	KPNESIFSEFKGSSAR	NPSGAVAAGSKSLHLAEEDAFLK	sp|P20967|ODO1_YEAST;	sp|P20967|ODO1_YEAST;	10	10	(328);	(996);	sp|P20967|ODO1_YEAST(328);	sp|P20967|ODO1_YEAST(996);	93890-38390-6443.15-qExHF01_06332_SP0060-SCX23-A
Soluble	intra	116909-T-43726-7703.29-qExHF01_06320_SP0060-SCX13-A	4	910.213	4.98435	0	7.44e-13	-.ALKDAGLSTSDISEVLLVGGM[15.99]SR(3)--TVDPVKK(6).-	sp|P0CS90|HSP77_YEAST|sp|P39987|HSP7E_YEAST	TVDPVK[x]K(5)	ALK[x]DAGLSTSDISEVLLVGGM[15.99]SR(2)	TVDPVKK	ALKDAGLSTSDISEVLLVGGMSR	sp|P39987|HSP7E_YEAST;sp|P0CS90|HSP77_YEAST;	sp|P0CS90|HSP77_YEAST;	5	2	(341);(344);	(348);	sp|P39987|HSP7E_YEAST(341);sp|P0CS90|HSP77_YEAST(344);	sp|P0CS90|HSP77_YEAST(348);	116909-43726-7703.29-qExHF01_06320_SP0060-SCX13-A
Soluble	intra	111188-T-41984-7187.72-qExHF01_06329_SP0060-SCX20-A	5	871.417	4.98434	0	7.44e-13	-.QNKTFEVINPSTEEEICHIYEGR(3)--ILKYVDIGK(3).-	sp|P46367|ALDH4_YEAST	ILK[x]YVDIGK(2)	QNK[x]TFEVINPSTEEEICHIYEGR(2)	ILKYVDIGK	QNKTFEVINPSTEEEICHIYEGR	sp|P46367|ALDH4_YEAST;	sp|P46367|ALDH4_YEAST;	2	2	(377);	(60);	sp|P46367|ALDH4_YEAST(377);	sp|P46367|ALDH4_YEAST(60);	111188-41984-7187.72-qExHF01_06329_SP0060-SCX20-A
Soluble	intra	81642-T-34109-5932.54-qExHF01_06325_SP0060-SCX17-A	4	1012	4.98214	0	7.53e-13	-.KELDSAM[15.99]AGDNAGVLLR(1)--KGEELEIVGHNSTPLK(1).-	sp|P02992|EFTU_YEAST	K[x]GEELEIVGHNSTPLK(0)	K[x]ELDSAM[15.99]AGDNAGVLLR(0)	KGEELEIVGHNSTPLK	KELDSAMAGDNAGVLLR	sp|P02992|EFTU_YEAST;	sp|P02992|EFTU_YEAST;	0	0	(277);	(303);	sp|P02992|EFTU_YEAST(277);	sp|P02992|EFTU_YEAST(303);	81642-34109-5932.54-qExHF01_06325_SP0060-SCX17-A
Soluble	intra	90578-T-36634-6320.91-qExHF01_06325_SP0060-SCX17-A	4	1008.5	4.96698	0	8.18e-13	-.KELDSAMAGDNAGVLLR(1)--KGEELEIVGHNSTPLK(1).-	sp|P02992|EFTU_YEAST	K[x]GEELEIVGHNSTPLK(0)	K[x]ELDSAMAGDNAGVLLR(0)	KGEELEIVGHNSTPLK	KELDSAMAGDNAGVLLR	sp|P02992|EFTU_YEAST;	sp|P02992|EFTU_YEAST;	0	0	(277);	(303);	sp|P02992|EFTU_YEAST(277);	sp|P02992|EFTU_YEAST(303);	90578-36634-6320.91-qExHF01_06325_SP0060-SCX17-A
Soluble	intra	138893-T-49028-8529.34-qExHF01_06317_SP0060-SCX11-A	4	1109.83	4.93729	0	9.63e-13	-.LQLGQLYESGNPVNDANLLGAEVLIKGSK(26)--KIDAITVK(1).-	sp|P07256|QCR1_YEAST	K[x]IDAITVK(0)	LQLGQLYESGNPVNDANLLGAEVLIK[x]GSK(25)	KIDAITVK	LQLGQLYESGNPVNDANLLGAEVLIKGSK	sp|P07256|QCR1_YEAST;	sp|P07256|QCR1_YEAST;	0	25	(409);	(397);	sp|P07256|QCR1_YEAST(409);	sp|P07256|QCR1_YEAST(397);	138893-49028-8529.34-qExHF01_06317_SP0060-SCX11-A
Soluble	intra	109273-T-41891-7140.12-qExHF01_06325_SP0060-SCX17-A	5	874.029	4.92905	0	1.01e-12	-.SPKELATEILPHEPTNVPESTLK(3)--KPNESIFSEFK(1).-	sp|P20967|ODO1_YEAST	K[x]PNESIFSEFK(0)	SPK[x]ELATEILPHEPTNVPESTLK(2)	KPNESIFSEFK	SPKELATEILPHEPTNVPESTLK	sp|P20967|ODO1_YEAST;	sp|P20967|ODO1_YEAST;	0	2	(318);	(590);	sp|P20967|ODO1_YEAST(318);	sp|P20967|ODO1_YEAST(590);	109273-41891-7140.12-qExHF01_06325_SP0060-SCX17-A
Soluble	intra	94063-T-38445-6451.79-qExHF01_06332_SP0060-SCX23-A	6	963.472	4.91766	0	1.07e-12	-.HAHGDQYKATDTLIPGPGSLELVYKPSDPTTAQPQTLK(8)--MWKSPNGTIR(3).-	sp|P21954|IDHP_YEAST	MWK[x]SPNGTIR(2)	HAHGDQYK[x]ATDTLIPGPGSLELVYKPSDPTTAQPQTLK(7)	MWKSPNGTIR	HAHGDQYKATDTLIPGPGSLELVYKPSDPTTAQPQTLK	sp|P21954|IDHP_YEAST;	sp|P21954|IDHP_YEAST;	2	7	(109);	(156);	sp|P21954|IDHP_YEAST(109);	sp|P21954|IDHP_YEAST(156);	94063-38445-6451.79-qExHF01_06332_SP0060-SCX23-A
Soluble	intra	116416-T-43923-7460.56-qExHF01_06325_SP0060-SCX17-A	4	1037.73	4.91113	0	1.11e-12	-.DVAKSLGFSPDAQDEAAK(4)--VDTKHEAYLSILMDR(4).-	sp|P53312|SUCB_YEAST	VDTK[x]HEAYLSILMDR(3)	DVAK[x]SLGFSPDAQDEAAK(3)	VDTKHEAYLSILMDR	DVAKSLGFSPDAQDEAAK	sp|P53312|SUCB_YEAST;	sp|P53312|SUCB_YEAST;	3	3	(142);	(202);	sp|P53312|SUCB_YEAST(142);	sp|P53312|SUCB_YEAST(202);	116416-43923-7460.56-qExHF01_06325_SP0060-SCX17-A
Soluble	intra	116059-T-44261-7539.25-qExHF01_06327_SP0060-SCX18-A	5	878.061	4.89168	0	1.24e-12	-.TPQGKLVLEVAQHLGENTVR(5)--GEKVLDTGGPISVPVGR(3).-	sp|P00830|ATPB_YEAST	GEK[x]VLDTGGPISVPVGR(2)	TPQGK[x]LVLEVAQHLGENTVR(4)	GEKVLDTGGPISVPVGR	TPQGKLVLEVAQHLGENTVR	sp|P00830|ATPB_YEAST;	sp|P00830|ATPB_YEAST;	2	4	(108);	(78);	sp|P00830|ATPB_YEAST(108);	sp|P00830|ATPB_YEAST(78);	116059-44261-7539.25-qExHF01_06327_SP0060-SCX18-A
Soluble	intra	83208-T-34761-6034.71-qExHF01_06327_SP0060-SCX18-A	5	807.99	4.89149	0	1.24e-12	-.KELDSAM[15.99]AGDNAGVLLR(1)--KGEELEIVGHNSTPLK(1).-	sp|P02992|EFTU_YEAST	K[x]GEELEIVGHNSTPLK(0)	K[x]ELDSAM[15.99]AGDNAGVLLR(0)	KGEELEIVGHNSTPLK	KELDSAMAGDNAGVLLR	sp|P02992|EFTU_YEAST;	sp|P02992|EFTU_YEAST;	0	0	(277);	(303);	sp|P02992|EFTU_YEAST(277);	sp|P02992|EFTU_YEAST(303);	83208-34761-6034.71-qExHF01_06327_SP0060-SCX18-A
Soluble	intra	55800-T-27079-4675.81-qExHF01_06331_SP0060-SCX22-A	5	898.021	4.88877	0	1.26e-12	-.SVVIHAGQDDLGKGDTEESLK(13)--HVGDMGNVKTDENGVAK(9).-	sp|P00445|SODC_YEAST	HVGDMGNVK[x]TDENGVAK(8)	SVVIHAGQDDLGK[x]GDTEESLK(12)	HVGDMGNVKTDENGVAK	SVVIHAGQDDLGKGDTEESLK	sp|P00445|SODC_YEAST;	sp|P00445|SODC_YEAST;	8	12	(89);	(129);	sp|P00445|SODC_YEAST(89);	sp|P00445|SODC_YEAST(129);	55800-27079-4675.81-qExHF01_06331_SP0060-SCX22-A
Soluble	intra	80260-T-35503-6302.24-qExHF01_06321_SP0060-SCX14-A	4	1016.97	4.88086	0	1.31e-12	-.KSTAPSNPPIYPVSSNGEPDFSNK(1)--DKGNQFFR(2).-	sp|P07213|TOM70_YEAST	DK[x]GNQFFR(1)	K[x]STAPSNPPIYPVSSNGEPDFSNK(0)	DKGNQFFR	KSTAPSNPPIYPVSSNGEPDFSNK	sp|P07213|TOM70_YEAST;	sp|P07213|TOM70_YEAST;	1	0	(105);	(64);	sp|P07213|TOM70_YEAST(105);	sp|P07213|TOM70_YEAST(64);	80260-35503-6302.24-qExHF01_06321_SP0060-SCX14-A
Soluble	intra	109675-T-42393-7241.21-qExHF01_06327_SP0060-SCX18-A	4	923.457	4.87552	0	1.35e-12	-.TEDVIKAAEIGVSGVVLSNHGGR(6)--DIEELKK(6).-	sp|P00175|CYB2_YEAST	DIEELK[x]K(5)	TEDVIK[x]AAEIGVSGVVLSNHGGR(5)	DIEELKK	TEDVIKAAEIGVSGVVLSNHGGR	sp|P00175|CYB2_YEAST;	sp|P00175|CYB2_YEAST;	5	5	(419);	(439);	sp|P00175|CYB2_YEAST(419);	sp|P00175|CYB2_YEAST(439);	109675-42393-7241.21-qExHF01_06327_SP0060-SCX18-A
Soluble	intra	79173-T-33610-5853.5-qExHF01_06327_SP0060-SCX18-A	4	913.467	4.86556	0	1.43e-12	-.AVGKTTTDHISM[15.99]AGPWLK(4)--LAGITTVKGGTGK(8).-	sp|P19414|ACON_YEAST	LAGITTVK[x]GGTGK(7)	AVGK[x]TTTDHISM[15.99]AGPWLK(3)	LAGITTVKGGTGK	AVGKTTTDHISMAGPWLK	sp|P19414|ACON_YEAST;	sp|P19414|ACON_YEAST;	7	3	(254);	(588);	sp|P19414|ACON_YEAST(254);	sp|P19414|ACON_YEAST(588);	79173-33610-5853.5-qExHF01_06327_SP0060-SCX18-A
Soluble	intra	80812-T-34098-5931.06-qExHF01_06327_SP0060-SCX18-A	4	1009.99	4.86257	0	1.45e-12	-.KELDSAM[15.99]AGDNAGVLLR(1)--KGEELEIVGHNSTPLK(1).-	sp|P02992|EFTU_YEAST	K[x]GEELEIVGHNSTPLK(0)	K[x]ELDSAM[15.99]AGDNAGVLLR(0)	KGEELEIVGHNSTPLK	KELDSAMAGDNAGVLLR	sp|P02992|EFTU_YEAST;	sp|P02992|EFTU_YEAST;	0	0	(277);	(303);	sp|P02992|EFTU_YEAST(277);	sp|P02992|EFTU_YEAST(303);	80812-34098-5931.06-qExHF01_06327_SP0060-SCX18-A
Soluble	intra	111708-T-41162-7229.86-qExHF01_06317_SP0060-SCX11-A	4	1170.84	4.86202	0	1.46e-12	-.LLQEVASKTNEAAGDGTTSATVLGR(8)--NVLIEQPFGPPKITK(12).-	sp|P19882|HSP60_YEAST	NVLIEQPFGPPK[x]ITK(11)	LLQEVASK[x]TNEAAGDGTTSATVLGR(7)	NVLIEQPFGPPKITK	LLQEVASKTNEAAGDGTTSATVLGR	sp|P19882|HSP60_YEAST;	sp|P19882|HSP60_YEAST;	11	7	(69);	(101);	sp|P19882|HSP60_YEAST(69);	sp|P19882|HSP60_YEAST(101);	111708-41162-7229.86-qExHF01_06317_SP0060-SCX11-A
Soluble	intra	82373-T-36109-6396.7-qExHF01_06321_SP0060-SCX14-A	5	1263.81	4.84799	0	1.57e-12	-.LNFKPEDTVTVGEELAQVEPGEAPAEGSGESKPEPTEQAEPSQGVAAR(32)--KEVTEPK(1).-	sp|P19262|ODO2_YEAST	K[x]EVTEPK(0)	LNFKPEDTVTVGEELAQVEPGEAPAEGSGESK[x]PEPTEQAEPSQGVAAR(31)	KEVTEPK	LNFKPEDTVTVGEELAQVEPGEAPAEGSGESKPEPTEQAEPSQGVAAR	sp|P19262|ODO2_YEAST;	sp|P19262|ODO2_YEAST;	0	31	(200);	(161);	sp|P19262|ODO2_YEAST(200);	sp|P19262|ODO2_YEAST(161);	82373-36109-6396.7-qExHF01_06321_SP0060-SCX14-A
Soluble	intra	113235-T-40719-7278.24-qExHF01_06316_SP0060-SCX10-A	4	1170.84	4.84067	0	1.64e-12	-.LLQEVASKTNEAAGDGTTSATVLGR(8)--NVLIEQPFGPPKITK(12).-	sp|P19882|HSP60_YEAST	NVLIEQPFGPPK[x]ITK(11)	LLQEVASK[x]TNEAAGDGTTSATVLGR(7)	NVLIEQPFGPPKITK	LLQEVASKTNEAAGDGTTSATVLGR	sp|P19882|HSP60_YEAST;	sp|P19882|HSP60_YEAST;	11	7	(69);	(101);	sp|P19882|HSP60_YEAST(69);	sp|P19882|HSP60_YEAST(101);	113235-40719-7278.24-qExHF01_06316_SP0060-SCX10-A
Soluble	intra	117789-T-44318-7523.5-qExHF01_06325_SP0060-SCX17-A	5	878.461	4.83415	0	1.7e-12	-.TPQGKLVLEVAQHLGENTVR(5)--GEKVLDTGGPISVPVGR(3).-	sp|P00830|ATPB_YEAST	GEK[x]VLDTGGPISVPVGR(2)	TPQGK[x]LVLEVAQHLGENTVR(4)	GEKVLDTGGPISVPVGR	TPQGKLVLEVAQHLGENTVR	sp|P00830|ATPB_YEAST;	sp|P00830|ATPB_YEAST;	2	4	(108);	(78);	sp|P00830|ATPB_YEAST(108);	sp|P00830|ATPB_YEAST(78);	117789-44318-7523.5-qExHF01_06325_SP0060-SCX17-A
Soluble	intra	101887-T-40134-6877.05-qExHF01_06327_SP0060-SCX18-A	4	1093.79	4.82574	0	1.78e-12	-.NINDLLNKDFYHATPAAFDVQTTTANGIK(8)--AKQPVK(2).-	sp|P04840|VDAC1_YEAST	AK[x]QPVK(1)	NINDLLNK[x]DFYHATPAAFDVQTTTANGIK(7)	AKQPVK	NINDLLNKDFYHATPAAFDVQTTTANGIK	sp|P04840|VDAC1_YEAST;	sp|P04840|VDAC1_YEAST;	1	7	(46);	(19);	sp|P04840|VDAC1_YEAST(46);	sp|P04840|VDAC1_YEAST(19);	101887-40134-6877.05-qExHF01_06327_SP0060-SCX18-A
Soluble	intra	83346-T-34802-6041.96-qExHF01_06327_SP0060-SCX18-A	4	919.465	4.82082	0	1.83e-12	-.LSSLDSPDYLHDPVKIDK(15)--KIDPVNSTLK(1).-	sp|P32891|DLD1_YEAST	K[x]IDPVNSTLK(0)	LSSLDSPDYLHDPVK[x]IDK(14)	KIDPVNSTLK	LSSLDSPDYLHDPVKIDK	sp|P32891|DLD1_YEAST;	sp|P32891|DLD1_YEAST;	0	14	(82);	(106);	sp|P32891|DLD1_YEAST(82);	sp|P32891|DLD1_YEAST(106);	83346-34802-6041.96-qExHF01_06327_SP0060-SCX18-A
Soluble	intra	116830-T-41599-7416.3-qExHF01_06316_SP0060-SCX10-A	4	1266.6	4.81903	0	1.84e-12	-.AASESIKVGDPFDESTFQGAQTSQMQLNK(7)--SPNIVFADAELKK(12).-	sp|P46367|ALDH4_YEAST	SPNIVFADAELK[x]K(11)	AASESIK[x]VGDPFDESTFQGAQTSQMQLNK(6)	SPNIVFADAELKK	AASESIKVGDPFDESTFQGAQTSQMQLNK	sp|P46367|ALDH4_YEAST;	sp|P46367|ALDH4_YEAST;	11	6	(306);	(352);	sp|P46367|ALDH4_YEAST(306);	sp|P46367|ALDH4_YEAST(352);	116830-41599-7416.3-qExHF01_06316_SP0060-SCX10-A
Soluble	intra	116683-T-44459-7570.96-qExHF01_06327_SP0060-SCX18-A	5	838.218	4.81878	0	1.85e-12	-.LGCFEKIASDFGVLNDAHNGLLK(6)--ALSASKLVGQGK(6).-	sp|P09457|ATPO_YEAST	ALSASK[x]LVGQGK(5)	LGCFEK[x]IASDFGVLNDAHNGLLK(5)	ALSASKLVGQGK	LGCFEKIASDFGVLNDAHNGLLK	sp|P09457|ATPO_YEAST;	sp|P09457|ATPO_YEAST;	5	5	(162);	(120);	sp|P09457|ATPO_YEAST(162);	sp|P09457|ATPO_YEAST(120);	116683-44459-7570.96-qExHF01_06327_SP0060-SCX18-A
Soluble	intra	65692-T-29813-5076.85-qExHF01_06332_SP0060-SCX23-A	7	594.006	4.81204	0	1.92e-12	-.DKDGNEFM[15.99]LKPPHGDGLPQR(10)--SASIVKDAAAHGLK(6).-	sp|P19414|ACON_YEAST	SASIVK[x]DAAAHGLK(5)	DKDGNEFM[15.99]LK[x]PPHGDGLPQR(9)	SASIVKDAAAHGLK	DKDGNEFMLKPPHGDGLPQR	sp|P19414|ACON_YEAST;	sp|P19414|ACON_YEAST;	5	9	(398);	(522);	sp|P19414|ACON_YEAST(398);	sp|P19414|ACON_YEAST(522);	65692-29813-5076.85-qExHF01_06332_SP0060-SCX23-A
Soluble	intra	109769-T-42419-7245.56-qExHF01_06327_SP0060-SCX18-A	4	925.97	4.79563	0	2.1e-12	-.TEDVIKAAEIGVSGVVLSNHGGR(6)--DIEELKK(6).-	sp|P00175|CYB2_YEAST	DIEELK[x]K(5)	TEDVIK[x]AAEIGVSGVVLSNHGGR(5)	DIEELKK	TEDVIKAAEIGVSGVVLSNHGGR	sp|P00175|CYB2_YEAST;	sp|P00175|CYB2_YEAST;	5	5	(419);	(439);	sp|P00175|CYB2_YEAST(419);	sp|P00175|CYB2_YEAST(439);	109769-42419-7245.56-qExHF01_06327_SP0060-SCX18-A
Soluble	intra	97551-T-38533-6614.24-qExHF01_06325_SP0060-SCX17-A	4	1105.54	4.79286	0	2.13e-12	-.GVATDLSHIPTNSVVKGFTPEEPDGLNNALK(16)--KPGMTR(1).-	sp|P17505|MDHM_YEAST|sp|P22133|MDHC_YEAST	K[x]PGMTR(0)	GVATDLSHIPTNSVVK[x]GFTPEEPDGLNNALK(15)	KPGMTR	GVATDLSHIPTNSVVKGFTPEEPDGLNNALK	sp|P17505|MDHM_YEAST;sp|P22133|MDHC_YEAST;	sp|P17505|MDHM_YEAST;	0	15	(100);(107);	(71);	sp|P17505|MDHM_YEAST(100);sp|P22133|MDHC_YEAST(107);	sp|P17505|MDHM_YEAST(71);	97551-38533-6614.24-qExHF01_06325_SP0060-SCX17-A
Soluble	intra	101663-T-40044-6859.49-qExHF01_06327_SP0060-SCX18-A	4	1099.3	4.79061	0	2.15e-12	-.KPIHADPPSFAEQSTSAEILETGIK(1)--GGKIGLFGGAGVGK(3).-	sp|P00830|ATPB_YEAST	GGK[x]IGLFGGAGVGK(2)	K[x]PIHADPPSFAEQSTSAEILETGIK(0)	GGKIGLFGGAGVGK	KPIHADPPSFAEQSTSAEILETGIK	sp|P00830|ATPB_YEAST;	sp|P00830|ATPB_YEAST;	2	0	(185);	(148);	sp|P00830|ATPB_YEAST(185);	sp|P00830|ATPB_YEAST(148);	101663-40044-6859.49-qExHF01_06327_SP0060-SCX18-A
Soluble	intra	117873-T-46762-8071.93-qExHF01_06321_SP0060-SCX14-A	4	811.676	4.78485	0	2.22e-12	-.SPIKIVGLSELPK(4)--KLGGEVFIDFTK(1).-	sp|P07246|ADH3_YEAST	K[x]LGGEVFIDFTK(0)	SPIK[x]IVGLSELPK(3)	KLGGEVFIDFTK	SPIKIVGLSELPK	sp|P07246|ADH3_YEAST;	sp|P07246|ADH3_YEAST;	0	3	(240);	(346);	sp|P07246|ADH3_YEAST(240);	sp|P07246|ADH3_YEAST(346);	117873-46762-8071.93-qExHF01_06321_SP0060-SCX14-A
Soluble	intra	97968-T-38999-6696.8-qExHF01_06327_SP0060-SCX18-A	4	964.221	4.77707	0	2.32e-12	-.FNAGKDVTAIFEPLHAPNVIDK(5)--FSNTKAGPK(5).-	sp|P00175|CYB2_YEAST	FSNTK[x]AGPK(4)	FNAGK[x]DVTAIFEPLHAPNVIDK(4)	FSNTKAGPK	FNAGKDVTAIFEPLHAPNVIDK	sp|P00175|CYB2_YEAST;	sp|P00175|CYB2_YEAST;	4	4	(381);	(136);	sp|P00175|CYB2_YEAST(381);	sp|P00175|CYB2_YEAST(136);	97968-38999-6696.8-qExHF01_06327_SP0060-SCX18-A
Soluble	intra	81571-T-34091-5929.76-qExHF01_06325_SP0060-SCX17-A	5	809.602	4.77555	0	2.34e-12	-.KELDSAM[15.99]AGDNAGVLLR(1)--KGEELEIVGHNSTPLK(1).-	sp|P02992|EFTU_YEAST	K[x]GEELEIVGHNSTPLK(0)	K[x]ELDSAM[15.99]AGDNAGVLLR(0)	KGEELEIVGHNSTPLK	KELDSAMAGDNAGVLLR	sp|P02992|EFTU_YEAST;	sp|P02992|EFTU_YEAST;	0	0	(277);	(303);	sp|P02992|EFTU_YEAST(277);	sp|P02992|EFTU_YEAST(303);	81571-34091-5929.76-qExHF01_06325_SP0060-SCX17-A
Soluble	intra	87165-T-35895-6212.38-qExHF01_06327_SP0060-SCX18-A	4	1009.99	4.77065	0	2.4e-12	-.KELDSAM[15.99]AGDNAGVLLR(1)--KGEELEIVGHNSTPLK(1).-	sp|P02992|EFTU_YEAST	K[x]GEELEIVGHNSTPLK(0)	K[x]ELDSAM[15.99]AGDNAGVLLR(0)	KGEELEIVGHNSTPLK	KELDSAMAGDNAGVLLR	sp|P02992|EFTU_YEAST;	sp|P02992|EFTU_YEAST;	0	0	(277);	(303);	sp|P02992|EFTU_YEAST(277);	sp|P02992|EFTU_YEAST(303);	87165-35895-6212.38-qExHF01_06327_SP0060-SCX18-A
Soluble	intra	137753-T-49410-8582.88-qExHF01_06319_SP0060-SCX12-A	4	1109.83	4.76834	0	2.43e-12	-.LQLGQLYESGNPVNDANLLGAEVLIKGSK(26)--KIDAITVK(1).-	sp|P07256|QCR1_YEAST	K[x]IDAITVK(0)	LQLGQLYESGNPVNDANLLGAEVLIK[x]GSK(25)	KIDAITVK	LQLGQLYESGNPVNDANLLGAEVLIKGSK	sp|P07256|QCR1_YEAST;	sp|P07256|QCR1_YEAST;	0	25	(409);	(397);	sp|P07256|QCR1_YEAST(409);	sp|P07256|QCR1_YEAST(397);	137753-49410-8582.88-qExHF01_06319_SP0060-SCX12-A
Soluble	intra	101733-T-40081-6867.67-qExHF01_06327_SP0060-SCX18-A	4	1099.55	4.75743	0	2.58e-12	-.KPIHADPPSFAEQSTSAEILETGIK(1)--GGKIGLFGGAGVGK(3).-	sp|P00830|ATPB_YEAST	GGK[x]IGLFGGAGVGK(2)	K[x]PIHADPPSFAEQSTSAEILETGIK(0)	GGKIGLFGGAGVGK	KPIHADPPSFAEQSTSAEILETGIK	sp|P00830|ATPB_YEAST;	sp|P00830|ATPB_YEAST;	2	0	(185);	(148);	sp|P00830|ATPB_YEAST(185);	sp|P00830|ATPB_YEAST(148);	101733-40081-6867.67-qExHF01_06327_SP0060-SCX18-A
Soluble	intra	73120-T-31891-5588.22-qExHF01_06327_SP0060-SCX18-A	4	913.217	4.74552	0	2.76e-12	-.AVGKTTTDHISM[15.99]AGPWLK(4)--LAGITTVKGGTGK(8).-	sp|P19414|ACON_YEAST	LAGITTVK[x]GGTGK(7)	AVGK[x]TTTDHISM[15.99]AGPWLK(3)	LAGITTVKGGTGK	AVGKTTTDHISMAGPWLK	sp|P19414|ACON_YEAST;	sp|P19414|ACON_YEAST;	7	3	(254);	(588);	sp|P19414|ACON_YEAST(254);	sp|P19414|ACON_YEAST(588);	73120-31891-5588.22-qExHF01_06327_SP0060-SCX18-A
Soluble	intra	70642-T-31306-5312-qExHF01_06332_SP0060-SCX23-A	5	826.596	4.74423	0	2.78e-12	-.DKDGNEFMLKPPHGDGLPQR(2)--SASIVKDAAAHGLK(6).-	sp|P19414|ACON_YEAST	SASIVK[x]DAAAHGLK(5)	DK[x]DGNEFMLKPPHGDGLPQR(1)	SASIVKDAAAHGLK	DKDGNEFMLKPPHGDGLPQR	sp|P19414|ACON_YEAST;	sp|P19414|ACON_YEAST;	5	1	(398);	(514);	sp|P19414|ACON_YEAST(398);	sp|P19414|ACON_YEAST(514);	70642-31306-5312-qExHF01_06332_SP0060-SCX23-A
Soluble	intra	66297-T-31472-5671.31-qExHF01_06321_SP0060-SCX14-A	4	1077.24	4.73926	0	2.86e-12	-.CVAKYFETNVQVGENMQK(4)--KCINTSYSEGELNK(1).-	sp|P87108|TIM10_YEAST	K[x]CINTSYSEGELNK(0)	CVAK[x]YFETNVQVGENMQK(3)	KCINTSYSEGELNK	CVAKYFETNVQVGENMQK	sp|P87108|TIM10_YEAST;	sp|P87108|TIM10_YEAST;	0	3	(43);	(68);	sp|P87108|TIM10_YEAST(43);	sp|P87108|TIM10_YEAST(68);	66297-31472-5671.31-qExHF01_06321_SP0060-SCX14-A
Soluble	intra	100715-T-39415-6751.03-qExHF01_06325_SP0060-SCX17-A	5	968.864	4.73879	0	2.86e-12	-.KPIHADPPSFAEQSTSAEILETGIK(1)--EMKETGVINLEGESK(3).-	sp|P00830|ATPB_YEAST	EMK[x]ETGVINLEGESK(2)	K[x]PIHADPPSFAEQSTSAEILETGIK(0)	EMKETGVINLEGESK	KPIHADPPSFAEQSTSAEILETGIK	sp|P00830|ATPB_YEAST;	sp|P00830|ATPB_YEAST;	2	0	(235);	(148);	sp|P00830|ATPB_YEAST(235);	sp|P00830|ATPB_YEAST(148);	100715-39415-6751.03-qExHF01_06325_SP0060-SCX17-A
Soluble	intra	108532-T-42272-7057.36-qExHF01_06331_SP0060-SCX22-A	5	963.292	4.7325	0	2.96e-12	-.LAELIEQDKDVIASIETLDNGKAISSSR(22)--HIYQSAAAGLKK(11).-	sp|P46367|ALDH4_YEAST	HIYQSAAAGLK[x]K(10)	LAELIEQDKDVIASIETLDNGK[x]AISSSR(21)	HIYQSAAAGLKK	LAELIEQDKDVIASIETLDNGKAISSSR	sp|P46367|ALDH4_YEAST;	sp|P46367|ALDH4_YEAST;	10	21	(285);	(136);	sp|P46367|ALDH4_YEAST(285);	sp|P46367|ALDH4_YEAST(136);	108532-42272-7057.36-qExHF01_06331_SP0060-SCX22-A
Soluble	intra	113342-T-45053-7779.59-qExHF01_06321_SP0060-SCX14-A	4	919.731	4.7298	0	3.01e-12	-.IVKEEIFGPVVTVTK(3)--FIEEFKAASESIK(6).-	sp|P46367|ALDH4_YEAST	FIEEFK[x]AASESIK(5)	IVK[x]EEIFGPVVTVTK(2)	FIEEFKAASESIK	IVKEEIFGPVVTVTK	sp|P46367|ALDH4_YEAST;	sp|P46367|ALDH4_YEAST;	5	2	(345);	(419);	sp|P46367|ALDH4_YEAST(345);	sp|P46367|ALDH4_YEAST(419);	113342-45053-7779.59-qExHF01_06321_SP0060-SCX14-A
Soluble	intra	92289-T-36621-6339.33-qExHF01_06329_SP0060-SCX20-A	3	1177.24	4.72895	0	3.02e-12	-.DSKVNQNLLEDHSFINYK(3)--GKIADFAK(2).-	sp|P19414|ACON_YEAST	GK[x]IADFAK(1)	DSK[x]VNQNLLEDHSFINYK(2)	GKIADFAK	DSKVNQNLLEDHSFINYK	sp|P19414|ACON_YEAST;	sp|P19414|ACON_YEAST;	1	2	(310);	(27);	sp|P19414|ACON_YEAST(310);	sp|P19414|ACON_YEAST(27);	92289-36621-6339.33-qExHF01_06329_SP0060-SCX20-A
Soluble	intra	127364-T-47039-8258.74-qExHF01_06320_SP0060-SCX13-A	4	851.432	4.72608	0	3.07e-12	-.FENMGAKLLQEVASK(7)--DGVTVAKSIVLK(7).-	sp|P19882|HSP60_YEAST	DGVTVAK[x]SIVLK(6)	FENMGAK[x]LLQEVASK(6)	DGVTVAKSIVLK	FENMGAKLLQEVASK	sp|P19882|HSP60_YEAST;	sp|P19882|HSP60_YEAST;	6	6	(79);	(93);	sp|P19882|HSP60_YEAST(79);	sp|P19882|HSP60_YEAST(93);	127364-47039-8258.74-qExHF01_06320_SP0060-SCX13-A
Soluble	intra	126922-T-46865-8228.63-qExHF01_06320_SP0060-SCX13-A	5	777.778	4.72369	0	3.11e-12	-.AIDLNKEVYDFLASATAK(6)--STVEVKVSPTSDR(6).-	sp|P19414|ACON_YEAST	STVEVK[x]VSPTSDR(5)	AIDLNK[x]EVYDFLASATAK(5)	STVEVKVSPTSDR	AIDLNKEVYDFLASATAK	sp|P19414|ACON_YEAST;	sp|P19414|ACON_YEAST;	5	5	(554);	(144);	sp|P19414|ACON_YEAST(554);	sp|P19414|ACON_YEAST(144);	126922-46865-8228.63-qExHF01_06320_SP0060-SCX13-A
Soluble	intra	91290-T-36682-6350.2-qExHF01_06328_SP0060-SCX19-A	3	1177.23	4.72226	0	3.13e-12	-.DSKVNQNLLEDHSFINYK(3)--GKIADFAK(2).-	sp|P19414|ACON_YEAST	GK[x]IADFAK(1)	DSK[x]VNQNLLEDHSFINYK(2)	GKIADFAK	DSKVNQNLLEDHSFINYK	sp|P19414|ACON_YEAST;	sp|P19414|ACON_YEAST;	1	2	(310);	(27);	sp|P19414|ACON_YEAST(310);	sp|P19414|ACON_YEAST(27);	91290-36682-6350.2-qExHF01_06328_SP0060-SCX19-A
Soluble	intra	68976-T-30766-5416.4-qExHF01_06327_SP0060-SCX18-A	5	728.764	4.71903	0	3.19e-12	-.AVGKTTTDHISM[15.99]AGPWLK(4)--LAGITTVKGGTGK(8).-	sp|P19414|ACON_YEAST	LAGITTVK[x]GGTGK(7)	AVGK[x]TTTDHISM[15.99]AGPWLK(3)	LAGITTVKGGTGK	AVGKTTTDHISMAGPWLK	sp|P19414|ACON_YEAST;	sp|P19414|ACON_YEAST;	7	3	(254);	(588);	sp|P19414|ACON_YEAST(254);	sp|P19414|ACON_YEAST(588);	68976-30766-5416.4-qExHF01_06327_SP0060-SCX18-A
Soluble	intra	89107-T-36456-6299.23-qExHF01_06327_SP0060-SCX18-A	5	809.802	4.71151	0	3.32e-12	-.KELDSAM[15.99]AGDNAGVLLR(1)--KGEELEIVGHNSTPLK(1).-	sp|P02992|EFTU_YEAST	K[x]GEELEIVGHNSTPLK(0)	K[x]ELDSAM[15.99]AGDNAGVLLR(0)	KGEELEIVGHNSTPLK	KELDSAMAGDNAGVLLR	sp|P02992|EFTU_YEAST;	sp|P02992|EFTU_YEAST;	0	0	(277);	(303);	sp|P02992|EFTU_YEAST(277);	sp|P02992|EFTU_YEAST(303);	89107-36456-6299.23-qExHF01_06327_SP0060-SCX18-A
Soluble	intra	108089-T-39834-7082.12-qExHF01_06323_SP0060-SCX15-A	5	1032.92	4.71067	0	3.34e-12	-.LAPSTLQDAEGNVKPWNPPQKPNLPELELQGPEALK(14)--ELKDTK(3).-	decoy_sp|Q12349|ATP14_YEAST|sp|Q12349|ATP14_YEAST	ELK[x]DTK(2)	LAPSTLQDAEGNVK[x]PWNPPQKPNLPELELQGPEALK(13)	ELKDTK	LAPSTLQDAEGNVKPWNPPQKPNLPELELQGPEALK	sp|Q12349|ATP14_YEAST;decoy_sp|Q12349|ATP14_YEAST;	sp|Q12349|ATP14_YEAST;	2	13	(44);(44);	(61);	sp|Q12349|ATP14_YEAST(44);decoy_sp|Q12349|ATP14_YEAST(44);	sp|Q12349|ATP14_YEAST(61);	108089-39834-7082.12-qExHF01_06323_SP0060-SCX15-A
Soluble	intra	106868-T-40867-7097.61-qExHF01_06330_SP0060-SCX21-A	6	833.273	4.70901	0	3.37e-12	-.IASDFGVLNDAHNGLLKGTVTSAEPLDPK(17)--SLKLENVVKPEIK(3).-	sp|P09457|ATPO_YEAST	SLK[x]LENVVKPEIK(2)	IASDFGVLNDAHNGLLK[x]GTVTSAEPLDPK(16)	SLKLENVVKPEIK	IASDFGVLNDAHNGLLKGTVTSAEPLDPK	sp|P09457|ATPO_YEAST;	sp|P09457|ATPO_YEAST;	2	16	(171);	(137);	sp|P09457|ATPO_YEAST(171);	sp|P09457|ATPO_YEAST(137);	106868-40867-7097.61-qExHF01_06330_SP0060-SCX21-A
Soluble	intra	106896-T-41208-7033.37-qExHF01_06325_SP0060-SCX17-A	5	955.872	4.70638	0	3.42e-12	-.EGVSTVIGPGIEGKTVSPNWEVK(14)--LEHKNITDPESNIVFK(4).-	sp|P32898|CYM1_YEAST	LEHK[x]NITDPESNIVFK(3)	EGVSTVIGPGIEGK[x]TVSPNWEVK(13)	LEHKNITDPESNIVFK	EGVSTVIGPGIEGKTVSPNWEVK	sp|P32898|CYM1_YEAST;	sp|P32898|CYM1_YEAST;	3	13	(167);	(978);	sp|P32898|CYM1_YEAST(167);	sp|P32898|CYM1_YEAST(978);	106896-41208-7033.37-qExHF01_06325_SP0060-SCX17-A
Soluble	intra	63166-T-29213-5007.55-qExHF01_06331_SP0060-SCX22-A	4	854.142	4.70381	0	3.47e-12	-.IHPIGELSSEEEEM[15.99]LQKCK(17)--KNIEK(1).-	decoy_sp|P47139|YJ68_YEAST|sp|P17505|MDHM_YEAST|sp|P32419|MDHP_YEAST	K[x]NIEK(0)	IHPIGELSSEEEEM[15.99]LQK[x]CK(16)	KNIEK	IHPIGELSSEEEEMLQKCK	sp|P17505|MDHM_YEAST;sp|P32419|MDHP_YEAST;decoy_sp|P47139|YJ68_YEAST;	sp|P17505|MDHM_YEAST;	0	16	(322);(328);(161);	(315);	sp|P17505|MDHM_YEAST(322);sp|P32419|MDHP_YEAST(328);decoy_sp|P47139|YJ68_YEAST(161);	sp|P17505|MDHM_YEAST(315);	63166-29213-5007.55-qExHF01_06331_SP0060-SCX22-A
Soluble	intra	109116-T-41382-7091.33-qExHF01_06329_SP0060-SCX20-A	6	833.272	4.70161	0	3.51e-12	-.IASDFGVLNDAHNGLLKGTVTSAEPLDPK(17)--SLKLENVVKPEIK(3).-	sp|P09457|ATPO_YEAST	SLK[x]LENVVKPEIK(2)	IASDFGVLNDAHNGLLK[x]GTVTSAEPLDPK(16)	SLKLENVVKPEIK	IASDFGVLNDAHNGLLKGTVTSAEPLDPK	sp|P09457|ATPO_YEAST;	sp|P09457|ATPO_YEAST;	2	16	(171);	(137);	sp|P09457|ATPO_YEAST(171);	sp|P09457|ATPO_YEAST(137);	109116-41382-7091.33-qExHF01_06329_SP0060-SCX20-A
Soluble	intra	73072-T-31879-5586.43-qExHF01_06327_SP0060-SCX18-A	5	730.575	4.69812	0	3.58e-12	-.AVGKTTTDHISM[15.99]AGPWLK(4)--LAGITTVKGGTGK(8).-	sp|P19414|ACON_YEAST	LAGITTVK[x]GGTGK(7)	AVGK[x]TTTDHISM[15.99]AGPWLK(3)	LAGITTVKGGTGK	AVGKTTTDHISMAGPWLK	sp|P19414|ACON_YEAST;	sp|P19414|ACON_YEAST;	7	3	(254);	(588);	sp|P19414|ACON_YEAST(254);	sp|P19414|ACON_YEAST(588);	73072-31879-5586.43-qExHF01_06327_SP0060-SCX18-A
Soluble	intra	107889-T-41419-7117.14-qExHF01_06328_SP0060-SCX19-A	5	856.009	4.69072	0	3.73e-12	-.LYDLKGAK[535.16]GVATDLSHIPTNSVVK(5)--KPGM[15.99]TR(1).-	sp|P17505|MDHM_YEAST|sp|P22133|MDHC_YEAST	K[x]PGM[15.99]TR(0)	LYDLK[x]GAK[535.16]GVATDLSHIPTNSVVK(4)	KPGMTR	LYDLKGAKGVATDLSHIPTNSVVK	sp|P17505|MDHM_YEAST;sp|P22133|MDHC_YEAST;	sp|P17505|MDHM_YEAST;	0	4	(100);(107);	(52);	sp|P17505|MDHM_YEAST(100);sp|P22133|MDHC_YEAST(107);	sp|P17505|MDHM_YEAST(52);	107889-41419-7117.14-qExHF01_06328_SP0060-SCX19-A
Soluble	intra	89216-T-36490-6304.41-qExHF01_06327_SP0060-SCX18-A	4	1012	4.68858	0	3.77e-12	-.KELDSAM[15.99]AGDNAGVLLR(1)--KGEELEIVGHNSTPLK(1).-	sp|P02992|EFTU_YEAST	K[x]GEELEIVGHNSTPLK(0)	K[x]ELDSAM[15.99]AGDNAGVLLR(0)	KGEELEIVGHNSTPLK	KELDSAMAGDNAGVLLR	sp|P02992|EFTU_YEAST;	sp|P02992|EFTU_YEAST;	0	0	(277);	(303);	sp|P02992|EFTU_YEAST(277);	sp|P02992|EFTU_YEAST(303);	89216-36490-6304.41-qExHF01_06327_SP0060-SCX18-A
Soluble	intra	125767-T-49602-8544.48-qExHF01_06321_SP0060-SCX14-A	4	1112.34	4.68711	0	3.8e-12	-.LQLGQLYESGNPVNDANLLGAEVLIKGSK(26)--KIDAITVK(1).-	sp|P07256|QCR1_YEAST	K[x]IDAITVK(0)	LQLGQLYESGNPVNDANLLGAEVLIK[x]GSK(25)	KIDAITVK	LQLGQLYESGNPVNDANLLGAEVLIKGSK	sp|P07256|QCR1_YEAST;	sp|P07256|QCR1_YEAST;	0	25	(409);	(397);	sp|P07256|QCR1_YEAST(409);	sp|P07256|QCR1_YEAST(397);	125767-49602-8544.48-qExHF01_06321_SP0060-SCX14-A
Soluble	intra	112852-T-42638-7527.46-qExHF01_06320_SP0060-SCX13-A	4	908.451	4.68174	0	3.91e-12	-.ALKDAGLSTSDISEVLLVGGM[15.99]SR(3)--TVDPVKK(6).-	sp|P0CS90|HSP77_YEAST|sp|P39987|HSP7E_YEAST	TVDPVK[x]K(5)	ALK[x]DAGLSTSDISEVLLVGGM[15.99]SR(2)	TVDPVKK	ALKDAGLSTSDISEVLLVGGMSR	sp|P39987|HSP7E_YEAST;sp|P0CS90|HSP77_YEAST;	sp|P0CS90|HSP77_YEAST;	5	2	(341);(344);	(348);	sp|P39987|HSP7E_YEAST(341);sp|P0CS90|HSP77_YEAST(344);	sp|P0CS90|HSP77_YEAST(348);	112852-42638-7527.46-qExHF01_06320_SP0060-SCX13-A
Soluble	intra	100744-T-40015-6693.32-qExHF01_06331_SP0060-SCX22-A	5	993.716	4.67458	0	4.07e-12	-.VAHSLKTLSFLAQGGTAVGTGLNTKPGFDVK(6)--ETGLKFQTAPNK(5).-	sp|P08417|FUMH_YEAST	ETGLK[x]FQTAPNK(4)	VAHSLK[x]TLSFLAQGGTAVGTGLNTKPGFDVK(5)	ETGLKFQTAPNK	VAHSLKTLSFLAQGGTAVGTGLNTKPGFDVK	sp|P08417|FUMH_YEAST;	sp|P08417|FUMH_YEAST;	4	5	(282);	(245);	sp|P08417|FUMH_YEAST(282);	sp|P08417|FUMH_YEAST(245);	100744-40015-6693.32-qExHF01_06331_SP0060-SCX22-A
Soluble	intra	44840-T-23850-4353.41-qExHF01_06327_SP0060-SCX18-A	5	631.921	4.67419	0	4.08e-12	-.KLSIEDSPTSSADSKPK(1)--KAALQVVK(1).-	sp|P36775|LONM_YEAST	K[x]AALQVVK(0)	K[x]LSIEDSPTSSADSKPK(0)	KAALQVVK	KLSIEDSPTSSADSKPK	sp|P36775|LONM_YEAST;	sp|P36775|LONM_YEAST;	0	0	(832);	(840);	sp|P36775|LONM_YEAST(832);	sp|P36775|LONM_YEAST(840);	44840-23850-4353.41-qExHF01_06327_SP0060-SCX18-A
Soluble	intra	108568-T-42284-7059.28-qExHF01_06331_SP0060-SCX22-A	6	803.242	4.65803	0	4.46e-12	-.LAELIEQDKDVIASIETLDNGKAISSSR(22)--HIYQSAAAGLKK(11).-	sp|P46367|ALDH4_YEAST	HIYQSAAAGLK[x]K(10)	LAELIEQDKDVIASIETLDNGK[x]AISSSR(21)	HIYQSAAAGLKK	LAELIEQDKDVIASIETLDNGKAISSSR	sp|P46367|ALDH4_YEAST;	sp|P46367|ALDH4_YEAST;	10	21	(285);	(136);	sp|P46367|ALDH4_YEAST(285);	sp|P46367|ALDH4_YEAST(136);	108568-42284-7059.28-qExHF01_06331_SP0060-SCX22-A
Soluble	intra	79997-T-33839-5888.57-qExHF01_06327_SP0060-SCX18-A	5	725.767	4.65377	0	4.56e-12	-.AVGKTTTDHISMAGPWLK(4)--LAGITTVKGGTGK(8).-	sp|P19414|ACON_YEAST	LAGITTVK[x]GGTGK(7)	AVGK[x]TTTDHISMAGPWLK(3)	LAGITTVKGGTGK	AVGKTTTDHISMAGPWLK	sp|P19414|ACON_YEAST;	sp|P19414|ACON_YEAST;	7	3	(254);	(588);	sp|P19414|ACON_YEAST(254);	sp|P19414|ACON_YEAST(588);	79997-33839-5888.57-qExHF01_06327_SP0060-SCX18-A
Soluble	intra	66875-T-29595-5277.79-qExHF01_06330_SP0060-SCX21-A	5	727.543	4.65369	0	4.57e-12	-.EFHAVQEEEGEGGYKINMPK(15)--GSKSIVIK(3).-	sp|P32860|NFU1_YEAST	GSK[x]SIVIK(2)	EFHAVQEEEGEGGYK[x]INMPK(14)	GSKSIVIK	EFHAVQEEEGEGGYKINMPK	sp|P32860|NFU1_YEAST;	sp|P32860|NFU1_YEAST;	2	14	(51);	(138);	sp|P32860|NFU1_YEAST(51);	sp|P32860|NFU1_YEAST(138);	66875-29595-5277.79-qExHF01_06330_SP0060-SCX21-A
Soluble	intra	79051-T-33027-5830.6-qExHF01_06330_SP0060-SCX21-A	4	791.16	4.64576	0	4.77e-12	-.TAFKPHELTESVLPAAR(4)--SALKLVR(4).-	sp|P07257|QCR2_YEAST	SALK[x]LVR(3)	TAFK[x]PHELTESVLPAAR(3)	SALKLVR	TAFKPHELTESVLPAAR	sp|P07257|QCR2_YEAST;	sp|P07257|QCR2_YEAST;	3	3	(66);	(115);	sp|P07257|QCR2_YEAST(66);	sp|P07257|QCR2_YEAST(115);	79051-33027-5830.6-qExHF01_06330_SP0060-SCX21-A
Soluble	intra	94376-T-37957-6533.02-qExHF01_06327_SP0060-SCX18-A	5	843.206	4.64342	0	4.83e-12	-.FNAGKDVTAIFEPLHAPNVIDK(5)--KTNVEESQGASR(1).-	sp|P00175|CYB2_YEAST	K[x]TNVEESQGASR(0)	FNAGK[x]DVTAIFEPLHAPNVIDK(4)	KTNVEESQGASR	FNAGKDVTAIFEPLHAPNVIDK	sp|P00175|CYB2_YEAST;	sp|P00175|CYB2_YEAST;	0	4	(389);	(136);	sp|P00175|CYB2_YEAST(389);	sp|P00175|CYB2_YEAST(136);	94376-37957-6533.02-qExHF01_06327_SP0060-SCX18-A
Soluble	intra	64358-T-30932-5589.55-qExHF01_06321_SP0060-SCX14-A	4	891.175	4.63732	0	5e-12	-.LLKNNTGDANTEEAAAR(3)--KAIAIGEFDTAK(1).-	sp|P16547|OM45_YEAST	K[x]AIAIGEFDTAK(0)	LLK[x]NNTGDANTEEAAAR(2)	KAIAIGEFDTAK	LLKNNTGDANTEEAAAR	sp|P16547|OM45_YEAST;	sp|P16547|OM45_YEAST;	0	2	(129);	(204);	sp|P16547|OM45_YEAST(129);	sp|P16547|OM45_YEAST(204);	64358-30932-5589.55-qExHF01_06321_SP0060-SCX14-A
Soluble	intra	19806-T-16122-3141.64-qExHF01_06327_SP0060-SCX18-A	5	695.127	4.63683	0	5.01e-12	-.KLSIEDSPTSSADSKPK(1)--AENNAKSSSEK(6).-	sp|P36775|LONM_YEAST	AENNAK[x]SSSEK(5)	K[x]LSIEDSPTSSADSKPK(0)	AENNAKSSSEK	KLSIEDSPTSSADSKPK	sp|P36775|LONM_YEAST;	sp|P36775|LONM_YEAST;	5	0	(870);	(840);	sp|P36775|LONM_YEAST(870);	sp|P36775|LONM_YEAST(840);	19806-16122-3141.64-qExHF01_06327_SP0060-SCX18-A
Soluble	intra	96194-T-38158-6555.45-qExHF01_06325_SP0060-SCX17-A	4	1053.25	4.63276	0	5.12e-12	-.FNAGKDVTAIFEPLHAPNVIDK(5)--KTNVEESQGASR(1).-	sp|P00175|CYB2_YEAST	K[x]TNVEESQGASR(0)	FNAGK[x]DVTAIFEPLHAPNVIDK(4)	KTNVEESQGASR	FNAGKDVTAIFEPLHAPNVIDK	sp|P00175|CYB2_YEAST;	sp|P00175|CYB2_YEAST;	0	4	(389);	(136);	sp|P00175|CYB2_YEAST(389);	sp|P00175|CYB2_YEAST(136);	96194-38158-6555.45-qExHF01_06325_SP0060-SCX17-A
Soluble	intra	86076-T-35823-6038.76-qExHF01_06331_SP0060-SCX22-A	5	1110.35	4.62145	0	5.45e-12	-.VIFQGFTGKQGTFHASISQEYGTNVVGGTNPK(9)--KAGQTHLGQPVFASVK(1).-	sp|P53598|SUCA_YEAST	K[x]AGQTHLGQPVFASVK(0)	VIFQGFTGK[x]QGTFHASISQEYGTNVVGGTNPK(8)	KAGQTHLGQPVFASVK	VIFQGFTGKQGTFHASISQEYGTNVVGGTNPK	sp|P53598|SUCA_YEAST;	sp|P53598|SUCA_YEAST;	0	8	(71);	(47);	sp|P53598|SUCA_YEAST(71);	sp|P53598|SUCA_YEAST(47);	86076-35823-6038.76-qExHF01_06331_SP0060-SCX22-A
Soluble	intra	111194-T-42431-7225.51-qExHF01_06325_SP0060-SCX17-A	4	925.721	4.62075	0	5.47e-12	-.TEDVIKAAEIGVSGVVLSNHGGR(6)--DIEELKK(6).-	sp|P00175|CYB2_YEAST	DIEELK[x]K(5)	TEDVIK[x]AAEIGVSGVVLSNHGGR(5)	DIEELKK	TEDVIKAAEIGVSGVVLSNHGGR	sp|P00175|CYB2_YEAST;	sp|P00175|CYB2_YEAST;	5	5	(419);	(439);	sp|P00175|CYB2_YEAST(419);	sp|P00175|CYB2_YEAST(439);	111194-42431-7225.51-qExHF01_06325_SP0060-SCX17-A
Soluble	intra	67532-T-30466-5204.43-qExHF01_06331_SP0060-SCX22-A	4	856.406	4.61895	0	5.53e-12	-.IHPIGELSSEEEEM[15.99]LQKCK(17)--KNIEK(1).-	decoy_sp|P47139|YJ68_YEAST|sp|P17505|MDHM_YEAST|sp|P32419|MDHP_YEAST	K[x]NIEK(0)	IHPIGELSSEEEEM[15.99]LQK[x]CK(16)	KNIEK	IHPIGELSSEEEEMLQKCK	sp|P17505|MDHM_YEAST;sp|P32419|MDHP_YEAST;decoy_sp|P47139|YJ68_YEAST;	sp|P17505|MDHM_YEAST;	0	16	(322);(328);(161);	(315);	sp|P17505|MDHM_YEAST(322);sp|P32419|MDHP_YEAST(328);decoy_sp|P47139|YJ68_YEAST(161);	sp|P17505|MDHM_YEAST(315);	67532-30466-5204.43-qExHF01_06331_SP0060-SCX22-A
Soluble	intra	35421-T-22368-4273.89-qExHF01_06321_SP0060-SCX14-A	3	941.139	4.61759	0	5.57e-12	-.DPTSGKVIGAEAR(6)--KGSATQGVVR(1).-	sp|P32191|GPDM_YEAST	K[x]GSATQGVVR(0)	DPTSGK[x]VIGAEAR(5)	KGSATQGVVR	DPTSGKVIGAEAR	sp|P32191|GPDM_YEAST;	sp|P32191|GPDM_YEAST;	0	5	(434);	(258);	sp|P32191|GPDM_YEAST(434);	sp|P32191|GPDM_YEAST(258);	35421-22368-4273.89-qExHF01_06321_SP0060-SCX14-A
Soluble	intra	133408-T-48988-8590.12-qExHF01_06320_SP0060-SCX13-A	4	1109.83	4.61673	0	5.59e-12	-.LQLGQLYESGNPVNDANLLGAEVLIKGSK(26)--KIDAITVK(1).-	sp|P07256|QCR1_YEAST	K[x]IDAITVK(0)	LQLGQLYESGNPVNDANLLGAEVLIK[x]GSK(25)	KIDAITVK	LQLGQLYESGNPVNDANLLGAEVLIKGSK	sp|P07256|QCR1_YEAST;	sp|P07256|QCR1_YEAST;	0	25	(409);	(397);	sp|P07256|QCR1_YEAST(409);	sp|P07256|QCR1_YEAST(397);	133408-48988-8590.12-qExHF01_06320_SP0060-SCX13-A
Soluble	intra	52029-T-25958-4499.81-qExHF01_06331_SP0060-SCX22-A	4	853.892	4.61563	0	5.63e-12	-.IHPIGELSSEEEEM[15.99]LQKCK(17)--KNIEK(1).-	decoy_sp|P47139|YJ68_YEAST|sp|P17505|MDHM_YEAST|sp|P32419|MDHP_YEAST	K[x]NIEK(0)	IHPIGELSSEEEEM[15.99]LQK[x]CK(16)	KNIEK	IHPIGELSSEEEEMLQKCK	sp|P17505|MDHM_YEAST;sp|P32419|MDHP_YEAST;decoy_sp|P47139|YJ68_YEAST;	sp|P17505|MDHM_YEAST;	0	16	(322);(328);(161);	(315);	sp|P17505|MDHM_YEAST(322);sp|P32419|MDHP_YEAST(328);decoy_sp|P47139|YJ68_YEAST(161);	sp|P17505|MDHM_YEAST(315);	52029-25958-4499.81-qExHF01_06331_SP0060-SCX22-A
Soluble	intra	50434-T-25002-4482.68-qExHF01_06329_SP0060-SCX20-A	4	938.943	4.61261	0	5.72e-12	-.FLPNHPGGQDVIKFNAGK(13)--KTNVEESQGASR(1).-	sp|P00175|CYB2_YEAST	K[x]TNVEESQGASR(0)	FLPNHPGGQDVIK[x]FNAGK(12)	KTNVEESQGASR	FLPNHPGGQDVIKFNAGK	sp|P00175|CYB2_YEAST;	sp|P00175|CYB2_YEAST;	0	12	(389);	(131);	sp|P00175|CYB2_YEAST(389);	sp|P00175|CYB2_YEAST(131);	50434-25002-4482.68-qExHF01_06329_SP0060-SCX20-A
Soluble	intra	77721-T-33384-5653.52-qExHF01_06331_SP0060-SCX22-A	4	971.962	4.61208	0	5.74e-12	-.DGNEFMLKPPHGDGLPQR(8)--SASIVKDAAAHGLK(6).-	sp|P19414|ACON_YEAST	SASIVK[x]DAAAHGLK(5)	DGNEFMLK[x]PPHGDGLPQR(7)	SASIVKDAAAHGLK	DGNEFMLKPPHGDGLPQR	sp|P19414|ACON_YEAST;	sp|P19414|ACON_YEAST;	5	7	(398);	(522);	sp|P19414|ACON_YEAST(398);	sp|P19414|ACON_YEAST(522);	77721-33384-5653.52-qExHF01_06331_SP0060-SCX22-A
Soluble	intra	108663-T-41643-7153-qExHF01_06328_SP0060-SCX19-A	5	852.61	4.61132	0	5.76e-12	-.LYDLKGAK[527.11]GVATDLSHIPTNSVVK(5)--KPGMTR(1).-	sp|P17505|MDHM_YEAST|sp|P22133|MDHC_YEAST	K[x]PGMTR(0)	LYDLK[x]GAK[527.11]GVATDLSHIPTNSVVK(4)	KPGMTR	LYDLKGAKGVATDLSHIPTNSVVK	sp|P17505|MDHM_YEAST;sp|P22133|MDHC_YEAST;	sp|P17505|MDHM_YEAST;	0	4	(100);(107);	(52);	sp|P17505|MDHM_YEAST(100);sp|P22133|MDHC_YEAST(107);	sp|P17505|MDHM_YEAST(52);	108663-41643-7153-qExHF01_06328_SP0060-SCX19-A
Soluble	intra	113755-T-43600-7434.25-qExHF01_06327_SP0060-SCX18-A	5	847.226	4.60968	0	5.81e-12	-.LAELIEQDKDVIASIETLDNGKAISSSR(22)--GKALYR(2).-	sp|P46367|ALDH4_YEAST	GK[x]ALYR(1)	LAELIEQDKDVIASIETLDNGK[x]AISSSR(21)	GKALYR	LAELIEQDKDVIASIETLDNGKAISSSR	sp|P46367|ALDH4_YEAST;	sp|P46367|ALDH4_YEAST;	1	21	(110);	(136);	sp|P46367|ALDH4_YEAST(110);	sp|P46367|ALDH4_YEAST(136);	113755-43600-7434.25-qExHF01_06327_SP0060-SCX18-A
Soluble	intra	113520-T-43051-7382.04-qExHF01_06328_SP0060-SCX19-A	4	939.461	4.60849	0	5.85e-12	-.TAFKPHELTESVLPAAR(4)--VSLQDIKDFADK(7).-	sp|P07257|QCR2_YEAST	VSLQDIK[x]DFADK(6)	TAFK[x]PHELTESVLPAAR(3)	VSLQDIKDFADK	TAFKPHELTESVLPAAR	sp|P07257|QCR2_YEAST;	sp|P07257|QCR2_YEAST;	6	3	(173);	(115);	sp|P07257|QCR2_YEAST(173);	sp|P07257|QCR2_YEAST(115);	113520-43051-7382.04-qExHF01_06328_SP0060-SCX19-A
Soluble	intra	111637-T-42496-7291.91-qExHF01_06328_SP0060-SCX19-A	5	872.826	4.60724	0	5.89e-12	-.QNKTFEVINPSTEEEICHIYEGR(3)--ILKYVDIGK(3).-	sp|P46367|ALDH4_YEAST	ILK[x]YVDIGK(2)	QNK[x]TFEVINPSTEEEICHIYEGR(2)	ILKYVDIGK	QNKTFEVINPSTEEEICHIYEGR	sp|P46367|ALDH4_YEAST;	sp|P46367|ALDH4_YEAST;	2	2	(377);	(60);	sp|P46367|ALDH4_YEAST(377);	sp|P46367|ALDH4_YEAST(60);	111637-42496-7291.91-qExHF01_06328_SP0060-SCX19-A
Soluble	intra	66816-T-29576-5274.7-qExHF01_06330_SP0060-SCX21-A	4	908.929	4.60505	0	5.96e-12	-.EFHAVQEEEGEGGYKINMPK(15)--GSKSIVIK(3).-	sp|P32860|NFU1_YEAST	GSK[x]SIVIK(2)	EFHAVQEEEGEGGYK[x]INMPK(14)	GSKSIVIK	EFHAVQEEEGEGGYKINMPK	sp|P32860|NFU1_YEAST;	sp|P32860|NFU1_YEAST;	2	14	(51);	(138);	sp|P32860|NFU1_YEAST(51);	sp|P32860|NFU1_YEAST(138);	66816-29576-5274.7-qExHF01_06330_SP0060-SCX21-A
Soluble	intra	78384-T-33307-6025.33-qExHF01_06319_SP0060-SCX12-A	4	1008.5	4.59785	0	6.2e-12	-.LLQEVASKTNEAAGDGTTSATVLGR(8)--ITKDGVTVAK(3).-	sp|P19882|HSP60_YEAST	ITK[x]DGVTVAK(2)	LLQEVASK[x]TNEAAGDGTTSATVLGR(7)	ITKDGVTVAK	LLQEVASKTNEAAGDGTTSATVLGR	sp|P19882|HSP60_YEAST;	sp|P19882|HSP60_YEAST;	2	7	(72);	(101);	sp|P19882|HSP60_YEAST(72);	sp|P19882|HSP60_YEAST(101);	78384-33307-6025.33-qExHF01_06319_SP0060-SCX12-A
Soluble	intra	144637-T-55549-9520.34-qExHF01_06321_SP0060-SCX14-A	4	884.741	4.5976	0	6.21e-12	-.LLGVTSIAELKPDLLDLSTLK(11)--IFFKPK(4).-	sp|P00175|CYB2_YEAST	IFFK[x]PK(3)	LLGVTSIAELK[x]PDLLDLSTLK(10)	IFFKPK	LLGVTSIAELKPDLLDLSTLK	sp|P00175|CYB2_YEAST;	sp|P00175|CYB2_YEAST;	3	10	(247);	(554);	sp|P00175|CYB2_YEAST(247);	sp|P00175|CYB2_YEAST(554);	144637-55549-9520.34-qExHF01_06321_SP0060-SCX14-A
Soluble	intra	72288-T-31676-5555.6-qExHF01_06327_SP0060-SCX18-A	5	730.975	4.59073	0	6.45e-12	-.AVGKTTTDHISM[15.99]AGPWLK(4)--LAGITTVKGGTGK(8).-	sp|P19414|ACON_YEAST	LAGITTVK[x]GGTGK(7)	AVGK[x]TTTDHISM[15.99]AGPWLK(3)	LAGITTVKGGTGK	AVGKTTTDHISMAGPWLK	sp|P19414|ACON_YEAST;	sp|P19414|ACON_YEAST;	7	3	(254);	(588);	sp|P19414|ACON_YEAST(254);	sp|P19414|ACON_YEAST(588);	72288-31676-5555.6-qExHF01_06327_SP0060-SCX18-A
Soluble	intra	104048-T-40948-6838.78-qExHF01_06331_SP0060-SCX22-A	6	806.069	4.58741	0	6.57e-12	-.SPKELATEILPHEPTNVPESTLK(3)--KPNESIFSEFKGSSAR(11).-	sp|P20967|ODO1_YEAST	KPNESIFSEFK[x]GSSAR(10)	SPK[x]ELATEILPHEPTNVPESTLK(2)	KPNESIFSEFKGSSAR	SPKELATEILPHEPTNVPESTLK	sp|P20967|ODO1_YEAST;	sp|P20967|ODO1_YEAST;	10	2	(328);	(590);	sp|P20967|ODO1_YEAST(328);	sp|P20967|ODO1_YEAST(590);	104048-40948-6838.78-qExHF01_06331_SP0060-SCX22-A
Soluble	intra	110291-T-42109-7229.97-qExHF01_06328_SP0060-SCX19-A	4	1088.27	4.58589	0	6.62e-12	-.QNKTFEVINPSTEEEICHIYEGR(3)--ILKYVDIGK(3).-	sp|P46367|ALDH4_YEAST	ILK[x]YVDIGK(2)	QNK[x]TFEVINPSTEEEICHIYEGR(2)	ILKYVDIGK	QNKTFEVINPSTEEEICHIYEGR	sp|P46367|ALDH4_YEAST;	sp|P46367|ALDH4_YEAST;	2	2	(377);	(60);	sp|P46367|ALDH4_YEAST(377);	sp|P46367|ALDH4_YEAST(60);	110291-42109-7229.97-qExHF01_06328_SP0060-SCX19-A
Soluble	intra	102291-T-40981-6869.11-qExHF01_06332_SP0060-SCX23-A	4	1021.75	4.58223	0	6.76e-12	-.NGAGSATLSMAHAGAKFANAVLSGFK(16)--LNHKVTDLR(4).-	sp|P17505|MDHM_YEAST	LNHK[x]VTDLR(3)	NGAGSATLSMAHAGAK[x]FANAVLSGFK(15)	LNHKVTDLR	NGAGSATLSMAHAGAKFANAVLSGFK	sp|P17505|MDHM_YEAST;	sp|P17505|MDHM_YEAST;	3	15	(42);	(251);	sp|P17505|MDHM_YEAST(42);	sp|P17505|MDHM_YEAST(251);	102291-40981-6869.11-qExHF01_06332_SP0060-SCX23-A
Soluble	intra	52714-T-26162-4531.58-qExHF01_06331_SP0060-SCX22-A	4	855.904	4.57508	0	7.03e-12	-.IHPIGELSSEEEEM[15.99]LQKCK(17)--KNIEK(1).-	decoy_sp|P47139|YJ68_YEAST|sp|P17505|MDHM_YEAST|sp|P32419|MDHP_YEAST	K[x]NIEK(0)	IHPIGELSSEEEEM[15.99]LQK[x]CK(16)	KNIEK	IHPIGELSSEEEEMLQKCK	sp|P17505|MDHM_YEAST;sp|P32419|MDHP_YEAST;decoy_sp|P47139|YJ68_YEAST;	sp|P17505|MDHM_YEAST;	0	16	(322);(328);(161);	(315);	sp|P17505|MDHM_YEAST(322);sp|P32419|MDHP_YEAST(328);decoy_sp|P47139|YJ68_YEAST(161);	sp|P17505|MDHM_YEAST(315);	52714-26162-4531.58-qExHF01_06331_SP0060-SCX22-A
Soluble	intra	106581-T-41008-7044.61-qExHF01_06328_SP0060-SCX19-A	4	936.716	4.56554	0	7.41e-12	-.FNAGKDVTAIFEPLHAPNVIDK(5)--LKFSNTK(2).-	sp|P00175|CYB2_YEAST	LK[x]FSNTK(1)	FNAGK[x]DVTAIFEPLHAPNVIDK(4)	LKFSNTK	FNAGKDVTAIFEPLHAPNVIDK	sp|P00175|CYB2_YEAST;	sp|P00175|CYB2_YEAST;	1	4	(376);	(136);	sp|P00175|CYB2_YEAST(376);	sp|P00175|CYB2_YEAST(136);	106581-41008-7044.61-qExHF01_06328_SP0060-SCX19-A
Soluble	intra	93258-T-37640-6484.12-qExHF01_06327_SP0060-SCX18-A	5	804.992	4.56476	0	7.44e-12	-.KELDSAMAGDNAGVLLR(1)--KGEELEIVGHNSTPLK(1).-	sp|P02992|EFTU_YEAST	K[x]GEELEIVGHNSTPLK(0)	K[x]ELDSAMAGDNAGVLLR(0)	KGEELEIVGHNSTPLK	KELDSAMAGDNAGVLLR	sp|P02992|EFTU_YEAST;	sp|P02992|EFTU_YEAST;	0	0	(277);	(303);	sp|P02992|EFTU_YEAST(277);	sp|P02992|EFTU_YEAST(303);	93258-37640-6484.12-qExHF01_06327_SP0060-SCX18-A
Soluble	intra	111801-T-43030-7344.02-qExHF01_06327_SP0060-SCX18-A	5	1040.28	4.56335	0	7.5e-12	-.QNKTFEVINPSTEEEICHIYEGR(3)--YVDIGKNEGATLITGGER(6).-	sp|P46367|ALDH4_YEAST	YVDIGK[x]NEGATLITGGER(5)	QNK[x]TFEVINPSTEEEICHIYEGR(2)	YVDIGKNEGATLITGGER	QNKTFEVINPSTEEEICHIYEGR	sp|P46367|ALDH4_YEAST;	sp|P46367|ALDH4_YEAST;	5	2	(383);	(60);	sp|P46367|ALDH4_YEAST(383);	sp|P46367|ALDH4_YEAST(60);	111801-43030-7344.02-qExHF01_06327_SP0060-SCX18-A
Soluble	intra	74081-T-31636-5752.05-qExHF01_06317_SP0060-SCX11-A	3	1474.7	4.5602	0	7.63e-12	-.QAIETANKADQLANDTENSLK(8)--VQGGEEVNAEELKTK(13).-	sp|P0CS90|HSP77_YEAST	VQGGEEVNAEELK[x]TK(12)	QAIETANK[x]ADQLANDTENSLK(7)	VQGGEEVNAEELKTK	QAIETANKADQLANDTENSLK	sp|P0CS90|HSP77_YEAST;	sp|P0CS90|HSP77_YEAST;	12	7	(614);	(561);	sp|P0CS90|HSP77_YEAST(614);	sp|P0CS90|HSP77_YEAST(561);	74081-31636-5752.05-qExHF01_06317_SP0060-SCX11-A
Soluble	intra	125703-T-47921-8168.21-qExHF01_06327_SP0060-SCX18-A	5	730.171	4.55961	0	7.65e-12	-.DKFENMGAKLLQEVASK(9)--DGVTVAKSIVLK(7).-	sp|P19882|HSP60_YEAST	DGVTVAK[x]SIVLK(6)	DKFENMGAK[x]LLQEVASK(8)	DGVTVAKSIVLK	DKFENMGAKLLQEVASK	sp|P19882|HSP60_YEAST;	sp|P19882|HSP60_YEAST;	6	8	(79);	(93);	sp|P19882|HSP60_YEAST(79);	sp|P19882|HSP60_YEAST(93);	125703-47921-8168.21-qExHF01_06327_SP0060-SCX18-A
Soluble	intra	81797-T-33973-5918.69-qExHF01_06328_SP0060-SCX19-A	5	743.789	4.55904	0	7.68e-12	-.APSLPEGQEIIKPLSHPIK(12)--ITGKEGTYFK(4).-	sp|P39522|ILV3_YEAST	ITGK[x]EGTYFK(3)	APSLPEGQEIIK[x]PLSHPIK(11)	ITGKEGTYFK	APSLPEGQEIIKPLSHPIK	sp|P39522|ILV3_YEAST;	sp|P39522|ILV3_YEAST;	3	11	(424);	(393);	sp|P39522|ILV3_YEAST(424);	sp|P39522|ILV3_YEAST(393);	81797-33973-5918.69-qExHF01_06328_SP0060-SCX19-A
Soluble	intra	76564-T-32871-5739.23-qExHF01_06327_SP0060-SCX18-A	4	912.716	4.55688	0	7.77e-12	-.AVGKTTTDHISM[15.99]AGPWLK(4)--LAGITTVKGGTGK(8).-	sp|P19414|ACON_YEAST	LAGITTVK[x]GGTGK(7)	AVGK[x]TTTDHISM[15.99]AGPWLK(3)	LAGITTVKGGTGK	AVGKTTTDHISMAGPWLK	sp|P19414|ACON_YEAST;	sp|P19414|ACON_YEAST;	7	3	(254);	(588);	sp|P19414|ACON_YEAST(254);	sp|P19414|ACON_YEAST(588);	76564-32871-5739.23-qExHF01_06327_SP0060-SCX18-A
Soluble	intra	69687-T-31082-5299.57-qExHF01_06331_SP0060-SCX22-A	4	852.407	4.55481	0	7.86e-12	-.IHPIGELSSEEEEMLQKCK(17)--KNIEK(1).-	decoy_sp|P47139|YJ68_YEAST|sp|P17505|MDHM_YEAST|sp|P32419|MDHP_YEAST	K[x]NIEK(0)	IHPIGELSSEEEEMLQK[x]CK(16)	KNIEK	IHPIGELSSEEEEMLQKCK	sp|P17505|MDHM_YEAST;sp|P32419|MDHP_YEAST;decoy_sp|P47139|YJ68_YEAST;	sp|P17505|MDHM_YEAST;	0	16	(322);(328);(161);	(315);	sp|P17505|MDHM_YEAST(322);sp|P32419|MDHP_YEAST(328);decoy_sp|P47139|YJ68_YEAST(161);	sp|P17505|MDHM_YEAST(315);	69687-31082-5299.57-qExHF01_06331_SP0060-SCX22-A
Soluble	intra	61045-T-28599-4911.61-qExHF01_06331_SP0060-SCX22-A	4	854.143	4.55344	0	7.92e-12	-.IHPIGELSSEEEEM[15.99]LQKCK(17)--KNIEK(1).-	decoy_sp|P47139|YJ68_YEAST|sp|P17505|MDHM_YEAST|sp|P32419|MDHP_YEAST	K[x]NIEK(0)	IHPIGELSSEEEEM[15.99]LQK[x]CK(16)	KNIEK	IHPIGELSSEEEEMLQKCK	sp|P17505|MDHM_YEAST;sp|P32419|MDHP_YEAST;decoy_sp|P47139|YJ68_YEAST;	sp|P17505|MDHM_YEAST;	0	16	(322);(328);(161);	(315);	sp|P17505|MDHM_YEAST(322);sp|P32419|MDHP_YEAST(328);decoy_sp|P47139|YJ68_YEAST(161);	sp|P17505|MDHM_YEAST(315);	61045-28599-4911.61-qExHF01_06331_SP0060-SCX22-A
Soluble	intra	80219-T-33359-5885.09-qExHF01_06330_SP0060-SCX21-A	5	839.431	4.55042	0	8.05e-12	-.IINANIGNPQQLQQKPLTYYR(15)--NSIHEKLITR(6).-	sp|P52893|ALAM_YEAST	NSIHEK[x]LITR(5)	IINANIGNPQQLQQK[x]PLTYYR(14)	NSIHEKLITR	IINANIGNPQQLQQKPLTYYR	sp|P52893|ALAM_YEAST;	sp|P52893|ALAM_YEAST;	5	14	(483);	(168);	sp|P52893|ALAM_YEAST(483);	sp|P52893|ALAM_YEAST(168);	80219-33359-5885.09-qExHF01_06330_SP0060-SCX21-A
Soluble	intra	74366-T-31717-5764.83-qExHF01_06317_SP0060-SCX11-A	5	883.415	4.54612	0	8.24e-12	-.QAIETANKADQLANDTENSLK(8)--VQGGEEVNAEELKTK(13).-	sp|P0CS90|HSP77_YEAST	VQGGEEVNAEELK[x]TK(12)	QAIETANK[x]ADQLANDTENSLK(7)	VQGGEEVNAEELKTK	QAIETANKADQLANDTENSLK	sp|P0CS90|HSP77_YEAST;	sp|P0CS90|HSP77_YEAST;	12	7	(614);	(561);	sp|P0CS90|HSP77_YEAST(614);	sp|P0CS90|HSP77_YEAST(561);	74366-31717-5764.83-qExHF01_06317_SP0060-SCX11-A
Soluble	intra	51872-T-27333-5040.06-qExHF01_06321_SP0060-SCX14-A	4	782.387	4.54223	0	8.42e-12	-.IKGVSDEANLNETGR(2)--LVKEGELVK(3).-	sp|P07251|ATPA_YEAST	LVK[x]EGELVK(2)	IK[x]GVSDEANLNETGR(1)	LVKEGELVK	IKGVSDEANLNETGR	sp|P07251|ATPA_YEAST;	sp|P07251|ATPA_YEAST;	2	1	(120);	(54);	sp|P07251|ATPA_YEAST(120);	sp|P07251|ATPA_YEAST(54);	51872-27333-5040.06-qExHF01_06321_SP0060-SCX14-A
Soluble	intra	111880-T-43051-7347.26-qExHF01_06327_SP0060-SCX18-A	5	797.398	4.54076	0	8.49e-12	-.LGCFEKIASDFGVLNDAHNGLLK(6)--IEKALSASK(3).-	sp|P09457|ATPO_YEAST	IEK[x]ALSASK(2)	LGCFEK[x]IASDFGVLNDAHNGLLK(5)	IEKALSASK	LGCFEKIASDFGVLNDAHNGLLK	sp|P09457|ATPO_YEAST;	sp|P09457|ATPO_YEAST;	2	5	(156);	(120);	sp|P09457|ATPO_YEAST(156);	sp|P09457|ATPO_YEAST(120);	111880-43051-7347.26-qExHF01_06327_SP0060-SCX18-A
Soluble	intra	112139-T-42635-7313.64-qExHF01_06328_SP0060-SCX19-A	5	792.797	4.5346	0	8.78e-12	-.LGCFEKIASDFGVLNDAHNGLLK(6)--LVGQGKSLK(6).-	sp|P09457|ATPO_YEAST	LVGQGK[x]SLK(5)	LGCFEK[x]IASDFGVLNDAHNGLLK(5)	LVGQGKSLK	LGCFEKIASDFGVLNDAHNGLLK	sp|P09457|ATPO_YEAST;	sp|P09457|ATPO_YEAST;	5	5	(168);	(120);	sp|P09457|ATPO_YEAST(168);	sp|P09457|ATPO_YEAST(120);	112139-42635-7313.64-qExHF01_06328_SP0060-SCX19-A
Soluble	intra	68327-T-30594-5390.24-qExHF01_06327_SP0060-SCX18-A	4	1027.73	4.53387	0	8.81e-12	-.TPLKTSTEEAADEDEK(4)--EKQFHPANLPASEVLR(2).-	sp|P25605|ILV6_YEAST	TPLK[x]TSTEEAADEDEK(3)	EK[x]QFHPANLPASEVLR(1)	TPLKTSTEEAADEDEK	EKQFHPANLPASEVLR	sp|P25605|ILV6_YEAST;	sp|P25605|ILV6_YEAST;	3	1	(284);	(202);	sp|P25605|ILV6_YEAST(284);	sp|P25605|ILV6_YEAST(202);	68327-30594-5390.24-qExHF01_06327_SP0060-SCX18-A
Soluble	intra	115367-T-43311-7637.4-qExHF01_06320_SP0060-SCX13-A	4	910.464	4.53162	0	8.92e-12	-.ALKDAGLSTSDISEVLLVGGM[15.99]SR(3)--TVDPVKK(6).-	sp|P0CS90|HSP77_YEAST|sp|P39987|HSP7E_YEAST	TVDPVK[x]K(5)	ALK[x]DAGLSTSDISEVLLVGGM[15.99]SR(2)	TVDPVKK	ALKDAGLSTSDISEVLLVGGMSR	sp|P39987|HSP7E_YEAST;sp|P0CS90|HSP77_YEAST;	sp|P0CS90|HSP77_YEAST;	5	2	(341);(344);	(348);	sp|P39987|HSP7E_YEAST(341);sp|P0CS90|HSP77_YEAST(344);	sp|P0CS90|HSP77_YEAST(348);	115367-43311-7637.4-qExHF01_06320_SP0060-SCX13-A
Soluble	intra	95868-T-33614-6382.46-qExHF01_06315_SP0060-SCX09-A	5	1209.78	4.52741	0	9.13e-12	-.SSKQSSQTSGAAAATPAAATSSTTAGSAPSPSSTASYEDVPISTMR(3)--TIALEKGISLK(6).-	sp|P12695|ODP2_YEAST	TIALEK[x]GISLK(5)	SSK[x]QSSQTSGAAAATPAAATSSTTAGSAPSPSSTASYEDVPISTMR(2)	TIALEKGISLK	SSKQSSQTSGAAAATPAAATSSTTAGSAPSPSSTASYEDVPISTMR	sp|P12695|ODP2_YEAST;	sp|P12695|ODP2_YEAST;	5	2	(187);	(217);	sp|P12695|ODP2_YEAST(187);	sp|P12695|ODP2_YEAST(217);	95868-33614-6382.46-qExHF01_06315_SP0060-SCX09-A
Soluble	intra	84616-T-35181-6101.25-qExHF01_06327_SP0060-SCX18-A	5	808.192	4.52308	0	9.35e-12	-.KELDSAM[15.99]AGDNAGVLLR(1)--KGEELEIVGHNSTPLK(1).-	sp|P02992|EFTU_YEAST	K[x]GEELEIVGHNSTPLK(0)	K[x]ELDSAM[15.99]AGDNAGVLLR(0)	KGEELEIVGHNSTPLK	KELDSAMAGDNAGVLLR	sp|P02992|EFTU_YEAST;	sp|P02992|EFTU_YEAST;	0	0	(277);	(303);	sp|P02992|EFTU_YEAST(277);	sp|P02992|EFTU_YEAST(303);	84616-35181-6101.25-qExHF01_06327_SP0060-SCX18-A
Soluble	intra	136272-T-51072-8746.94-qExHF01_06328_SP0060-SCX19-A	5	961.477	4.52297	0	9.36e-12	-.MYEEALWPGWKPFDITAK(11)--ALQIKPEHYPIVGEYLLK(5).-	sp|P39676|FHP_YEAST	ALQIK[x]PEHYPIVGEYLLK(4)	MYEEALWPGWK[x]PFDITAK(10)	ALQIKPEHYPIVGEYLLK	MYEEALWPGWKPFDITAK	sp|P39676|FHP_YEAST;	sp|P39676|FHP_YEAST;	4	10	(91);	(150);	sp|P39676|FHP_YEAST(91);	sp|P39676|FHP_YEAST(150);	136272-51072-8746.94-qExHF01_06328_SP0060-SCX19-A
Soluble	intra	111056-T-40999-7204.53-qExHF01_06317_SP0060-SCX11-A	4	1172.6	4.52285	0	9.36e-12	-.LLQEVASKTNEAAGDGTTSATVLGR(8)--NVLIEQPFGPPKITK(12).-	sp|P19882|HSP60_YEAST	NVLIEQPFGPPK[x]ITK(11)	LLQEVASK[x]TNEAAGDGTTSATVLGR(7)	NVLIEQPFGPPKITK	LLQEVASKTNEAAGDGTTSATVLGR	sp|P19882|HSP60_YEAST;	sp|P19882|HSP60_YEAST;	11	7	(69);	(101);	sp|P19882|HSP60_YEAST(69);	sp|P19882|HSP60_YEAST(101);	111056-40999-7204.53-qExHF01_06317_SP0060-SCX11-A
Soluble	intra	130604-T-51155-8795.42-qExHF01_06321_SP0060-SCX14-A	5	1113.5	4.52079	0	9.47e-12	-.DGETKDLPSSIATNQEVFDFLESCAK(5)--DKFYPEMDPKPDSNVEIK(2).-	sp|P39533|ACON2_YEAST	DK[x]FYPEMDPKPDSNVEIK(1)	DGETK[x]DLPSSIATNQEVFDFLESCAK(4)	DKFYPEMDPKPDSNVEIK	DGETKDLPSSIATNQEVFDFLESCAK	sp|P39533|ACON2_YEAST;	sp|P39533|ACON2_YEAST;	1	4	(545);	(135);	sp|P39533|ACON2_YEAST(545);	sp|P39533|ACON2_YEAST(135);	130604-51155-8795.42-qExHF01_06321_SP0060-SCX14-A
Soluble	intra	75855-T-32664-5707.32-qExHF01_06327_SP0060-SCX18-A	4	912.966	4.51997	0	9.51e-12	-.AVGKTTTDHISM[15.99]AGPWLK(4)--LAGITTVKGGTGK(8).-	sp|P19414|ACON_YEAST	LAGITTVK[x]GGTGK(7)	AVGK[x]TTTDHISM[15.99]AGPWLK(3)	LAGITTVKGGTGK	AVGKTTTDHISMAGPWLK	sp|P19414|ACON_YEAST;	sp|P19414|ACON_YEAST;	7	3	(254);	(588);	sp|P19414|ACON_YEAST(254);	sp|P19414|ACON_YEAST(588);	75855-32664-5707.32-qExHF01_06327_SP0060-SCX18-A
Soluble	intra	135092-T-52535-9019.95-qExHF01_06321_SP0060-SCX14-A	4	982.454	4.51325	0	9.87e-12	-.TEDLWDALADASGKDVR(14)--SKTIELEDPTFFK(2).-	sp|P32454|APE2_YEAST	SK[x]TIELEDPTFFK(1)	TEDLWDALADASGK[x]DVR(13)	SKTIELEDPTFFK	TEDLWDALADASGKDVR	sp|P32454|APE2_YEAST;	sp|P32454|APE2_YEAST;	1	13	(605);	(532);	sp|P32454|APE2_YEAST(605);	sp|P32454|APE2_YEAST(532);	135092-52535-9019.95-qExHF01_06321_SP0060-SCX14-A
Soluble	intra	89916-T-36436-6290.37-qExHF01_06325_SP0060-SCX17-A	5	810.202	4.51163	0	9.96e-12	-.KELDSAM[15.99]AGDNAGVLLR(1)--KGEELEIVGHNSTPLK(1).-	sp|P02992|EFTU_YEAST	K[x]GEELEIVGHNSTPLK(0)	K[x]ELDSAM[15.99]AGDNAGVLLR(0)	KGEELEIVGHNSTPLK	KELDSAMAGDNAGVLLR	sp|P02992|EFTU_YEAST;	sp|P02992|EFTU_YEAST;	0	0	(277);	(303);	sp|P02992|EFTU_YEAST(277);	sp|P02992|EFTU_YEAST(303);	89916-36436-6290.37-qExHF01_06325_SP0060-SCX17-A
Soluble	intra	109863-T-42058-7166.03-qExHF01_06325_SP0060-SCX17-A	4	1168.79	4.51032	0	1e-11	-.KVDISTDMLGSHVDVPFYVSATALCK(1)--KTNVEESQGASR(1).-	sp|P00175|CYB2_YEAST	K[x]TNVEESQGASR(0)	K[x]VDISTDMLGSHVDVPFYVSATALCK(0)	KTNVEESQGASR	KVDISTDMLGSHVDVPFYVSATALCK	sp|P00175|CYB2_YEAST;	sp|P00175|CYB2_YEAST;	0	0	(389);	(256);	sp|P00175|CYB2_YEAST(389);	sp|P00175|CYB2_YEAST(256);	109863-42058-7166.03-qExHF01_06325_SP0060-SCX17-A
Soluble	intra	78661-T-33301-5808.14-qExHF01_06325_SP0060-SCX17-A	5	739.373	4.50684	0	1.02e-11	-.GAKGVATDLSHIPTNSVVK(3)--IQFGGDEVVKAK(10).-	sp|P17505|MDHM_YEAST	IQFGGDEVVK[x]AK(9)	GAK[x]GVATDLSHIPTNSVVK(2)	IQFGGDEVVKAK	GAKGVATDLSHIPTNSVVK	sp|P17505|MDHM_YEAST;	sp|P17505|MDHM_YEAST;	9	2	(233);	(55);	sp|P17505|MDHM_YEAST(233);	sp|P17505|MDHM_YEAST(55);	78661-33301-5808.14-qExHF01_06325_SP0060-SCX17-A
Soluble	intra	98905-T-38870-6700.87-qExHF01_06328_SP0060-SCX19-A	5	828.01	4.50644	0	1.02e-11	-.SQVFAQHPDKSQLDLM[15.99]K(10)--IIGDKWQSLDQSIK(5).-	sp|Q02486|ABF2_YEAST	IIGDK[x]WQSLDQSIK(4)	SQVFAQHPDK[x]SQLDLM[15.99]K(9)	IIGDKWQSLDQSIK	SQVFAQHPDKSQLDLMK	sp|Q02486|ABF2_YEAST;	sp|Q02486|ABF2_YEAST;	4	9	(153);	(141);	sp|Q02486|ABF2_YEAST(153);	sp|Q02486|ABF2_YEAST(141);	98905-38870-6700.87-qExHF01_06328_SP0060-SCX19-A
Soluble	intra	134436-T-50314-8539.75-qExHF01_06325_SP0060-SCX17-A	5	735.787	4.50129	0	1.05e-11	-.DLTHVEPPKDLDVILVAPK(9)--EKLLDYFK(2).-	sp|P06168|ILV5_YEAST	EK[x]LLDYFK(1)	DLTHVEPPK[x]DLDVILVAPK(8)	EKLLDYFK	DLTHVEPPKDLDVILVAPK	sp|P06168|ILV5_YEAST;	sp|P06168|ILV5_YEAST;	1	8	(70);	(187);	sp|P06168|ILV5_YEAST(70);	sp|P06168|ILV5_YEAST(187);	134436-50314-8539.75-qExHF01_06325_SP0060-SCX17-A
Soluble	intra	93750-T-38343-6435.45-qExHF01_06332_SP0060-SCX23-A	6	769.879	4.49816	0	1.07e-11	-.NPSGAVAAGSKSLHLAEEDAFLK(11)--KPNESIFSEFKGSSAR(11).-	sp|P20967|ODO1_YEAST	KPNESIFSEFK[x]GSSAR(10)	NPSGAVAAGSK[x]SLHLAEEDAFLK(10)	KPNESIFSEFKGSSAR	NPSGAVAAGSKSLHLAEEDAFLK	sp|P20967|ODO1_YEAST;	sp|P20967|ODO1_YEAST;	10	10	(328);	(996);	sp|P20967|ODO1_YEAST(328);	sp|P20967|ODO1_YEAST(996);	93750-38343-6435.45-qExHF01_06332_SP0060-SCX23-A
Soluble	intra	58927-T-29375-5350.58-qExHF01_06321_SP0060-SCX14-A	3	974.849	4.49429	0	1.1e-11	-.LPQEANTANAKSIEIK(11)--LAKILK(3).-	decoy_sp|P16451|ODPX_YEAST|sp|P16451|ODPX_YEAST	LAK[x]ILK(2)	LPQEANTANAK[x]SIEIK(10)	LAKILK	LPQEANTANAKSIEIK	sp|P16451|ODPX_YEAST;decoy_sp|P16451|ODPX_YEAST;	sp|P16451|ODPX_YEAST;	2	10	(88);(88);	(129);	sp|P16451|ODPX_YEAST(88);decoy_sp|P16451|ODPX_YEAST(88);	sp|P16451|ODPX_YEAST(129);	58927-29375-5350.58-qExHF01_06321_SP0060-SCX14-A
Soluble	intra	83349-T-34803-6042.1-qExHF01_06327_SP0060-SCX18-A	4	1009.48	4.49335	0	1.1e-11	-.KELDSAM[15.99]AGDNAGVLLR(1)--KGEELEIVGHNSTPLK(1).-	sp|P02992|EFTU_YEAST	K[x]GEELEIVGHNSTPLK(0)	K[x]ELDSAM[15.99]AGDNAGVLLR(0)	KGEELEIVGHNSTPLK	KELDSAMAGDNAGVLLR	sp|P02992|EFTU_YEAST;	sp|P02992|EFTU_YEAST;	0	0	(277);	(303);	sp|P02992|EFTU_YEAST(277);	sp|P02992|EFTU_YEAST(303);	83349-34803-6042.1-qExHF01_06327_SP0060-SCX18-A
Soluble	intra	74320-T-31701-5762.36-qExHF01_06317_SP0060-SCX11-A	3	1472.02	4.47237	0	1.23e-11	-.QAIETANKADQLANDTENSLK(8)--VQGGEEVNAEELKTK(13).-	sp|P0CS90|HSP77_YEAST	VQGGEEVNAEELK[x]TK(12)	QAIETANK[x]ADQLANDTENSLK(7)	VQGGEEVNAEELKTK	QAIETANKADQLANDTENSLK	sp|P0CS90|HSP77_YEAST;	sp|P0CS90|HSP77_YEAST;	12	7	(614);	(561);	sp|P0CS90|HSP77_YEAST(614);	sp|P0CS90|HSP77_YEAST(561);	74320-31701-5762.36-qExHF01_06317_SP0060-SCX11-A
Soluble	intra	102379-T-41018-6875.78-qExHF01_06332_SP0060-SCX23-A	5	819.412	4.47042	0	1.25e-11	-.NGAGSATLSMAHAGAKFANAVLSGFK(16)--LNHKVTDLR(4).-	sp|P17505|MDHM_YEAST	LNHK[x]VTDLR(3)	NGAGSATLSMAHAGAK[x]FANAVLSGFK(15)	LNHKVTDLR	NGAGSATLSMAHAGAKFANAVLSGFK	sp|P17505|MDHM_YEAST;	sp|P17505|MDHM_YEAST;	3	15	(42);	(251);	sp|P17505|MDHM_YEAST(42);	sp|P17505|MDHM_YEAST(251);	102379-41018-6875.78-qExHF01_06332_SP0060-SCX23-A
Soluble	intra	75133-T-32457-5675.7-qExHF01_06327_SP0060-SCX18-A	4	912.967	4.46948	0	1.25e-11	-.AVGKTTTDHISM[15.99]AGPWLK(4)--LAGITTVKGGTGK(8).-	sp|P19414|ACON_YEAST	LAGITTVK[x]GGTGK(7)	AVGK[x]TTTDHISM[15.99]AGPWLK(3)	LAGITTVKGGTGK	AVGKTTTDHISMAGPWLK	sp|P19414|ACON_YEAST;	sp|P19414|ACON_YEAST;	7	3	(254);	(588);	sp|P19414|ACON_YEAST(254);	sp|P19414|ACON_YEAST(588);	75133-32457-5675.7-qExHF01_06327_SP0060-SCX18-A
Soluble	intra	65771-T-29895-5283.03-qExHF01_06327_SP0060-SCX18-A	4	1037.24	4.46535	0	1.28e-11	-.FDNVQLASLHSTSKGVSGECGQR(14)--AEELKAQLEK(5).-	sp|P52893|ALAM_YEAST	AEELK[x]AQLEK(4)	FDNVQLASLHSTSK[x]GVSGECGQR(13)	AEELKAQLEK	FDNVQLASLHSTSKGVSGECGQR	sp|P52893|ALAM_YEAST;	sp|P52893|ALAM_YEAST;	4	13	(139);	(412);	sp|P52893|ALAM_YEAST(139);	sp|P52893|ALAM_YEAST(412);	65771-29895-5283.03-qExHF01_06327_SP0060-SCX18-A
Soluble	intra	110288-T-42108-7229.83-qExHF01_06328_SP0060-SCX19-A	5	870.816	4.46402	0	1.29e-11	-.QNKTFEVINPSTEEEICHIYEGR(3)--ILKYVDIGK(3).-	sp|P46367|ALDH4_YEAST	ILK[x]YVDIGK(2)	QNK[x]TFEVINPSTEEEICHIYEGR(2)	ILKYVDIGK	QNKTFEVINPSTEEEICHIYEGR	sp|P46367|ALDH4_YEAST;	sp|P46367|ALDH4_YEAST;	2	2	(377);	(60);	sp|P46367|ALDH4_YEAST(377);	sp|P46367|ALDH4_YEAST(60);	110288-42108-7229.83-qExHF01_06328_SP0060-SCX19-A
Soluble	intra	137384-T-49297-8563.81-qExHF01_06319_SP0060-SCX12-A	5	889.871	4.46127	0	1.31e-11	-.LQLGQLYESGNPVNDANLLGAEVLIKGSK(26)--KIDAITVK(1).-	sp|P07256|QCR1_YEAST	K[x]IDAITVK(0)	LQLGQLYESGNPVNDANLLGAEVLIK[x]GSK(25)	KIDAITVK	LQLGQLYESGNPVNDANLLGAEVLIKGSK	sp|P07256|QCR1_YEAST;	sp|P07256|QCR1_YEAST;	0	25	(409);	(397);	sp|P07256|QCR1_YEAST(409);	sp|P07256|QCR1_YEAST(397);	137384-49297-8563.81-qExHF01_06319_SP0060-SCX12-A
Soluble	intra	121676-T-44534-7769.68-qExHF01_06319_SP0060-SCX12-A	3	1207.95	4.46052	0	1.32e-11	-.ALKDAGLSTSDISEVLLVGGMSR(3)--TVDPVKK(6).-	sp|P0CS90|HSP77_YEAST|sp|P39987|HSP7E_YEAST	TVDPVK[x]K(5)	ALK[x]DAGLSTSDISEVLLVGGMSR(2)	TVDPVKK	ALKDAGLSTSDISEVLLVGGMSR	sp|P39987|HSP7E_YEAST;sp|P0CS90|HSP77_YEAST;	sp|P0CS90|HSP77_YEAST;	5	2	(341);(344);	(348);	sp|P39987|HSP7E_YEAST(341);sp|P0CS90|HSP77_YEAST(344);	sp|P0CS90|HSP77_YEAST(348);	121676-44534-7769.68-qExHF01_06319_SP0060-SCX12-A
Soluble	intra	108678-T-41646-7153.41-qExHF01_06328_SP0060-SCX19-A	5	851	4.45234	0	1.38e-11	-.LYDLKGAK[527.11]GVATDLSHIPTNSVVK(5)--KPGMTR(1).-	sp|P17505|MDHM_YEAST|sp|P22133|MDHC_YEAST	K[x]PGMTR(0)	LYDLK[x]GAK[527.11]GVATDLSHIPTNSVVK(4)	KPGMTR	LYDLKGAKGVATDLSHIPTNSVVK	sp|P17505|MDHM_YEAST;sp|P22133|MDHC_YEAST;	sp|P17505|MDHM_YEAST;	0	4	(100);(107);	(52);	sp|P17505|MDHM_YEAST(100);sp|P22133|MDHC_YEAST(107);	sp|P17505|MDHM_YEAST(52);	108678-41646-7153.41-qExHF01_06328_SP0060-SCX19-A
Soluble	intra	119247-T-44734-7590-qExHF01_06325_SP0060-SCX17-A	5	876.451	4.44865	0	1.41e-11	-.TPQGKLVLEVAQHLGENTVR(5)--GEKVLDTGGPISVPVGR(3).-	sp|P00830|ATPB_YEAST	GEK[x]VLDTGGPISVPVGR(2)	TPQGK[x]LVLEVAQHLGENTVR(4)	GEKVLDTGGPISVPVGR	TPQGKLVLEVAQHLGENTVR	sp|P00830|ATPB_YEAST;	sp|P00830|ATPB_YEAST;	2	4	(108);	(78);	sp|P00830|ATPB_YEAST(108);	sp|P00830|ATPB_YEAST(78);	119247-44734-7590-qExHF01_06325_SP0060-SCX17-A
Soluble	intra	110281-T-42580-7272.14-qExHF01_06327_SP0060-SCX18-A	4	923.708	4.44319	0	1.45e-11	-.TEDVIKAAEIGVSGVVLSNHGGR(6)--DIEELKK(6).-	sp|P00175|CYB2_YEAST	DIEELK[x]K(5)	TEDVIK[x]AAEIGVSGVVLSNHGGR(5)	DIEELKK	TEDVIKAAEIGVSGVVLSNHGGR	sp|P00175|CYB2_YEAST;	sp|P00175|CYB2_YEAST;	5	5	(419);	(439);	sp|P00175|CYB2_YEAST(419);	sp|P00175|CYB2_YEAST(439);	110281-42580-7272.14-qExHF01_06327_SP0060-SCX18-A
Soluble	intra	81862-T-34170-5941.81-qExHF01_06325_SP0060-SCX17-A	4	1009.74	4.44038	0	1.47e-11	-.KELDSAM[15.99]AGDNAGVLLR(1)--KGEELEIVGHNSTPLK(1).-	sp|P02992|EFTU_YEAST	K[x]GEELEIVGHNSTPLK(0)	K[x]ELDSAM[15.99]AGDNAGVLLR(0)	KGEELEIVGHNSTPLK	KELDSAMAGDNAGVLLR	sp|P02992|EFTU_YEAST;	sp|P02992|EFTU_YEAST;	0	0	(277);	(303);	sp|P02992|EFTU_YEAST(277);	sp|P02992|EFTU_YEAST(303);	81862-34170-5941.81-qExHF01_06325_SP0060-SCX17-A
Soluble	intra	92955-T-39205-6874.67-qExHF01_06321_SP0060-SCX14-A	4	924.972	4.43751	0	1.5e-11	-.LKNAVQNESVSSPIELNFDAVK(2)--SALKLVR(4).-	sp|P07257|QCR2_YEAST	SALK[x]LVR(3)	LK[x]NAVQNESVSSPIELNFDAVK(1)	SALKLVR	LKNAVQNESVSSPIELNFDAVK	sp|P07257|QCR2_YEAST;	sp|P07257|QCR2_YEAST;	3	1	(66);	(324);	sp|P07257|QCR2_YEAST(66);	sp|P07257|QCR2_YEAST(324);	92955-39205-6874.67-qExHF01_06321_SP0060-SCX14-A
Soluble	intra	108632-T-41632-7151.34-qExHF01_06328_SP0060-SCX19-A	4	1064.25	4.42973	0	1.56e-11	-.LYDLKGAK[527.11]GVATDLSHIPTNSVVK(5)--KPGMTR(1).-	sp|P17505|MDHM_YEAST|sp|P22133|MDHC_YEAST	K[x]PGMTR(0)	LYDLK[x]GAK[527.11]GVATDLSHIPTNSVVK(4)	KPGMTR	LYDLKGAKGVATDLSHIPTNSVVK	sp|P17505|MDHM_YEAST;sp|P22133|MDHC_YEAST;	sp|P17505|MDHM_YEAST;	0	4	(100);(107);	(52);	sp|P17505|MDHM_YEAST(100);sp|P22133|MDHC_YEAST(107);	sp|P17505|MDHM_YEAST(52);	108632-41632-7151.34-qExHF01_06328_SP0060-SCX19-A
Soluble	intra	51666-T-25857-4484.14-qExHF01_06331_SP0060-SCX22-A	4	855.905	4.42883	0	1.57e-11	-.IHPIGELSSEEEEM[15.99]LQKCK(17)--KNIEK(1).-	decoy_sp|P47139|YJ68_YEAST|sp|P17505|MDHM_YEAST|sp|P32419|MDHP_YEAST	K[x]NIEK(0)	IHPIGELSSEEEEM[15.99]LQK[x]CK(16)	KNIEK	IHPIGELSSEEEEMLQKCK	sp|P17505|MDHM_YEAST;sp|P32419|MDHP_YEAST;decoy_sp|P47139|YJ68_YEAST;	sp|P17505|MDHM_YEAST;	0	16	(322);(328);(161);	(315);	sp|P17505|MDHM_YEAST(322);sp|P32419|MDHP_YEAST(328);decoy_sp|P47139|YJ68_YEAST(161);	sp|P17505|MDHM_YEAST(315);	51666-25857-4484.14-qExHF01_06331_SP0060-SCX22-A
Soluble	intra	120736-T-45133-7653.86-qExHF01_06325_SP0060-SCX17-A	5	878.261	4.42803	0	1.58e-11	-.TPQGKLVLEVAQHLGENTVR(5)--GEKVLDTGGPISVPVGR(3).-	sp|P00830|ATPB_YEAST	GEK[x]VLDTGGPISVPVGR(2)	TPQGK[x]LVLEVAQHLGENTVR(4)	GEKVLDTGGPISVPVGR	TPQGKLVLEVAQHLGENTVR	sp|P00830|ATPB_YEAST;	sp|P00830|ATPB_YEAST;	2	4	(108);	(78);	sp|P00830|ATPB_YEAST(108);	sp|P00830|ATPB_YEAST(78);	120736-45133-7653.86-qExHF01_06325_SP0060-SCX17-A
Soluble	intra	67321-T-31230-5810.38-qExHF01_06333_SP0060-SCX24-A	6	759.213	4.42241	0	1.62e-11	-.LKHEHLNDITNLTNNFGGR(2)--EKQFHPANLPASEVLR(2).-	sp|P25605|ILV6_YEAST	EK[x]QFHPANLPASEVLR(1)	LK[x]HEHLNDITNLTNNFGGR(1)	EKQFHPANLPASEVLR	LKHEHLNDITNLTNNFGGR	sp|P25605|ILV6_YEAST;	sp|P25605|ILV6_YEAST;	1	1	(202);	(218);	sp|P25605|ILV6_YEAST(202);	sp|P25605|ILV6_YEAST(218);	67321-31230-5810.38-qExHF01_06333_SP0060-SCX24-A
Soluble	intra	62299-T-30328-5496.49-qExHF01_06321_SP0060-SCX14-A	4	910.198	4.42171	0	1.63e-11	-.NVEKLNQAEVVAVGPGFTDANGNK(4)--IKAQAK(2).-	sp|P38910|CH10_YEAST	IK[x]AQAK(1)	NVEK[x]LNQAEVVAVGPGFTDANGNK(3)	IKAQAK	NVEKLNQAEVVAVGPGFTDANGNK	sp|P38910|CH10_YEAST;	sp|P38910|CH10_YEAST;	1	3	(24);	(42);	sp|P38910|CH10_YEAST(24);	sp|P38910|CH10_YEAST(42);	62299-30328-5496.49-qExHF01_06321_SP0060-SCX14-A
Soluble	intra	89798-T-36659-6330.26-qExHF01_06327_SP0060-SCX18-A	5	809.601	4.42046	0	1.64e-11	-.KELDSAM[15.99]AGDNAGVLLR(1)--KGEELEIVGHNSTPLK(1).-	sp|P02992|EFTU_YEAST	K[x]GEELEIVGHNSTPLK(0)	K[x]ELDSAM[15.99]AGDNAGVLLR(0)	KGEELEIVGHNSTPLK	KELDSAMAGDNAGVLLR	sp|P02992|EFTU_YEAST;	sp|P02992|EFTU_YEAST;	0	0	(277);	(303);	sp|P02992|EFTU_YEAST(277);	sp|P02992|EFTU_YEAST(303);	89798-36659-6330.26-qExHF01_06327_SP0060-SCX18-A
Soluble	intra	109746-T-41815-7398.22-qExHF01_06320_SP0060-SCX13-A	4	908.201	4.41646	0	1.68e-11	-.ALKDAGLSTSDISEVLLVGGM[15.99]SR(3)--TVDPVKK(6).-	sp|P0CS90|HSP77_YEAST|sp|P39987|HSP7E_YEAST	TVDPVK[x]K(5)	ALK[x]DAGLSTSDISEVLLVGGM[15.99]SR(2)	TVDPVKK	ALKDAGLSTSDISEVLLVGGMSR	sp|P39987|HSP7E_YEAST;sp|P0CS90|HSP77_YEAST;	sp|P0CS90|HSP77_YEAST;	5	2	(341);(344);	(348);	sp|P39987|HSP7E_YEAST(341);sp|P0CS90|HSP77_YEAST(344);	sp|P0CS90|HSP77_YEAST(348);	109746-41815-7398.22-qExHF01_06320_SP0060-SCX13-A
Soluble	intra	122425-T-47187-7890.78-qExHF01_06332_SP0060-SCX23-A	6	900.107	4.41518	0	1.69e-11	-.HHQTYVNGFNTAVDQFQELSDLLAKEPSPANAR(25)--KMIAIQQNIK(1).-	sp|P00447|SODM_YEAST	K[x]MIAIQQNIK(0)	HHQTYVNGFNTAVDQFQELSDLLAK[x]EPSPANAR(24)	KMIAIQQNIK	HHQTYVNGFNTAVDQFQELSDLLAKEPSPANAR	sp|P00447|SODM_YEAST;	sp|P00447|SODM_YEAST;	0	24	(89);	(80);	sp|P00447|SODM_YEAST(89);	sp|P00447|SODM_YEAST(80);	122425-47187-7890.78-qExHF01_06332_SP0060-SCX23-A
[truncated: 60,690 more rows]
