# Supplementary material for: Improving Identification of In-organello Protein-Protein Interactions Using an Affinity-enrichable, Isotopically Coded, and Mass Spectrometry-cleavable Chemical Crosslinker
Source: Mol Cell Proteomics. 2020 Feb 12;19(4):624–39. doi: 10.1074/mcp.RA119.001839 (PMC7124466; doi:10.1074/mcp.RA119.001839)
Supplement: Supplemental Material 3 [file 156666_1_supp_459898_q48453.xlsx]

## Sheet: Sheet1
Protein A	Gene A	Protein B	Gene B	Total Number of PSMs	Interaction is previously reported in EBI IntAct	Interaction is previously reported in SGD	SGD curation method	Number of unique peptide-peptide IDs	Unique peptide-peptide IDs	Dataset where the interaction was identified (sp60 = Soluble, sp61 = Membrane low Centrifugation, sp62 = Membrane high centrifugation)	Nr of PSMs in sp60 fraction -- Soluble	Nr of PSMs in sp61 fraction -- Membrane low Centrifugation	Nr of PSMs in sp62 fraction -- Membrane high centrifugation	Cross linker position (and identified nr of links) on protein a	Cross linker position (and identified nr of links) on protein b	Prot A Soluble	Prot A Peripheral	Prot A Integral	Prot A Ambiguous	Prot A Outer.membrane	Prot A Inner.membrane	Prot A Inter.membrane.space	Prot B Soluble	Prot B Peripheral	Prot B Integral	Prot B Ambiguous	Prot B Outer.membrane	Prot B Inner.membrane	Prot B Inter.membrane.space
P40961	PHB1	P50085	PHB2	191	Yes	Yes	manually curated AND high-throughput	13	-.ALAKVGDGLLLIR(4)--AQGEAKSAELIGEAIK(6).-;-.AVEQKQIAQQDAER(5)--NVASLTGTKDLQMVNITCR(9).-;-.AVEQKQIAQQDAER(5)--NVASLTGTKDLQM[15.99]VNITCR(9).-;-.ALAKVGDGLLLIR(4)--AQGEAKSAELIGEAIKK(6).-;-.FLVEKAEQER(5)--DIAKILASSPNR(4).-;-.AEGEAESAEFISKALAK(13)--AQGEAKSAELI	sp60;sp61;sp62	5	94	92	232(36);188(19);188(29);232(14);204(24);228(11);228(4);232(14);188(15);228(6);247(4);204(14);247(1);	250(36);114(19);114(29);250(14);279(24);250(11);250(4);260(14);233(15);260(6);279(4);233(14);279(1);			X			X				X			X
P18238	AAC3	P18239	PET9	157	Yes	No	NA	18	-.KIVASEGVGSLFK(1)--MM[15.99]MTSGQAVKYDGAFDCLR(10).-;-.KIVASEGVGSLFK(1)--M[15.99]MMTSGQAVKYDGAFDCLR(10).-;-.VKILIQNQDEM[15.99]IK(2)--ESNFLIDFLM[15.99]GGVSAAVAKTAASPIER(19).-;-.VKILIQNQDEMIK(2)--TLKSDGVAGLYR(3).-;-.VKILIQNQDEMIK(2)--KYAGILDCFK(1).-;-.VKILI	sp61;sp62	0	117	40	263(9);263(11);37(1);37(5);37(22);37(53);37(14);37(7);37(1);37(3);37(13);37(4);37(4);37(6);153(1);153(1);152(1);152(1);	264(9);264(11);38(1);182(5);66(22);66(53);18(14);18(7);274(1);182(3);75(13);160(4);160(4);75(6);48(1);48(1);48(1);48(1);	NA	NA	NA	NA	NA	NA	NA	NA	NA	NA	NA	NA	NA	NA
P07256	COR1	P07257	QCR2	113	Yes	Yes	manually curated AND high-throughput	13	-.NIFLSKENSAVAAK(6)--LKNAVQNESVSSPIELNFDAVK(2).-;-.GSKLSLGEAFK(3)--DAPTKISTLAVK(5).-;-.LSLGEAFKK(8)--DAPTKISTLAVK(5).-;-.ENSAVAAKEGLALSSNISR(8)--NAVQNESVSSPIELNFDAVKDFK(20).-;-.NLSLQTGTKPVLK(9)--YDYAVAEQCPVKSAEDQLYAITFR(12).-;-.KIDAITVK(1)--DAPTKISTLAVK(5	sp60;sp61;sp62	47	33	33	80(84);400(2);408(6);88(2);235(1);409(1);239(1);235(1);88(9);88(2);226(2);146(1);226(1);	324(84);27(2);27(6);344(2);140(1);27(1);153(1);153(1);312(9);322(2);153(2);153(1);173(1);		X				X			X				X
P07251	ATP1	P09457	ATP5	107	Yes	Yes	high-throughput	18	-.IKGVSDEANLNETGR(2)--NPKLGHLLLNPALSLK(3).-;-.IKGVSDEANLNETGR(2)--LGCFEKIASDFGVLNDAHNGLLK(6).-;-.IKGVSDEANLNETGR(2)--LGHLLLNPALSLKDR(13).-;-.IKGVSDEANLNETGR(2)--KNPKLGHLLLNPALSLK(4).-;-.IKGVSDEANLNETGR(2)--LFGVEGTYATALYQAAAKNSSIDAAFQSLQK(18).-;-.IKGVSDEAN	sp60;sp61;sp62	29	39	39	54(36);54(3);54(17);54(9);54(3);54(4);54(2);54(1);120(1);54(5);54(5);54(7);299(1);54(6);54(2);299(3);54(1);299(1);	69(36);120(3);82(17);69(9);46(3);59(4);66(2);69(1);181(1);149(5);171(5);162(7);162(1);200(6);156(2);156(3);20(1);149(1);		X				X			X				X
P12695	LAT1	P32473	PDB1	91	Yes	Yes	high-throughput	20	-.KSDVAAPQGR(1)--SIRPLDTEAIIKTVK(12).-;-.KQEAPAEETK(1)--KYGVSAEVINLR(1).-;-.AQPAEPQAEKK(10)--KYGVSAEVINLR(1).-;-.KSDVAAPQGR(1)--ELEDFAFPDTPTIVKAVK(15).-;-.KSDVAAPQGR(1)--SIRPLDTEAIIKTVK[534.17]K(12).-;-.TSAPEAKK(7)--SIRPLDTEAIIKTVK(12).-;-.KSDVAAPQGR(1)--	sp60;sp61;sp62	29	12	50	164(26);147(6);146(9);164(1);164(7);163(7);164(2);164(2);146(1);136(10);156(6);156(3);132(1);181(1);104(2);147(1);120(1);104(1);205(1);136(3);	287(26);264(6);264(9);357(1);287(7);287(7);264(2);287(2);287(1);264(10);264(6);264(3);264(1);264(1);264(2);360(1);77(1);77(1);264(1);77(3);		X				X		X
P81449	TIM11	P81451	ATP19	73	No	No	NA	15	-.EEQAQYEEKLK(9)--TVDIKTDNKDEEK(5).-;-.EYAKLHPVVTPK(4)--TDNKDEEKFIENYLK(8).-;-.KEEQAQYEEKLK(10)--TVDIKTDNKDEEK(5).-;-.VILNAVESLKEAST(10)--TVDIKTDNKDEEK(5).-;-.KEYAKLHPVVTPK(5)--TDNKDEEKFIENYLK(8).-;-.EEQAQYEEKLK(9)--TDNKDEEKFIENYLK(8).-;-.EYAKLHPVVTPK(4)-	sp60;sp61;sp62	3	32	38	42(18);55(11);42(8);92(2);55(1);42(1);55(1);50(1);55(1);42(21);42(3);42(1);63(1);42(2);42(1);	45(18);53(11);45(8);45(2);53(1);53(1);65(1);45(1);61(1);45(21);60(3);45(1);53(1);60(2);65(1);			X			X			X				X
P00830	ATP2	P09457	ATP5	72	Yes	Yes	manually curated AND high-throughput	10	-.GEKVLDTGGPISVPVGR(3)--NPKLGHLLLNPALSLK(3).-;-.GEKVLDTGGPISVPVGR(3)--KNPKLGHLLLNPALSLK(4).-;-.GEKVLDTGGPISVPVGR(3)--LGHLLLNPALSLKDR(13).-;-.GEKVLDTGGPISVPVGR(3)--GTVTSAEPLDPKSFK(12).-;-.GEKVLDTGGPISVPVGR(3)--SLKLENVVKPEIK(3).-;-.GEKVLDTGGPISVPVGR(3)--AAA	sp60;sp61;sp62	27	19	26	108(12);108(1);108(31);108(6);108(12);108(1);108(3);108(2);108(2);108(2);	69(12);69(1);82(31);149(6);171(12);20(1);177(3);162(2);168(2);156(2);		X				X			X				X
P28241	IDH2	P28834	IDH1	72	Yes	Yes	manually curated AND high-throughput	5	-.GPLATPIGKGHR(9)--QTDHKEGVYEAVESLK(5).-;-.GPLATPIGKGHR(9)--ANIM[15.99]KLGDGLFR(5).-;-.GPLATPIGKGHR(9)--ANIMKLGDGLFR(5).-;-.GPLATPIGKGHR(9)--KQLDIYANVALFK(1).-;-.GPLATPIGKGHR(9)--QTDHKEGVYEAVESLKR(5).-	sp60;sp61;sp62	44	11	17	109(19);109(33);109(15);109(4);109(1);	71(19);199(33);199(15);110(4);71(1);	X							X
P09624	LPD1	P12695	LAT1	67	No	No	NA	27	-.AKTNQDTEGFVK(2)--ADIESYLEKSSK(9).-;-.AKTNQDTEGFVK(2)--DIPVNKPIAVYVEDK(6).-;-.AKTNQDTEGFVK(2)--ILVPEGTKDIPVNKPIAVYVEDK(8).-;-.IGLEVDKR(7)--KQEAPAEETK(1).-;-.GKLGGTCLNVGCIPSK(2)--ILVPEGTKDIPVNKPIAVYVEDK(8).-;-.AKTNQDTEGFVK(2)--KQEAPAEETKTSAPEAK(10).-;-.LS	sp60;sp61;sp62	7	1	59	421(7);421(5);421(7);324(4);60(1);421(1);267(2);421(2);267(4);421(2);267(1);324(3);267(1);267(3);267(5);421(1);267(1);324(1);257(1);324(1);421(1);421(4);421(1);421(3);421(3);421(1);421(1);	214(7);104(5);98(7);147(4);98(1);156(1);192(2);136(2);164(4);113(2);104(1);156(3);136(1);146(3);147(5);132(1);120(1);136(1);104(1);104(1);205(1);192(4);164(1);187(3);120(3);123(1);146(1);	X								X				X
P05626	ATP4	P30902	ATP7	64	No	Yes	manually curated AND high-throughput	9	-.KVSDVLNASR(1)--WDVPGYKDR(7).-;-.QLAKSVISR(4)--SVLKNTSVIDK(4).-;-.QKVELAHEAK(2)--IESYVKQYKPVK(6).-;-.QKVELAHEAK(2)--QYKPVKIDASK(6).-;-.QLAKSVISR(4)--IKPEIDAK(2).-;-.VQSELGNPKFQEK(9)--SVLKNTSVIDK(4).-;-.IDSVSQLQNVAETTKVLFDVSK(15)--HAMTNAKETESLVSK(7).-;-.I	sp60;sp61;sp62	4	29	31	122(28);209(8);178(7);178(1);209(13);223(3);156(1);156(1);223(2);	165(28);64(8);77(7);83(1);143(13);64(3);105(1);10(1);71(2);			X			X				X			X
P53312	LSC2	P53598	LSC1	64	Yes	Yes	high-throughput	4	-.QTGIAGKPVSAVYIVK(7)--SKPMPVASFIAGTVAGQMKGVR(19).-;-.LQGTKVEEGR(5)--VIFQGFTGKQGTFHASISQEYGTNVVGGTNPK(9).-;-.LQGTKVEEGR(5)--IGIQPPKIFQAGK(7).-;-.LQGTKVEEGR(5)--LVGPNCPGIINPATKVR(15).-	sp60;sp61;sp62	28	16	20	128(1);393(9);393(52);393(2);	278(1);47(9);171(52);162(2);	X							X
P21801	SDH2	Q00711	SDH1	54	Yes	Yes	manually curated	7	-.NTLACICKIDQNESK(8)--DHMYLQLSHLPPEVLKER(16).-;-.SSFPKDGTEVLQSIEDR(5)--EAPKSIIELEHYGVPFSR(4).-;-.SSFPKDGTEVLQSIEDR(5)--SADGKYHIIDHEYDCVVIGAGGAGLR(5).-;-.NTLACICKIDQNESK(8)--DHM[15.99]YLQLSHLPPEVLKER(16).-;-.NTLACICKIDQNESK(8)--KDHMYLQLSHLPPEVLKER(17).-;-.	sp60;sp61;sp62	7	20	27	110(17);158(12);158(1);110(16);110(1);248(6);158(1);	368(17);139(12);45(1);368(16);368(1);326(6);326(1);		X				X			X				X
P00830	ATP2	P07251	ATP1	51	Yes	Yes	manually curated AND high-throughput	9	-.AEKLAAEAN(3)--ALKQVAGSLK(3).-;-.GEKVLDTGGPISVPVGR(3)--DNGKHALIVYDDLSK(4).-;-.LKDTVASFK(2)--DNGKHALIVYDDLSK(4).-;-.AEKLAAEAN(3)--EKGELSKELLASLK(7).-;-.GGKIGLFGGAGVGK(3)--HALIVYDDLSKQAVAYR(11).-;-.GEKVLDTGGPISVPVGR(3)--IKGVSDEANLNETGR(2).-;-.GEKVLDTGGPISV	sp60;sp61;sp62	17	16	18	505(3);108(5);468(5);505(1);185(4);108(21);108(1);78(10);334(1);	421(3);299(5);299(5);528(1);310(4);54(21);169(1);169(10);155(1);		X				X			X				X
P12695	LAT1	P16387	PDA1	46	Yes	Yes	high-throughput	13	-.AQPAEPQAEKK(10)--GASVKAVLAELMGR(5).-;-.DFKLEDSGSDSK(3)--GASVKAVLAELMGR(5).-;-.AQPAEPQAEKK(10)--GASVKAVLAELM[15.99]GR(5).-;-.KQEAPAEETK(1)--GASVKAVLAELMGR(5).-;-.DIPVNKPIAVYVEDK(6)--KYVDEQVELADAAPPPEAK(1).-;-.TSTKAQPAEPQAEK(4)--GASVKAVLAELMGR(5).-;-.DIPV	sp60;sp61;sp62	9	4	33	146(10);123(1);146(2);147(1);104(1);136(4);104(8);132(5);164(2);136(6);120(3);192(2);163(1);	152(10);152(1);152(2);152(1);364(1);152(4);333(8);333(5);413(2);152(6);333(3);333(2);413(1);		X				X		X
P07253	CBP6	P21560	CBP3	41	Yes	Yes	manually curated	13	-.VAGLPNVDDKGK(10)--KNIDMVHLESVVR(1).-;-.TSGPLGLNKEMLTK(9)--KNIDMVHLESVVR(1).-;-.IQNKMVDEK(4)--KNIDMVHLESVVR(1).-;-.ALSTIMNNKFR(9)--SSHLNSKPLDVSNK(7).-;-.EMLTKIQNK(5)--KNIDMVHLESVVR(1).-;-.KPSLDEIKSIINR(8)--KNIDMVHLESVVR(1).-;-.TSGPLGLNKEM[15.99]LTK(9)--K	sp61;sp62	0	27	14	52(7);81(2);90(4);115(2);86(7);67(2);81(2);60(5);52(4);59(1);90(1);67(1);95(3);	252(7);252(2);252(4);57(2);252(7);252(2);252(2);252(5);252(4);252(1);252(1);252(1);252(3);				X					X				X
P19262	KGD2	P20967	KGD1	40	Yes	Yes	high-throughput	9	-.ENSSEETASKK(10)--HDLDKEINLGPGILPR(5).-;-.KEVTEPK(1)--MSLKEIVDHLEK(4).-;-.KEVTEPK(1)--KDIDEHKK(1).-;-.KEVTEPKK(7)--FGLEGLESVVPGIKTLVDR(14).-;-.DYTDISVAVATPKGLVTPVVR(13)--HDLDKEINLGPGILPR(5).-;-.TVSKAQEPPVASNSFTPFPR(4)--HDLDKEINLGPGILPR(5).-;-.ENSSEETASKK	sp60;sp62;sp61	19	3	18	187(6);200(1);200(2);206(1);336(6);217(16);187(3);217(3);217(2);	175(6);198(1);548(2);285(1);175(6);175(16);548(3);82(3);82(2);	X							X
P05626	ATP4	P07251	ATP1	38	No	Yes	manually curated AND high-throughput	6	-.QKVELAHEAK(2)--TAVALDTILNQKR(12).-;-.VELAHEAKAVLDSWVR(8)--VVDALGNPIDGKGPIDAAGR(12).-;-.VQSELGNPKFQEK(9)--DNGKHALIVYDDLSK(4).-;-.QLAKSVISR(4)--DNGKHALIVYDDLSK(4).-;-.VELAHEAKAVLDSWVR(8)--TAVALDTILNQKR(12).-;-.FQEKVLQQSISEIEQLLSK(4)--IKGVSDEANLNETGR(2).-	sp60;sp61;sp62	2	22	14	178(12);186(7);223(3);209(4);186(9);227(3);	224(12);155(7);299(3);299(4);224(9);54(3);			X			X			X				X
P09624	LPD1	P16451	PDX1	35	Yes	Yes	high-throughput	10	-.LSTKVISAK(4)--LDLSNIKPIQLKPK(7).-;-.LSTKVISAK(4)--KPSADSTEATQQHLK(1).-;-.ILIDSKTER(6)--IPQDSVNKVTEFIK(8).-;-.IGLEVDKR(7)--KPSADSTEATQQHLKK(15).-;-.IGLEVDKR(7)--LDLSNIKPIQLKPK(12).-;-.LSTKVISAK(4)--LPQEANTANAKSIEIK(11).-;-.IGLEVDKR(7)--KPSADSTEATQQHLK(1)	sp60;sp61;sp62	7	2	26	267(9);267(8);437(2);324(2);324(2);267(1);324(4);324(3);437(1);437(3);	237(9);135(8);220(2);149(2);242(2);129(1);135(4);237(3);149(1);150(3);	X								X				X
P19414	ACO1	Q12497	FMP16	34	No	No	NA	4	-.LAGITTVKGGTGK(8)--KEQGLFDSNKK(1).-;-.LAGITTVKGGTGK(8)--NNQDEAEKKEQGLFDSNK(9).-;-.LAGITTVKGGTGK(8)--NNQDEAEKKEQGLFDSNK(8).-;-.LAGITTVKGGTGK(8)--KEQGLFDSNK(1).-	sp60;sp61;sp62	19	3	12	254(5);254(4);254(4);254(21);	43(5);43(4);42(4);43(21);	X							X
P16547	OM45	P40215	NDE1	33	No	No	NA	11	-.LLKNNTGDANTEEAAAR(3)--SSAKNNDYDLDLK(4).-;-.LLKNNTGDANTEEAAAR(3)--IMSSIEKAASLSPK(7).-;-.DFNELSDKLDQQER(8)--SSAKNNDYDLDLK(4).-;-.NEKELLSTVMR(3)--AASLSPKDPER(7).-;-.FEEAVDRNEKELLSTVMR(10)--AASLSPKDPER(7).-;-.AIAIGEFDTAKK(11)--AASLSPKDPER(7).-;-.LLKNNTGDANT	sp61;sp62	0	21	12	204(6);204(2);188(7);152(6);152(4);140(3);204(1);129(1);204(1);152(1);152(1);	205(6);260(2);205(7);267(6);267(4);267(3);390(1);267(1);253(1);267(1);267(1);				X	X					X			X
P21306	ATP15	P38077	ATP3	31	Yes	Yes	high-throughput	4	-.SQTDAFYTQYKNGTAASEPTPITK(11)--THPNNIKLSINGIGK(7).-;-.SQTDAFYTQYKNGTAASEPTPITK(11)--NLDVEATETGAPKELIVAITSDK(13).-;-.SQTDAFYTQYKNGTAASEPTPITK(11)--LLSVMKAGTYPK(6).-;-.SQTDAFYTQYKNGTAASEPTPITK(11)--LLSVM[15.99]KAGTYPK(6).-	sp60;sp61;sp62	10	8	13	49(25);49(2);49(2);49(2);	160(25);104(2);188(2);188(2);	X								X				X
P39925	AFG3	P40341	YTA12	30	Yes	Yes	manually curated AND high-throughput	7	-.GKGGALGGANDER(2)--VSEELHFPSVTSGASDDFKK(19).-;-.GKGGALGGANDER(2)--ENAPSIVFIDEIDAIGKAR(17).-;-.GKGGALGGANDER(2)--HINIDKPELEGR(6).-;-.GKGGALGGANDER(2)--QKGNFSGANDER(2).-;-.VDLVAKELLR(6)--NDAFDKYLNDYETEK(6).-;-.GKGGALGGANDER(2)--IGWVNYQKR(8).-;-.GKGGALGGAND	sp61;sp62	0	21	9	398(4);398(2);398(4);398(10);712(2);398(3);398(5);	691(4);454(2);518(4);458(10);797(2);717(3);600(5);			X			X				X			X
P07342	ILV2	P25605	ILV6	28	Yes	Yes	manually curated	7	-.RPEPAPSFNVDPLEQPAEPSKLAK(21)--LKHEHLNDITNLTNNFGGR(2).-;-.NPIPTKTTLPSNALNQLTSR(6)--EKQFHPANLPASEVLR(2).-;-.RPEPAPSFNVDPLEQPAEPSKLAK(21)--EKQFHPANLPASEVLR(2).-;-.NPIPTKTTLPSNALNQLTSR(6)--GFNIDSLVVCNTEVKDLSR(15).-;-.RPEPAPSFNVDPLEQPAEPSKLAK(21)--TPLKTSTEEA	sp60;sp61;sp62	12	8	8	74(8);265(6);74(4);265(7);74(1);265(1);74(1);	218(8);202(6);202(4);116(7);284(1);76(1);116(1);		X				X			X				X
P12695	LAT1	P16451	PDX1	27	No	No	NA	10	-.YKLSINDLLVK(2)--IAEQAQTKAADKPK(8).-;-.QSLNATANDKYK(10)--IAEQAQTKAADKPK(8).-;-.YKLSINDLLVK(2)--KPSADSTEATQQHLK(1).-;-.KSDVAAPQGR(1)--KPSADSTEATQQHLK(1).-;-.KSDVAAPQGR(1)--ALKEIAPSGSNGR(3).-;-.YKLSINDLLVK(2)--LPQEANTANAKSIEIK(11).-;-.GAEFM[15.99]KELK(6)--	sp60;sp62	2	0	25	304(10);302(2);304(2);164(2);164(2);304(1);468(1);304(3);304(1);375(3);	252(10);252(2);135(2);135(2);190(2);129(1);252(1);242(3);237(1);252(3);		X				X			X				X
P16387	PDA1	P32473	PDB1	27	Yes	Yes	high-throughput	8	-.IPEDTWDFKK(9)--SIRPLDTEAIIKTVK(12).-;-.KQGFASR(1)--SIRPLDTEAIIKTVK(12).-;-.KQGFASR(1)--VSKGLLDR(3).-;-.AYDKSAR(4)--VSKGLLDR(3).-;-.SKNDPIAGLK(2)--VSKGLLDR(3).-;-.KYVDEQVELADAAPPPEAK(1)--VSKGLLDR(3).-;-.GASVKAVLAELMGR(5)--VSKGLLDR(3).-;-.GASVKAVLAELM[15.	sp60;sp61;sp62	5	4	18	412(9);413(1);413(1);360(1);333(5);364(1);152(2);152(7);	287(9);287(1);77(1);77(1);77(5);77(1);77(2);77(7);	X							X
P0CS90	SSC1	P39987	ECM10	26	No	No	NA	7	-.DQITSLKELVAR(7)--ADQLANDTENSIKEFEGK(13).-;-.VPKIIENAEGSR(3)--NAIETANKADQLANDTENSIK(8).-;-.VPKIIENAEGSR(3)--ADQLANDTENSIKEFEGK(13).-;-.VQGGEEVNAEELKTK(13)--NAIETANKADQLANDTENSIK(8).-;-.DQITSLKELVAR(7)--NAIETANKADQLANDTENSIK(8).-;-.KQAIETANK(1)--ADQLANDTE	sp60;sp61;sp62	7	10	9	596(13);53(1);53(2);614(3);596(2);553(4);546(1);	571(13);558(1);571(2);558(3);558(2);571(4);571(1);	X								X				X
P30902	ATP7	Q06405	ATP17	25	Yes	Yes	manually curated	4	-.ETESLVSKELK(8)--IANVVHFYKSLPQGPAPAIK(9).-;-.IKPEIDAK(2)--IANVVHFYKSLPQGPAPAIK(9).-;-.IKPEIDAK(2)--NIGSAPNAKR(9).-;-.ETESLVSKELK(8)--VVSSKNIGSAPNAK(5).-	sp61;sp62	0	8	17	113(5);143(11);143(2);113(7);	38(5);38(11);28(2);19(7);			X			X				X			X
P40496	RSM25	Q03799	MRPS8	25	No	No	NA	2	-.FKNPSNGHIIGK(2)--GSTMGPDKDFVEVTPDNISTR(8).-;-.FKNPSNGHIIGK(2)--GSTM[15.99]GPDKDFVEVTPDNISTR(8).-	sp60;sp61;sp62	17	1	7	49(10);49(15);	58(10);58(15);	X								X				X
P05626	ATP4	P09457	ATP5	22	No	Yes	manually curated AND high-throughput	6	-.VQSELGNPKFQEK(9)--GTVTSAEPLDPKSFK(12).-;-.QLAKSVISR(4)--LNKVLEDSI(3).-;-.QLAKSVISR(4)--LENVVKPEIKGGLIVELGDK(10).-;-.VLQQSISEIEQLLSKLK(15)--ALSASKLVGQGK(6).-;-.FQEKVLQQSISEIEQLLSK(4)--GTVTSAEPLDPKSFK(12).-;-.FQEKVLQQSISEIEQLLSK(4)--TVDLSISTKIQK(9).-	sp60;sp61;sp62	2	11	9	223(12);209(1);209(2);242(1);227(5);227(1);	149(12);206(1);181(2);162(1);149(5);200(1);			X			X			X				X
P04710	AAC1	P18239	PET9	21	Yes	Yes	manually curated	4	-.QFNGLLDVYKK(10)--TLKSDGVAGLYR(3).-;-.QFNGLLDVYKK(10)--LAADSKSSK(6).-;-.MMMTSGQTIKYDGALDCLR(10)--KIVAAEGVGSLFK(1).-;-.QFNGLLDVYKK(10)--KEEGYAK(1).-	sp61;sp62	0	18	3	169(18);169(1);255(1);169(1);	182(18);160(1);274(1);119(1);			X			X		NA	NA	NA	NA	NA	NA	NA
P09624	LPD1	P19955	YMR31	20	Yes	Yes	high-throughput	8	-.LSTKVISAK(4)--VVPIKHSANAGLSSSK(5).-;-.AAQLGFNTACVEKR(13)--VVPIKHSANAGLSSSK(5).-;-.LSTKVISAK(4)--FMENYKPFR(6).-;-.LSTKVISAK(4)--FM[15.99]ENYKPFR(6).-;-.IGLEVDKR(7)--FMENYKPFR(6).-;-.IGLEVDKR(7)--VVPIKHSANAGLSSSK(5).-;-.IGLEVDKR(7)--M[15.99]IATPIR(1).-;-.	sp60;sp61;sp62	11	1	8	267(5);57(5);267(2);267(1);324(1);324(1);324(2);324(3);	69(5);69(5);61(2);61(1);61(1);69(1);1(2);1(3);	X							X
P00830	ATP2	P05626	ATP4	19	No	Yes	manually curated	3	-.KPIHADPPSFAEQSTSAEILETGIK(1)--QLAKSVISR(4).-;-.KGSVTSVQAVYVPADDLTDPAPATTFAHLDATTVLSR(1)--QLAKSVISR(4).-;-.GEKVLDTGGPISVPVGR(3)--VQSELGNPKFQEK(9).-	sp60;sp61;sp62	7	9	3	148(11);334(6);108(2);	209(11);209(6);223(2);		X				X				X			X
P25349	YCP4	Q12335	PST2	19	Yes	Yes	high-throughput	3	-.VEETLPDEVLTKMNAPQKPEDIPVATEK(12)--TGGLWAKGALHGK(7).-;-.VEETLPDEVLTKM[15.99]NAPQKPEDIPVATEK(12)--TGGLWAKGALHGK(7).-;-.VEETLPDEVLTKMNAPQKPEDIPVATEK(12)--FGNFPAQWKAFWDR(9).-	sp60;sp61;sp62	2	16	1	49(9);49(7);49(3);	100(9);100(7);88(3);			X			X			X				X
P00044	CYC1	P16547	OM45	16	No	No	NA	4	-.HSGQAEGYSYTDANIKK(16)--LLKNNTGDANTEEAAAR(3).-;-.HSGQAEGYSYTDANIKK(16)--KAIAIGEFDTAK(1).-;-.HSGQAEGYSYTDANIKK(16)--DFNELSDKLDQQER(8).-;-.HSGQAEGYSYTDANIKK(16)--NSNPLKR(6).-	sp61;sp62	0	5	11	60(10);60(3);60(2);60(1);	204(10);129(3);188(2);200(1);	X						X				X	X
P19955	YMR31	P20967	KGD1	16	Yes	Yes	high-throughput	5	-.VVPIKHSANAGLSSSK(5)--HDLDKEINLGPGILPR(5).-;-.HSANAGLSSSKTSVFVNRPLQK(11)--NMSNPKIPATK(6).-;-.VVPIKHSANAGLSSSK(5)--NM[15.99]SNPKIPATK(6).-;-.HSANAGLSSSKTSVFVNRPLQK(11)--NM[15.99]SNPKIPATK(6).-;-.VVPIKHSANAGLSSSK(5)--NMSNPKIPATK(6).-	sp62;sp60;sp61	9	2	5	69(1);80(6);69(4);80(1);69(4);	175(1);82(6);82(4);82(1);82(4);	X							X
P05626	ATP4	Q12233	ATP20	15	No	Yes	manually curated	1	-.AKANSIINAIPGNNILTK(2)--ANLLSSKALYYGK(7).-	sp60;sp61;sp62	2	7	6	49(15);	22(15);			X			X				X			X
P07143	CYT1	P40215	NDE1	15	No	No	NA	1	-.RPGKLSDYIPGPYPNEQAAR(4)--AIADLAVGEAKYR(11).-	sp61;sp62	0	10	5	150(15);	515(15);			X			X				X			X
P33421	SDH3	Q00711	SDH1	15	No	No	NA	1	-.AAIAEEQILNKQR(11)--SADGKYHIIDHEYDCVVIGAGGAGLR(5).-	sp60;sp61;sp62	4	7	4	70(15);	45(15);			X			X			X				X
P53252	PIL1	Q12230	LSP1	15	Yes	Yes	manually curated AND high-throughput	3	-.APTASQLQNPPPPPSTTKGR(18)--EAAKQLSLWGADNDDDVSDVTDK(4).-;-.YKDPQSPK(2)--YKDPQSTK(2).-;-.DAAKQLSIWGLENDDDVSDITDK(4)--KNAAGNFGPELAR(1).-	sp61;sp62	0	9	6	29(2);159(11);84(2);	84(2);159(11);44(2);		X			X				X			X
P07251	ATP1	P0CS90	SSC1	14	No	No	NA	3	-.DNGKHALIVYDDLSK(4)--AQFETLTAPLVKR(12).-;-.IKGVSDEANLNETGR(2)--FKTETGIDLENDR(2).-;-.DNGKHALIVYDDLSK(4)--MPKVVETVK(3).-	sp60;sp61;sp62	6	4	4	299(12);54(1);299(1);	337(12);268(1);371(1);		X				X		X
P07257	QCR2	P37299	QCR10	14	No	Yes	manually curated	3	-.DAPTKISTLAVK(5)--AYTSHLSSK[527.11]TGLHFGR(1).-;-.DAPTKISTLAVK(5)--AYTSHLSSK[535.16]TGLHFGR(1).-;-.DAPTKISTLAVK(5)--AYTSHLSSK(1).-	sp61;sp62;sp60	3	3	8	27(1);27(1);27(12);	2(1);2(1);2(12);		X				X				X			X
P01097	INH1	P01098	STF1	13	Yes	Yes	high-throughput	3	-.GSGSEDSFVKR(10)--EQLAHVKEQLK(7).-;-.KIDSLENK(1)--AKEDYYAR(2).-;-.GSGSEDSFVKR(10)--AKEDYYAR(2).-	sp61;sp60;sp62	4	5	4	41(1);72(1);41(11);	64(1);47(1);47(11);	X							X
P04840	POR1	P16547	OM45	13	No	Yes	manually curated	8	-.SPPVYSDISR(1)--LLKNNTGDANTEEAAAR(3).-;-.SPPVYSDISR(1)--GWFGYNKGEQSEQQIAER(7).-;-.SPPVYSDISR(1)--VDNDKQALKDEAQK(5).-;-.SPPVYSDISR(1)--NASSEPSEAQKR(11).-;-.SPPVYSDISR(1)--AKDSSSQSIFNWGFSEAER(2).-;-.LNDKQTGLGLTQGWSNTNNLQTK(4)--LLKNNTGDANTEEAAAR(3).-;-.SPPV	sp60;sp61;sp62	4	8	1	2(4);2(2);2(2);2(1);2(1);65(1);2(1);2(1);	204(4);269(2);351(2);251(1);110(1);204(1);373(1);60(1);			X		X						X	X
P04840	POR1	P18239	PET9	12	Yes	Yes	manually curated	7	-.SPPVYSDISR(1)--KIVAAEGVGSLFK(1).-;-.SPPVYSDISR(1)--TLKSDGVAGLYR(3).-;-.SPPVYSDISR(1)--KYAGILDCFK(1).-;-.SPPVYSDISR(1)--YAGILDCFKR(9).-;-.DGPLSTNVEAKLNDK(11)--KYAGILDCFK(1).-;-.YLPDASSQVKAK(10)--TLKSDGVAGLYR(3).-;-.SPPVYSDISR(1)--LAADSKSSK(6).-	sp61;sp62	0	5	7	2(4);2(2);2(2);2(1);61(1);234(1);2(1);	274(4);182(2);66(2);75(1);66(1);182(1);160(1);			X		X			NA	NA	NA	NA	NA	NA	NA
P09624	LPD1	P20967	KGD1	12	Yes	Yes	high-throughput	4	-.LSTKVISAK(4)--HDLDKEINLGPGILPR(5).-;-.IGLEVDKR(7)--KDIDEHKK(1).-;-.LSTKVISAK(4)--FGLEGLESVVPGIKTLVDR(14).-;-.AKTNQDTEGFVK(2)--KDIDEHKK(1).-	sp60;sp62	6	0	6	267(6);324(3);267(2);421(1);	175(6);548(3);285(2);548(1);	X							X
P19414	ACO1	P46367	ALD4	12	No	No	NA	6	-.GHLENISNNYMIGAINAENKK(20)--LPNGLEYEQPTGLFINNKFVPSK(18).-;-.STVEVKVSPTSDR(6)--QNKTFEVINPSTEEEICHIYEGR(3).-;-.LAGITTVKGGTGK(8)--QNKTFEVINPSTEEEICHIYEGR(3).-;-.TTTDHISMAGPWLKYR(14)--QNKTFEVINPSTEEEICHIYEGR(3).-;-.LAGITTVKGGTGK(8)--IVKEEIFGPVVTVTK(3).-;-.DS	sp60	12	0	0	624(2);554(3);254(3);602(2);254(1);27(1);	52(2);60(3);60(3);60(2);419(1);377(1);	X							X
P19414	ACO1	Q08965	BMS1	12	No	No	NA	12	-.ILYGHLDDPHGQDIQRGVSYLKLRPDRVACQDATAQMAILQFMSAGLPQVAKPVTVHCDHLIQAQVGGEK(22)--DAVYIDIGK[535.16]KNEEPSFVPGQER(10).-;-.ILYGHLDDPHGQDIQRGVSYLKLRPDRVACQDATAQMAILQFMSAGLPQVAKPVTVHCDHLIQAQVGGEK(52)--DAVYIDIGK[535.16]KNEEPSFVPGQER(10).-;-.ILYGHLDDPHGQDIQRGVSYLKL	sp60	12	0	0	86(1);116(1);86(1);116(1);86(1);116(1);86(1);116(1);86(1);116(1);86(1);116(1);	378(1);378(1);377(1);377(1);377(1);377(1);378(1);378(1);377(1);377(1);377(1);377(1);	X							NA	NA	NA	NA	NA	NA	NA
O13525	COQ4	P41735	CAT5	11	No	Yes	manually curated	2	-.GELHNKNVDYAK(6)--GPSEEIKSLTSTIQQFR(7).-;-.GELHNKNVDYAK(6)--TDGTKGPSEEIK(5).-	sp62;sp60;sp61	2	2	7	55(1);55(10);	181(1);174(10);		X				X			X				X
P01097	INH1	Q12165	ATP16	11	No	Yes	manually curated	1	-.KIDSLENK(1)--KNVSSSDAR(1).-	sp60;sp61;sp62	3	5	3	72(11);	132(11);	X							NA	NA	NA	NA	NA	NA	NA
P04037	COX4	P0CS90	SSC1	11	No	Yes	high-throughput AND manually curated	1	-.LEGIDVFDTKPLDSSR(10)--QAIETANKADQLANDTENSLK(8).-	sp60;sp61;sp62	5	1	5	84(11);	561(11);				X				X
P07251	ATP1	P30902	ATP7	11	No	Yes	high-throughput	4	-.VVDALGNPIDGKGPIDAAGR(12)--SVLKNTSVIDK(4).-;-.IKGVSDEANLNETGR(2)--SVLKNTSVIDK(4).-;-.DNGKHALIVYDDLSK(4)--NTSVIDKIESYVK(7).-;-.DNGKHALIVYDDLSK(4)--SVLKNTSVIDK(4).-	sp60;sp61;sp62	4	5	2	155(5);54(3);299(2);299(1);	64(5);64(3);71(2);64(1);		X				X				X			X
P36112	MIC60	Q96VH5	MIC10	11	Yes	Yes	manually curated AND high-throughput	4	-.KILSNEQIYNR(1)--DSNKNGSSVSTILDTK(4).-;-.KILSNEQIYNR(1)--SEQAQTQQPAKSTPSK(11).-;-.KILSNEQIYNR(1)--SEQAQTQQPAK(1).-;-.KILSNEQIYNR(1)--STPSKDSNK(5).-	sp61;sp62	0	4	7	423(5);423(1);423(4);423(1);	21(5);12(1);2(4);17(1);			X			X				X			X
P07251	ATP1	P38077	ATP3	10	Yes	Yes	high-throughput	1	-.EVAAFAQFGSDLDASTKQTLVR(17)--HLNDQPNADIVTIGDKIK(16).-	sp61;sp62	0	4	6	452(10);	146(10);		X				X			X				X
P09624	LPD1	P19262	KGD2	10	Yes	Yes	high-throughput	6	-.LSTKVISAK(4)--TVSKAQEPPVASNSFTPFPR(4).-;-.LSTKVISAK(4)--DYTDISVAVATPKGLVTPVVR(13).-;-.IGLEVDKR(7)--ENSSEETASKK(10).-;-.LSTKVISAK(4)--ENSSEETASKK(10).-;-.IGLEVDKR(7)--KEVTEPK(1).-;-.LSTKVISAK(4)--KEVTEPK(1).-	sp60;sp62	2	0	8	267(1);267(2);324(2);267(3);324(1);267(1);	217(1);336(2);187(2);187(3);200(1);200(1);	X							X
P17558	PET123	Q03246	MRPS17	10	No	No	NA	1	-.SSDLTIMTLDKMMSQPLLR(11)--DHGVEDPLTLKK(11).-	sp60;sp61	5	5	0	158(10);	216(10);	X								X				X
P19414	ACO1	P25719	CPR3	10	No	No	NA	4	-.LYHKDLLSADK(4)--SIYGSKFADENFVK(6).-;-.TTTDHISMAGPWLKYR(14)--SIYGSKFADENFVK(6).-;-.SASIVKDAAAHGLK(6)--AIESYGTASGKPR(11).-;-.DSKVNQNLLEDHSFINYK(3)--AIESYGTASGKPR(11).-	sp60	10	0	0	320(3);602(4);398(1);27(2);	100(3);100(4);169(1);169(2);	X							X
P00127	QCR6	P00424	COX5A	9	No	No	NA	2	-.NTEEGKALVHHYEECAER(6)--SDEYLKSK(6).-;-.EHFKNTEEGK(4)--SDEYLKSK(6).-	sp60;sp61;sp62	2	2	5	92(5);86(4);	137(5);137(4);		X				X	X			X			X
P19414	ACO1	P38231	FMP23	9	No	No	NA	1	-.LAGITTVKGGTGK(8)--SNIPIHEYKQLPEDSNYIEK(9).-	sp60;sp62	8	0	1	254(9);	55(9);	X								X				X
P20967	KGD1	Q3E7A3	YJL133C-A	9	No	Yes	high-throughput	2	-.KDIDEHKK(1)--SPGNSFNSFKEYR(10).-;-.FGLEGLESVVPGIKTLVDR(14)--ENAKTYGPLSASLATR(4).-	sp62;sp60;sp61	3	3	3	548(1);285(8);	46(1);53(8);	X							X
P28241	IDH2	Q01519	COX12	9	No	No	NA	1	-.GPLATPIGKGHR(9)--ADQENSPLHTVGFDAR(1).-	sp60	9	0	0	109(9);	2(9);	X								X				X	X
P36112	MIC60	P43594	MIC19	9	Yes	Yes	manually curated AND high-throughput	4	-.ANEELLQAKHANEVGLLSITQVK(9)--ESDYVTKQNAEK(7).-;-.INNNNLPDVNIDKELSR(13)--GKPLNCYEEMEEFKK(2).-;-.KSCCDDGDCCSCK(1)--KTDNGSISIK(1).-;-.LAHLEEINSEVNDLSKSIDR(16)--KLTLFDQLELQK(1).-	sp61;sp62	0	4	5	264(3);352(1);370(3);311(2);	45(3);153(1);131(3);106(2);			X			X			X				X
P00128	QCR7	P07256	COR1	8	Yes	Yes	manually curated	2	-.EKDELDNIEVSK(2)--IDAITVKDVK(7).-;-.EKDELDNIEVSK(2)--KIDAITVK(1).-	sp60;sp61;sp62	5	1	2	117(4);117(4);	416(4);409(4);			X			X			X				X
P00830	ATP2	P46367	ALD4	8	No	No	NA	3	-.GEKVLDTGGPISVPVGR(3)--QNKTFEVINPSTEEEICHIYEGR(3).-;-.GEKVLDTGGPISVPVGR(3)--LPNGLEYEQPTGLFINNKFVPSK(18).-;-.GEKVLDTGGPISVPVGR(3)--ILKYVDIGK(3).-	sp60;sp61;sp62	4	2	2	108(6);108(1);108(1);	60(6);52(1);377(1);		X				X		X
P07143	CYT1	P08067	RIP1	8	Yes	No	NA	3	-.NMAEEFEYDDEPDEQGNPKK(19)--VEVNLAAIPLGKNVVVK(12).-;-.NM[15.99]AEEFEYDDEPDEQGNPKK(19)--VEVNLAAIPLGKNVVVK(12).-;-.RPGKLSDYIPGPYPNEQAAR(4)--VEVNLAAIPLGKNVVVK(12).-	sp61;sp62	0	3	5	145(2);145(4);150(2);	105(2);105(4);105(2);			X			X			X				X
P18239	PET9	P40215	NDE1	8	Yes	Yes	manually curated	4	-.KYAGILDCFK(1)--VILQKVAPTTGVVAK(5).-;-.LAADSKSSK(6)--VILQKVAPTTGVVAK(5).-;-.TPLPPAPAPKK(10)--MTHAKDDSEVAR(5).-;-.TLKSDGVAGLYR(3)--VILQKVAPTTGVVAK(5).-	sp61;sp62	0	6	2	66(2);160(3);18(2);182(1);	50(2);50(3);467(2);50(1);	NA	NA	NA	NA	NA	NA	NA			X			X
P21306	ATP15	Q12165	ATP16	8	Yes	No	NA	2	-.SSLKTELQTASVLNR(4)--IGVLANHVPTVEQLLPGVVEVMEGSNSKK(28).-;-.SSLKTELQTASVLNR(4)--IGVLANHVPTVEQLLPGVVEVM[15.99]EGSNSKK(28).-	sp61;sp62	0	7	1	27(7);27(1);	88(7);88(1);	X							NA	NA	NA	NA	NA	NA	NA
P36516	MRPL3	Q02204	MRPL13	8	No	No	NA	2	-.YKEYYQGLK(2)--EIQKLEDDATR(4).-;-.YKEYYQGLK(2)--KALETAR(1).-	sp60;sp62	2	0	6	74(3);74(5);	248(3);256(5);		X				X		X
P42949	PAM16	Q01852	TIM44	8	Yes	Yes	manually curated	1	-.QAASQSVKQGATNASR(8)--GVEIVSAKLLAPQDIPVLVVGCR(8).-	sp61;sp62	0	5	3	34(8);	355(8);		X				X			X				X
P46367	ALD4	Q04217	ECM16	8	No	No	NA	2	-.IVKEEIFGPVVTVTK(3)--KLQELFTPK(1).-;-.QNKTFEVINPSTEEEICHIYEGR(3)--KLQELFTPK(1).-	sp60;sp61;sp62	2	1	5	419(6);60(2);	77(6);77(2);	X							NA	NA	NA	NA	NA	NA	NA
O60200	MDM35	Q04006	UPS3	7	Yes	Yes	manually curated	1	-.EEAPFENGGKLK(10)--ELKEHGDVLLTER(3).-	sp60;sp61;sp62	1	4	2	80(7);	44(7);	X						X		X				X
P00044	CYC1	P04840	POR1	7	No	No	NA	1	-.GGPHKVGPNLHGIFGR(5)--SPPVYSDISR(1).-	sp61;sp62	0	3	4	33(7);	2(7);	X						X			X		X
P00044	CYC1	P36060	MCR1	7	No	No	NA	1	-.HSGQAEGYSYTDANIKK(16)--VNLLYGNKTPQDILLR(8).-	sp60;sp61;sp62	2	3	2	60(7);	198(7);	X						X				X	X		X
P04840	POR1	P23641	MIR1	7	Yes	No	NA	3	-.SPPVYSDISR(1)--KFFIDNLGYDTASR(1).-;-.SPPVYSDISR(1)--ILKEEGIGSFYSGFTPILFK(3).-;-.SPPVYSDISR(1)--FALAGAIGCGSTHSSMVPIDVVKTR(23).-	sp61;sp62	0	4	3	2(5);2(1);2(1);	99(5);162(1);42(1);			X		X					X			X
P07213	TOM70	P36060	MCR1	7	No	Yes	manually curated	3	-.DSQKETEGAK(4)--VNLLYGNKTPQDILLR(8).-;-.ALELKPDYSKVLLR(10)--VNLLYGNKTPQDILLR(8).-;-.KSTAPSNPPIYPVSSNGEPDFSNK(1)--VNLLYGNKTPQDILLR(8).-	sp62;sp61	0	2	5	57(1);167(1);64(5);	198(1);198(1);198(5);			X		X						X	X		X
P07251	ATP1	Q12349	ATP14	7	No	Yes	high-throughput	1	-.VVDALGNPIDGKGPIDAAGR(12)--LAPSTLQDAEGNVKPWNPPQKPNLPELELQGPEALK(14).-	sp61;sp62	0	6	1	155(7);	61(7);		X				X			X				X
P07257	QCR2	P07342	ILV2	7	No	No	NA	2	-.TAFKPHELTESVLPAAR(4)--EFVSTKGPVLLEVEVDK(6).-;-.TAFKPHELTESVLPAAR(4)--KEYPYAYMEETPGSK(1).-	sp60	7	0	0	115(3);115(4);	636(3);456(4);		X				X			X				X
P07257	QCR2	P32340	NDI1	7	No	No	NA	2	-.TAFKPHELTESVLPAAR(4)--DKIDLLFEENNFKPFK(13).-;-.TAFKPHELTESVLPAAR(4)--IDLLFEENNFKPFK(11).-	sp61;sp62	0	5	2	115(3);115(4);	437(3);437(4);		X				X				X			X
P09624	LPD1	P32473	PDB1	7	Yes	Yes	high-throughput	2	-.AKTNQDTEGFVK(2)--KYGVSAEVINLR(1).-;-.AKTNQDTEGFVK(2)--SIRPLDTEAIIKTVK(12).-	sp60;sp62	2	0	5	421(6);421(1);	264(6);287(1);	X							X
P21801	SDH2	P33421	SDH3	7	No	No	NA	1	-.SSFPKDGTEVLQSIEDR(5)--AAIAEEQILNKQR(11).-	sp61;sp62	0	4	3	158(7);	70(7);		X				X				X			X
P25374	NFS1	Q6Q560	ISD11	7	Yes	Yes	manually curated AND high-throughput	2	-.KEFDNDQAHIK(1)--KNM[15.99]NQQDPK(1).-;-.KEFDNDQAHIK(1)--KNMNQQDPK(1).-	sp60;sp62	5	0	2	354(5);354(2);	45(5);45(2);		X				X		X
P32340	NDI1	Q00711	SDH1	7	No	No	NA	1	-.TAVAKVEEK(5)--YAPTAKDLACR(6).-	sp61;sp62	0	4	3	308(7);	326(7);			X			X			X				X
P32902	MRP4	P47150	RSM7	7	Yes	Yes	high-throughput AND manually curated	1	-.SELKSLSQVPEDEILPELK(4)--IKPTAEQLAQWEALK(2).-	sp60;sp61	4	3	0	59(7);	89(7);		X				X					X
P38345	SDH8	Q08230	SDH5	7	Yes	No	NA	3	-.TGEVGGPKQDPLR(8)--NFKTSPLPDK(3).-;-.TIPEFEGDVNPKTGEVGGPK(12)--NFKTSPLPDK(3).-;-.NDIGSFSPEFSKTIPEFEGDVNPK(12)--NFKTSPLPDK(3).-	sp60	7	0	0	120(2);112(2);100(3);	124(2);124(2);124(3);	X							X
P00044	CYC1	P40215	NDE1	6	No	No	NA	2	-.HSGQAEGYSYTDANIKK(16)--AASLSPKDPER(7).-;-.HSGQAEGYSYTDANIKK(16)--LKNQIVK(2).-	sp61;sp62	0	3	3	60(5);60(1);	267(5);476(1);	X						X			X			X
P00128	QCR7	P32340	NDI1	6	No	No	NA	3	-.IGDYILKSPVLSK(7)--NFDKMAQIPNFQK(4).-;-.IGDYILKSPVLSK(7)--DKIDLLFEENNFKPFK(13).-;-.IGDYILKSPVLSK(7)--KYNVSIISPR(1).-	sp61;sp62	0	3	3	17(1);17(1);17(4);	409(1);437(1);76(4);			X			X				X			X
P01097	INH1	P38077	ATP3	6	No	Yes	manually curated	1	-.GSGSEDSFVKR(10)--HLNDQPNADIVTIGDKIK(16).-	sp60;sp61;sp62	1	1	4	41(6);	146(6);	X								X				X
P07143	CYT1	P18239	PET9	6	Yes	Yes	manually curated	2	-.KFVFNPPKPR(1)--TLKSDGVAGLYR(3).-;-.KFVFNPPKPR(1)--LAADSKSSK(6).-	sp61;sp62	0	4	2	299(1);299(5);	182(1);160(5);			X			X		NA	NA	NA	NA	NA	NA	NA
P07256	COR1	P18239	PET9	6	Yes	Yes	manually curated	2	-.KIDAITVK(1)--LAADSKSSK(6).-;-.KIDAITVK(1)--TLKSDGVAGLYR(3).-	sp61;sp62	0	1	5	409(5);409(1);	160(5);182(1);		X				X		NA	NA	NA	NA	NA	NA	NA
P07256	COR1	P21801	SDH2	6	No	No	NA	2	-.KIDAITVK(1)--SSFPKDGTEVLQSIEDR(5).-;-.KIDAITVK(1)--DQATKTR(5).-	sp61;sp62	0	3	3	409(4);409(2);	158(4);221(2);		X				X			X				X
P16451	PDX1	P32473	PDB1	6	Yes	Yes	high-throughput	3	-.KATVTPIK(1)--KYGVSAEVINLR(1).-;-.KPSADSTEATQQHLK(1)--KYGVSAEVINLR(1).-;-.SIEIKKPSADSTEATQQHLK(5)--KYGVSAEVINLR(1).-	sp62;sp60	2	0	4	150(1);135(4);134(1);	264(1);264(4);264(1);		X				X		X
P18239	PET9	P21801	SDH2	6	Yes	Yes	manually curated	2	-.TLKSDGVAGLYR(3)--NTLACICKIDQNESK(8).-;-.LAADSKSSK(6)--DQATKTR(5).-	sp61;sp62	0	3	3	182(3);160(3);	110(3);221(3);	NA	NA	NA	NA	NA	NA	NA		X				X
P18239	PET9	P32340	NDI1	6	No	No	NA	1	-.LAADSKSSK(6)--KLSSYAQSHLENTSIK(1).-	sp61;sp62	0	3	3	160(6);	284(6);	NA	NA	NA	NA	NA	NA	NA			X			X
P40215	NDE1	Q01519	COX12	6	No	No	NA	2	-.AIADLAVGEAKYR(11)--ADQENSPLHTVGFDAR(1).-;-.AASLSPKDPER(7)--ADQENSPLHTVGFDAR(1).-	sp61;sp62	0	4	2	515(2);267(4);	2(2);2(4);			X			X			X				X	X
P53299	TIM13	P57744	TIM8	6	Yes	Yes	manually curated	4	-.EAATTAKTTPNPIAK(7)--KCVESVNDSNLSSQEEQCLSNCVNR(1).-;-.GLSSIFGGGAPSQQK(1)--KCVESVNDSNLSSQEEQCLSNCVNR(1).-;-.GLSSIFGGGAPSQQK(1)--KEIATFLEGENSK(1).-;-.ELKNQIAQELAVANATELVNK(3)--KEIATFLEGENSK(1).-	sp60;sp61;sp62	3	1	2	23(1);2(1);2(1);34(3);	47(1);47(1);18(1);18(3);	X						X	X						X
P00044	CYC1	P00127	QCR6	5	No	No	NA	1	-.HSGQAEGYSYTDANIKK(16)--NTEEGKALVHHYEECAER(6).-	sp61;sp62	0	3	2	60(5);	92(5);	X						X		X				X	X
P01098	STF1	P38077	ATP3	5	No	No	NA	2	-.AKEDYYAR(2)--HLNDQPNADIVTIGDKIK(16).-;-.AKEDYYAR(2)--LSKAEK(3).-	sp62	0	0	5	47(4);47(1);	146(4);66(1);	X								X				X
P0CS90	SSC1	P38523	MGE1	5	Yes	Yes	manually curated	3	-.VPKIIENAEGSR(3)--AKDFALQK(2).-;-.VPKIIENAEGSR(3)--NLQQVTKK(7).-;-.KSQIFSTAAAGQTSVEIR(1)--NLQQVTKK(7).-	sp60;sp61	4	1	0	53(1);53(3);445(1);	110(1);103(3);103(1);	X							X
P16622	HEM15	P21801	SDH2	5	No	No	NA	1	-.KWSEYQATEVCK(1)--SSFPKDGTEVLQSIEDR(5).-	sp61;sp62	0	2	3	106(5);	158(5);		X				X			X				X
P25573	MGR1	Q04472	MGR3	5	No	Yes	manually curated	1	-.LHFLASSGDSISAPVKK(16)--SLEINKDIESGK(6).-	sp61;sp62	0	3	2	336(5);	218(5);			X			X				X			X
P25719	CPR3	P46367	ALD4	5	No	No	NA	3	-.SIYGSKFADENFVK(6)--QNKTFEVINPSTEEEICHIYEGR(3).-;-.AIESYGTASGKPR(11)--LPNGLEYEQPTGLFINNKFVPSK(18).-;-.AIESYGTASGKPR(11)--QNKTFEVINPSTEEEICHIYEGR(3).-	sp60	5	0	0	100(2);169(1);169(2);	60(2);52(1);60(2);	X							X
P30902	ATP7	Q12349	ATP14	5	No	Yes	high-throughput	3	-.IDASKQLQVIESFEK(5)--LAPSTLQDAEGNVKPWNPPQKPNLPELELQGPEALK(21).-;-.NTSVIDKIESYVK(7)--LAPSTLQDAEGNVKPWNPPQKPNLPELELQGPEALK(14).-;-.NTSVIDKIESYVK(7)--LAPSTLQDAEGNVKPWNPPQKPNLPELELQGPEALK(21).-	sp61;sp62	0	2	3	88(3);71(1);71(1);	68(3);61(1);68(1);			X			X			X				X
P32902	MRP4	P33759	MRPS5	5	Yes	Yes	manually curated AND high-throughput	2	-.ALSPNETSKQVKPDLLVVLNPTENR(12)--SADVAAGLHKQTGVDPDYITR(10).-;-.ALSPNETSKQVKPDLLVVLNPTENR(9)--SADVAAGLHKQTGVDPDYITR(10).-	sp60;sp62	3	0	2	316(4);313(1);	131(4);131(1);		X				X			X				X
P33759	MRPS5	Q03430	RSM28	5	No	No	NA	1	-.SKSADVAAGLHK(2)--KAPQQQLQK(1).-	sp60	5	0	0	121(5);	182(5);		X				X				X			X
P36528	MRPL17	P36531	MRPL36	5	No	No	NA	2	-.LSDDSTVAFSNNQKEQSK(14)--SQYPKGEIR(5).-;-.GTVAEHKFLSLQK(7)--SQYPKGEIR(5).-	sp60;sp62	1	0	4	129(2);78(3);	65(2);65(3);		X				X		X
P36532	MRPL37	P53875	MRPL19	5	Yes	Yes	high-throughput	1	-.SGKDAVALEDK(3)--HVYEIAKIK(7).-	sp62	0	0	5	45(5);	125(5);	X								X				X
P38172	MRX3	P40215	NDE1	5	No	No	NA	1	-.KCIIEGHLEQFPLEVSSR(1)--AIADLAVGEAKYR(11).-	sp61;sp62	0	3	2	207(5);	515(5);		X				X				X			X
P40364	MPM1	P46367	ALD4	5	No	No	NA	2	-.GQSAWTTQGIWKCLVPSK(12)--FVPSKQNKTFEVINPSTEEEICHIYEGR(8).-;-.GQSAWTTQGIWKCLVPSK(12)--FVPSKQNKTFEVINPSTEEEICHIYEGR(5).-	sp61;sp62	0	2	3	96(2);96(3);	60(2);57(3);	X						X	X
P43557	FMP32	Q05867	YLR283W	5	No	No	NA	1	-.EKLTQLSYQQR(2)--FSEDFITQGNGLKPTTSQNQLDTIK(13).-	sp61;sp62	0	3	2	78(5);	94(5);			X			X				X			X
P43594	MIC19	Q12287	COX17	5	No	No	NA	1	-.KFEDTLNNSLLSDDDKDAVDGISSSSLNNQIESLNKK(36)--DTCILFNGQDSEKCK(13).-	sp61;sp62	0	1	4	105(5);	46(5);		X				X		X						X
A5Z2X5	YPR010C-A	Q01519	COX12	4	No	No	NA	1	-.LTGNPELSSLDEVLAKDKD(16)--ADQENSPLHTVGFDAR(1).-	sp61;sp62	0	2	2	69(4);	2(4);		X				X			X				X	X
O60200	MDM35	Q01519	COX12	4	No	No	NA	2	-.GKSVENECSK(2)--ADQENSPLHTVGFDAR(1).-;-.QGIKPALDEAR(4)--ADQENSPLHTVGFDAR(1).-	sp60	4	0	0	36(2);63(2);	2(2);2(2);	X						X		X				X	X
P00127	QCR6	Q01519	COX12	4	No	No	NA	2	-.EHFKNTEEGK(4)--ADQENSPLHTVGFDAR(1).-;-.VKIQQQQPGYADLEHK(2)--ADQENSPLHTVGFDAR(1).-	sp60	4	0	0	86(1);106(3);	2(1);2(3);		X				X	X		X				X	X
P00424	COX5A	P04037	COX4	4	Yes	Yes	high-throughput AND manually curated	2	-.QKLPWAQLTEPEK(2)--KGTMKDPIIIESYDDYR(5).-;-.QKLPWAQLTEPEK(2)--GTMKDPIIIESYDDYR(4).-	sp61	0	4	0	58(3);58(1);	95(3);95(1);			X			X					X
P00424	COX5A	P07255	COX9	4	No	Yes	high-throughput	1	-.SDEYLKSK(6)--EKFYAELAER(2).-	sp61;sp62	0	1	3	137(4);	46(4);			X			X				X			X
P00427	COX6	P53077	MTC3	4	No	No	NA	2	-.QELGVPLKEELFPSSS(8)--HIPLEETKAAYFLSYGPCGGR(8).-;-.QELGVPLKEELFPSSS(8)--SKGNEWNVGYTGMR(2).-	sp61	0	4	0	140(2);140(2);	64(2);79(2);				X						X			X
P00830	ATP2	P0CS90	SSC1	4	No	No	NA	2	-.GEKVLDTGGPISVPVGR(3)--FKTETGIDLENDR(2).-;-.GEKVLDTGGPISVPVGR(3)--AQFETLTAPLVKR(12).-	sp60;sp61;sp62	1	1	2	108(2);108(2);	268(2);337(2);		X				X		X
P00927	ILV1	P19882	HSP60	4	Yes	Yes	high-throughput	1	-.NHGADIGKVLAGISVPPR(8)--NVLIEQPFGPPKITK(12).-	sp60	4	0	0	535(4);	69(4);		X				X		X
P04037	COX4	P32898	CYM1	4	No	No	NA	1	-.LEGIDVFDTKPLDSSR(10)--LEHKNITDPESNIVFK(4).-	sp60	4	0	0	84(4);	167(4);				X				X
P05626	ATP4	Q12349	ATP14	4	No	Yes	manually curated	2	-.VELAHEAKAVLDSWVR(8)--LAPSTLQDAEGNVKPWNPPQKPNLPELELQGPEALK(14).-;-.ETVELESEAFELKQK(13)--LAPSTLQDAEGNVKPWNPPQKPNLPELELQGPEALK(14).-	sp61;sp62	0	2	2	186(2);176(2);	61(2);61(2);			X			X			X				X
P07251	ATP1	P46367	ALD4	4	No	No	NA	2	-.DNGKHALIVYDDLSK(4)--ILKYVDIGK(3).-;-.DNGKHALIVYDDLSK(4)--GYFIKPTVFGDVK(5).-	sp61;sp62	0	1	3	299(3);299(1);	377(3);404(1);		X				X		X
P07251	ATP1	Q12032	AIM41	4	No	No	NA	2	-.DNGKHALIVYDDLSK(4)--TSPTAIKNSIVK(7).-;-.SVHEPVQTGLKAVDALVPIGR(11)--TAIRNMLSAIKNK(11).-	sp61	0	4	0	299(2);188(2);	173(2);59(2);		X				X		X
P0CS90	SSC1	P19414	ACO1	4	No	No	NA	3	-.AQFETLTAPLVKR(12)--DSKVNQNLLEDHSFINYK(3).-;-.AQFETLTAPLVKR(12)--STVEVKVSPTSDR(6).-;-.AQFETLTAPLVKR(12)--LYHKDLLSADK(4).-	sp60;sp62	3	0	1	337(1);337(2);337(1);	27(1);554(2);320(1);	X							X
P16547	OM45	Q01519	COX12	4	No	No	NA	2	-.DFNELSDKLDQQER(8)--ADQENSPLHTVGFDAR(1).-;-.LLKNNTGDANTEEAAAR(3)--ADQENSPLHTVGFDAR(1).-	sp62;sp61	0	1	3	188(2);204(2);	2(2);2(2);				X	X				X				X	X
P16622	HEM15	P18239	PET9	4	Yes	Yes	manually curated	2	-.SNDPVKDLSLVFGNHEST(6)--LAADSKSSK(6).-;-.SNDPVKDLSLVFGNHEST(6)--TLKSDGVAGLYR(3).-	sp61;sp62	0	2	2	381(2);381(2);	160(2);182(2);		X				X		NA	NA	NA	NA	NA	NA	NA
P17505	MDH1	Q01519	COX12	4	No	No	NA	3	-.IQFGGDEVVKAK(10)--ADQENSPLHTVGFDAR(1).-;-.LYDLKGAK(5)--ADQENSPLHTVGFDAR(1).-;-.IHPIGELSSEEEEMLQKCK(17)--ADQENSPLHTVGFDAR(1).-	sp60	4	0	0	233(2);52(1);315(1);	2(2);2(1);2(1);	X								X				X	X
P18239	PET9	P32191	GUT2	4	No	No	NA	3	-.KEEGYAK(1)--KGSATQGVVR(1).-;-.TPLPPAPAPKK(10)--KGSATQGVVR(1).-;-.KYAGILDCFK(1)--KGSATQGVVR(1).-	sp61;sp62	0	2	2	119(2);18(1);66(1);	434(2);434(1);434(1);	NA	NA	NA	NA	NA	NA	NA		X			X	X	X
P25719	CPR3	Q01519	COX12	4	No	No	NA	2	-.SIYGSKFADENFVK(6)--ADQENSPLHTVGFDAR(1).-;-.AIESYGTASGKPR(11)--ADQENSPLHTVGFDAR(1).-	sp60	4	0	0	100(2);169(2);	2(2);2(2);	X								X				X	X
P33421	SDH3	P40215	NDE1	4	No	No	NA	1	-.AAIAEEQILNKQR(11)--VILQKVAPTTGVVAK(5).-	sp61;sp62	0	2	2	70(4);	50(4);			X			X				X			X
P33759	MRPS5	Q03201	RSM10	4	Yes	Yes	high-throughput	1	-.SIKLAQQTIPEDTK(3)--NDDKAQTSAVGQK(4).-	sp60;sp62	3	0	1	34(4);	177(4);		X				X			X				X
P38341	MIC12	Q96VH5	MIC10	4	Yes	Yes	manually curated	2	-.KEVVPGETR(1)--SEQAQTQQPAK(1).-;-.KEVVPGETR(1)--STPSKDSNK(5).-	sp61;sp62	0	1	3	56(3);56(1);	2(3);17(1);			X			X				X			X
P47150	RSM7	Q01163	RSM23	4	Yes	Yes	high-throughput	2	-.GTSSAFEKR(8)--KSSSVSSYSSAK(1).-;-.DQIHKTAIAHR(5)--KSSSVSSYSSAK(1).-	sp60	4	0	0	229(3);235(1);	38(3);38(1);				X					X				X
P51998	YML6	Q02204	MRPL13	4	Yes	Yes	high-throughput	2	-.SGKLFVIGGEK(3)--DKITSDNQLDDMILQATEK(2).-;-.SGKLFVIGGEK(3)--EKILPSANDPK(2).-	sp60;sp62	3	0	1	164(2);164(2);	122(2);192(2);		X				X		X
A5Z2X5	YPR010C-A	P18239	PET9	3	No	No	NA	2	-.KTSGGYK(1)--LAADSKSSK(6).-;-.KTSGGYK(1)--KEEGYAK(1).-	sp61;sp62	0	2	1	13(2);13(1);	160(2);119(1);		X				X		NA	NA	NA	NA	NA	NA	NA
P00044	CYC1	P00175	CYB2	3	No	No	NA	2	-.HSGQAEGYSYTDANIKK(16)--LGPLQGSMPPELVCPPYAPGETKEDIAR(23).-;-.HSGQAEGYSYTDANIKK(16)--LGPLQGSM[15.99]PPELVCPPYAPGETKEDIAR(23).-	sp60	3	0	0	60(2);60(1);	183(2);183(1);	X						X	X						X
P00044	CYC1	Q01519	COX12	3	No	No	NA	1	-.HSGQAEGYSYTDANIKK(16)--ADQENSPLHTVGFDAR(1).-	sp61	0	3	0	60(3);	2(3);	X						X		X				X	X
P00427	COX6	P19414	ACO1	3	No	No	NA	1	-.AYLDELKDVR(7)--TTTDHISMAGPWLKYR(14).-	sp60	3	0	0	129(3);	602(3);				X				X
P00830	ATP2	P30902	ATP7	3	No	Yes	manually curated AND high-throughput	1	-.GEKVLDTGGPISVPVGR(3)--NTSVIDKIESYVK(7).-	sp61;sp62	0	2	1	108(3);	71(3);		X				X				X			X
P02992	TUF1	P46367	ALD4	3	No	No	NA	2	-.KELDSAMAGDNAGVLLR(1)--QNKTFEVINPSTEEEICHIYEGR(3).-;-.KGEELEIVGHNSTPLK(1)--ILKYVDIGK(3).-	sp60	3	0	0	303(2);277(1);	60(2);377(1);	X							X
P04037	COX4	P28241	IDH2	3	No	Yes	high-throughput	2	-.GTMKDPIIIESYDDYR(4)--GPLATPIGKGHR(9).-;-.GTM[15.99]KDPIIIESYDDYR(4)--GPLATPIGKGHR(9).-	sp60	3	0	0	95(2);95(1);	109(2);109(1);				X				X
P04840	POR1	P07251	ATP1	3	No	No	NA	2	-.SPPVYSDISR(1)--DNGKHALIVYDDLSK(4).-;-.SPPVYSDISR(1)--AQVKAPGILPR(4).-	sp62	0	0	3	2(2);2(1);	299(2);169(1);			X		X				X				X
P04840	POR1	P0CS90	SSC1	3	No	No	NA	2	-.SPPVYSDISR(1)--FKTETGIDLENDR(2).-;-.SPPVYSDISR(1)--NTTIPTKK(7).-	sp61;sp62	0	1	2	2(2);2(1);	268(2);444(1);			X		X			X
P04840	POR1	P40215	NDE1	3	No	No	NA	1	-.SPPVYSDISR(1)--AASLSPKDPER(7).-	sp61;sp62	0	2	1	2(3);	267(3);			X		X					X			X
P04840	POR1	Q00711	SDH1	3	No	No	NA	2	-.SPPVYSDISR(1)--YAPTAKDLACR(6).-;-.SPPVYSDISR(1)--AFGGQTKEYGK(7).-	sp61;sp62	0	1	2	2(1);2(2);	326(1);169(2);			X		X				X				X
P07251	ATP1	P19414	ACO1	3	No	No	NA	1	-.DNGKHALIVYDDLSK(4)--LYHKDLLSADK(4).-	sp61;sp62	0	1	2	299(3);	320(3);		X				X		X
P09457	ATP5	P16387	PDA1	3	No	No	NA	1	-.IEKALSASK(3)--SKNDPIAGLK(2).-	sp62	0	0	3	156(3);	333(3);		X				X		X
P0CS90	SSC1	P32335	MSS51	3	Yes	Yes	manually curated AND high-throughput	1	-.ADQLANDTENSLKEFEGK(13)--YGKEMDVLMEPVR(3).-	sp60;sp61	2	1	0	574(3);	387(3);	X								X				X
P0CS90	SSC1	P46367	ALD4	3	No	No	NA	2	-.AQFETLTAPLVKR(12)--QNKTFEVINPSTEEEICHIYEGR(3).-;-.AQFETLTAPLVKR(12)--IVKEEIFGPVVTVTK(3).-	sp60	3	0	0	337(2);337(1);	60(2);419(1);	X							X
P17505	MDH1	P46367	ALD4	3	No	No	NA	2	-.NIEKGVNFVASK(4)--QNKTFEVINPSTEEEICHIYEGR(3).-;-.GAKGVATDLSHIPTNSVVK(3)--ILKYVDIGK(3).-	sp60	3	0	0	326(1);55(2);	60(1);377(2);	X							X
P19516	COX11	Q02771	PET117	3	No	No	NA	2	-.AHYGDGTAVSDSKK(13)--KYETMQPLSGEVVTK(1).-;-.AHYGDGTAVSDSKK(13)--KYETM[15.99]QPLSGEVVTK(1).-	sp61;sp62	0	2	1	267(2);267(1);	83(2);83(1);			X			X	X		X				X
P19882	HSP60	P25605	ILV6	3	No	No	NA	1	-.NVLIEQPFGPPKITK(12)--EKQFHPANLPASEVLR(2).-	sp60	3	0	0	69(3);	202(3);	X								X				X
P21801	SDH2	P81450	ATP18	3	No	No	NA	1	-.NTLACICKIDQNESK(8)--AADLSSNTKEFINDPR(9).-	sp62	0	0	3	110(3);	38(3);		X				X				X			X
P25719	CPR3	P28241	IDH2	3	No	No	NA	2	-.AIESYGTASGKPR(11)--YTGKPNPSTGK(4).-;-.SIYGSKFADENFVK(6)--GPLATPIGKGHR(9).-	sp60	3	0	0	169(2);100(1);	29(2);109(1);	X							X
P30902	ATP7	P38300	MBA1	3	No	No	NA	1	-.WDVPGYKDR(7)--LIKVNQQTK(3).-	sp61	0	3	0	165(3);	206(3);			X			X				X			X
P32191	GUT2	P32799	COX13	3	No	No	NA	1	-.KGSATQGVVR(1)--EHLKHVPDSEWPR(4).-	sp61	0	3	0	434(3);	85(3);		X			X	X	X		X				X
P32191	GUT2	P40215	NDE1	3	No	No	NA	1	-.KGSATQGVVR(1)--SSAKNNDYDLDLK(4).-	sp61	0	3	0	434(3);	205(3);		X			X	X	X			X			X
P32335	MSS51	P39987	ECM10	3	Yes	Yes	high-throughput	1	-.YGKEMDVLMEPVR(3)--ADQLANDTENSIKEFEGK(13).-	sp60;sp61	2	1	0	387(3);	571(3);		X				X			X				X
P33893	PET112	P53260	GTF1	3	Yes	Yes	manually curated	2	-.SKETTIDYR(2)--LEPPSAEAVKK(10).-;-.SKETTIDYR(2)--EGLLKNR(5).-	sp60;sp62	1	0	2	292(2);292(1);	75(2);180(1);				X							X
P40033	RSM18	P40496	RSM25	3	Yes	Yes	high-throughput	1	-.KYQANK(1)--KVVEETELM[15.99]AAR(1).-	sp60;sp62	1	0	2	70(3);	223(3);	X							X
Q00711	SDH1	Q08230	SDH5	3	Yes	Yes	manually curated	3	-.TENGKIYQR(5)--NFKTSPLPDK(3).-;-.DHM[15.99]YLQLSHLPPEVLKER(16)--NFKTSPLPDK(3).-;-.DHMYLQLSHLPPEVLKER(16)--NFKTSPLPDK(3).-	sp60	3	0	0	158(1);368(1);368(1);	124(1);124(1);124(1);		X				X		X
O74700	TIM9	P87108	TIM10	2	Yes	Yes	manually curated	2	-.LTNKEQTCIMK(4)--CINTSYSEGELNKNESSCLDR(13).-;-.FLKHSER(3)--MGQSFNAAGKF(10).-	sp60;sp61	1	1	0	51(1);65(1);	56(1);92(1);	X						X	X						X
O74700	TIM9	Q01519	COX12	2	No	No	NA	1	-.LTNKEQTCIMK(4)--ADQENSPLHTVGFDAR(1).-	sp60	2	0	0	51(2);	2(2);	X						X		X				X	X
P00044	CYC1	P08067	RIP1	2	No	No	NA	1	-.HSGQAEGYSYTDANIKK(16)--VEVNLAAIPLGKNVVVK(12).-	sp61;sp62	0	1	1	60(2);	105(2);	X						X		X				X
P00044	CYC1	P18239	PET9	2	Yes	Yes	manually curated	1	-.DRNDLITYLKK(10)--KIVAAEGVGSLFK(1).-	sp61	0	2	0	105(2);	274(2);	X						X	NA	NA	NA	NA	NA	NA	NA
P00424	COX5A	P04840	POR1	2	No	No	NA	1	-.SKNANPWGGYSQVQSK(2)--SPPVYSDISR(1).-	sp61	0	2	0	139(2);	2(2);			X			X				X		X
P00424	COX5A	P32799	COX13	2	No	No	NA	1	-.SKNANPWGGYSQVQSK(2)--EHLKHVPDSEWPR(4).-	sp61	0	2	0	139(2);	85(2);			X			X			X				X
P00427	COX6	P02992	TUF1	2	No	No	NA	1	-.VENEDQYKAYLDELK(8)--KELDSAMAGDNAGVLLR(1).-	sp60	2	0	0	122(2);	303(2);				X				X
P00830	ATP2	P01097	INH1	2	No	Yes	manually curated	2	-.LKDTVASFK(2)--IDSLENKIDSMTK(7).-;-.LKDTVASFK(2)--KIDSLENK(1).-	sp61;sp62	0	1	1	468(1);468(1);	79(1);72(1);		X				X		X
P00830	ATP2	P25719	CPR3	2	No	No	NA	1	-.GEKVLDTGGPISVPVGR(3)--SIYGSKFADENFVK(6).-	sp62	0	0	2	108(2);	100(2);		X				X		X
P01098	STF1	P07251	ATP1	2	No	No	NA	1	-.AKEDYYAR(2)--DNGKHALIVYDDLSK(4).-	sp62	0	0	2	47(2);	299(2);	X								X				X
P04840	POR1	P18238	AAC3	2	No	No	NA	1	-.SPPVYSDISR(1)--YFPTQALNFAFKDK(12).-	sp61	0	2	0	2(2);	97(2);			X		X			NA	NA	NA	NA	NA	NA	NA
P04840	POR1	P23644	TOM40	2	No	Yes	manually curated	1	-.SPPVYSDISR(1)--GTLDSNGKVACFLER(8).-	sp61;sp62	0	1	1	2(2);	323(2);			X		X					X		X
P05626	ATP4	P18239	PET9	2	No	Yes	manually curated	2	-.NKHVEAVK(2)--TLKSDGVAGLYR(3).-;-.NKHVEAVK(2)--LAADSKSSK(6).-	sp62	0	0	2	133(1);133(1);	182(1);160(1);			X			X		NA	NA	NA	NA	NA	NA	NA
P07143	CYT1	P07256	COR1	2	Yes	Yes	manually curated	1	-.FVFNPPKPR(7)--SVLKQVQDFEENDHPNR(4).-	sp61	0	2	0	306(2);	146(2);			X			X			X				X
P07213	TOM70	P47008	SFH5	2	No	No	NA	1	-.DKGNQFFR(2)--ELFQNVDKFVR(8).-	sp61;sp62	0	1	1	105(2);	143(2);			X		X						X
P07251	ATP1	P40053	AIM9	2	No	No	NA	1	-.EKGELSKELLASLK(7)--FPLNYSKEDIER(7).-	sp62	0	0	2	528(2);	567(2);		X				X			X				X
P07256	COR1	P33421	SDH3	2	No	No	NA	1	-.KIDAITVK(1)--AAIAEEQILNKQR(11).-	sp62	0	0	2	409(2);	70(2);		X				X				X			X
P07256	COR1	P40215	NDE1	2	No	No	NA	1	-.KIDAITVK(1)--VILQKVAPTTGVVAK(5).-	sp62	0	0	2	409(2);	50(2);		X				X				X			X
P07257	QCR2	P0CS90	SSC1	2	No	No	NA	2	-.GKDLSPAINYTK(2)--FKTETGIDLENDR(2).-;-.TAFKPHELTESVLPAAR(4)--FKTETGIDLENDR(2).-	sp60	2	0	0	312(1);115(1);	268(1);268(1);		X				X		X
P09457	ATP5	P18239	PET9	2	No	No	NA	1	-.SLKLENVVKPEIK(3)--LAADSKSSK(6).-	sp61	0	2	0	171(2);	160(2);		X				X		NA	NA	NA	NA	NA	NA	NA
P09624	LPD1	P16387	PDA1	2	No	No	NA	2	-.LSTKVISAK(4)--GASVKAVLAELM[15.99]GR(5).-;-.LSTKVISAK(4)--GASVKAVLAELMGR(5).-	sp62	0	0	2	267(1);267(1);	152(1);152(1);	X							X
P12687	MRP7	Q06678	MRPL35	2	Yes	Yes	high-throughput	2	-.DYLAKPNILK(5)--SEWDAKVAAVR(6).-;-.ASLKNGYPIEDAR(4)--SEWDAKVAAVR(6).-	sp62;sp60	1	0	1	155(1);206(1);	346(1);346(1);		X				X			X				X
P14832	CPR1	Q01519	COX12	2	No	No	NA	2	-.VESLGSPSGATKAR(12)--ADQENSPLHTVGFDAR(1).-;-.LYNDIVPKTAENFR(8)--ADQENSPLHTVGFDAR(1).-	sp60	2	0	0	151(1);29(1);	2(1);2(1);	X						X		X				X	X
P16387	PDA1	P17505	MDH1	2	No	No	NA	2	-.SKNDPIAGLK(2)--IQFGGDEVVKAK(10).-;-.DWCLSGKGPLVLEYETYR(7)--LNHKVTDLR(4).-	sp62	0	0	2	333(1);297(1);	233(1);42(1);	X							X
P17505	MDH1	P19414	ACO1	2	Yes	No	NA	1	-.IHPIGELSSEEEEMLQKCK(17)--TTTDHISMAGPWLKYR(14).-	sp60	2	0	0	315(2);	602(2);	X							X
P17505	MDH1	P25719	CPR3	2	No	No	NA	1	-.IHPIGELSSEEEEMLQKCK(17)--SIYGSKFADENFVK(6).-	sp60	2	0	0	315(2);	100(2);	X							X
P18239	PET9	P23641	MIR1	2	Yes	Yes	manually curated	1	-.TLKSDGVAGLYR(3)--IQLEPTVYNKGMVGSFK(10).-	sp61	0	2	0	182(2);	54(2);	NA	NA	NA	NA	NA	NA	NA			X			X
P19414	ACO1	Q01519	COX12	2	No	No	NA	1	-.LAGITTVKGGTGK(8)--ADQENSPLHTVGFDAR(1).-	sp60	2	0	0	254(2);	2(2);	X								X				X	X
P27929	NAM9	P53292	MRPS35	2	Yes	Yes	high-throughput	2	-.WQTVFKPKLDSVAQLDASLR(8)--ENLSEIPVPQKTLASR(11).-;-.WQTVFKPKLDSVAQLDASLR(6)--ENLSEIPVPQKTLASR(11).-	sp61	0	2	0	72(1);70(1);	238(1);238(1);			X			X			X				X
P32191	GUT2	Q01519	COX12	2	No	No	NA	1	-.KGSATQGVVR(1)--ADQENSPLHTVGFDAR(1).-	sp60	2	0	0	434(2);	2(2);		X			X	X	X		X				X	X
P32445	RIM1	P32787	MGM101	2	Yes	Yes	high-throughput	2	-.DDGSKGTTLSLVQK(5)--EYSSGINSKLGGTPLETR(9).-;-.DDGSKGTTLSLVQK(5)--SFNSTETKPVFATK(8).-	sp60;sp62	1	0	1	102(1);102(1);	72(1);47(1);	X							X
P32891	DLD1	Q06405	ATP17	2	No	No	NA	1	-.ETKEDLIEK(3)--HHKGAEEH(3).-	sp61	0	2	0	70(2);	96(2);		X				X				X			X
P32902	MRP4	P38120	MRPS9	2	Yes	Yes	high-throughput AND manually curated	1	-.TAKLGATISK(3)--YIKLPSQNNNEAQQTK(3).-	sp60	2	0	0	159(2);	67(2);		X				X					X
P33759	MRPS5	Q03976	RSM24	2	Yes	Yes	high-throughput	1	-.SKSADVAAGLHK(2)--GEQGAIDIKGGNVNR(9).-	sp60	2	0	0	121(2);	119(2);		X				X		X
P36060	MCR1	P49334	TOM22	2	No	No	NA	1	-.SPKDQGELIGILNNLGYSK(3)--IVALKDIVPPGK(5).-	sp61;sp62	0	1	1	280(2);	66(2);				X	X		X			X		X
P36060	MCR1	Q01519	COX12	2	No	No	NA	1	-.VNLLYGNKTPQDILLR(8)--ADQENSPLHTVGFDAR(1).-	sp60	2	0	0	198(2);	2(2);				X	X		X		X				X	X
P38825	TOM71	Q07351	STP4	2	No	No	NA	1	-.QQQQQQLKGTKDNRR(8)--ALHFEYPPK[535.16]TKKEDR(11).-	sp62	0	0	2	46(2);	452(2);			X		X			NA	NA	NA	NA	NA	NA	NA
P42949	PAM16	Q07914	PAM18	2	Yes	Yes	manually curated	1	-.GTGKGEYGGITLDESCK(4)--STTAFLKGGFDPK(7).-	sp62	0	0	2	47(2);	101(2);		X				X			X				X
P81450	ATP18	Q06405	ATP17	2	No	Yes	manually curated	1	-.GGKFVEVD(3)--HHKGAEEH(3).-	sp62	0	0	2	54(2);	96(2);			X			X				X			X
O60200	MDM35	P00127	QCR6	1	No	No	NA	1	-.QGIKPALDEAR(4)--VKIQQQQPGYADLEHK(2).-	sp60	1	0	0	63(1);	106(1);	X						X		X				X	X
O60200	MDM35	P04840	POR1	1	No	No	NA	1	-.GKSVENECSK(2)--SPPVYSDISR(1).-	sp62	0	0	1	36(1);	2(1);	X						X			X		X
P00044	CYC1	P19657	PMA2	1	No	No	NA	1	-.NVLWDENNM[15.99]SEYLTNPKK(17)--KVTAVVESPEGER(1).-	sp61	0	1	0	78(1);	486(1);	X						X	NA	NA	NA	NA	NA	NA	NA
P00044	CYC1	P32891	DLD1	1	No	No	NA	1	-.HSGQAEGYSYTDANIKK(16)--QVLGNKPENYSDAK(6).-	sp62	0	0	1	60(1);	121(1);	X						X		X				X
P00127	QCR6	P36060	MCR1	1	No	No	NA	1	-.VKIQQQQPGYADLEHK(2)--GDDKWIDLPISK(4).-	sp60	1	0	0	106(1);	52(1);		X				X	X				X	X		X
P00128	QCR7	P36526	MRPL27	1	No	No	NA	1	-.EKDELDNIEVSK(2)--VGNKRVPLTTKQGNK(11).-	sp61	0	1	0	117(1);	46(1);			X			X			X				X
P00175	CYB2	P12753	RAD50	1	No	No	NA	1	-.KTNVEESQGASR(1)--TRFEKLSSENAGK(5).-	sp60	1	0	0	389(1);	1073(1);	X						X	NA	NA	NA	NA	NA	NA	NA
P00830	ATP2	P16622	HEM15	1	No	No	NA	1	-.GEKVLDTGGPISVPVGR(3)--KWSEYQATEVCK(1).-	sp61	0	1	0	108(1);	106(1);		X				X			X				X
P00830	ATP2	P19414	ACO1	1	No	No	NA	1	-.GEKVLDTGGPISVPVGR(3)--QGLLPLNFKNPADYDK(9).-	sp62	0	0	1	108(1);	707(1);		X				X		X
P00830	ATP2	P38295	EHT1	1	No	No	NA	1	-.LRKPIHADPPSFAEQSTSAEILETGIK(3)--MSEVSKWPAINPFHWGYNGTVSHIVGENGSIK(1).-	sp62	0	0	1	148(1);	1(1);		X				X			X			X
P00830	ATP2	Q00711	SDH1	1	No	No	NA	1	-.GEKVLDTGGPISVPVGR(3)--AVAHTVADTLQPGLPHKPLPSDLGK(17).-	sp61	0	1	0	108(1);	475(1);		X				X			X				X
P01097	INH1	P07251	ATP1	1	No	Yes	manually curated	1	-.IDSLENKIDSMTK(7)--EKGELSKELLASLK(7).-	sp61	0	1	0	79(1);	528(1);	X								X				X
P01098	STF1	P04840	POR1	1	No	No	NA	1	-.AKEDYYAR(2)--SPPVYSDISR(1).-	sp61	0	1	0	47(1);	2(1);	X									X		X
P01098	STF1	P06168	ILV5	1	No	No	NA	1	-.AKEDYYAR(2)--SLFKEGR(4).-	sp61	0	1	0	47(1);	208(1);	X							X
P01098	STF1	P32445	RIM1	1	No	No	NA	1	-.AKEDYYAR(2)--DDGSKGTTLSLVQK(5).-	sp60	1	0	0	47(1);	102(1);	X							X
P02992	TUF1	P16387	PDA1	1	No	No	NA	1	-.KELDSAMAGDNAGVLLR(1)--SKNDPIAGLK(2).-	sp62	0	0	1	303(1);	333(1);	X							X
P02992	TUF1	P19414	ACO1	1	No	No	NA	1	-.KELDSAMAGDNAGVLLR(1)--STVEVKVSPTSDR(6).-	sp60	1	0	0	303(1);	554(1);	X							X
P02992	TUF1	P53312	LSC2	1	No	No	NA	1	-.KGEELEIVGHNSTPLK(1)--SGVKIYSFDELDPAAK(4).-	sp60	1	0	0	277(1);	407(1);	X							X
P04037	COX4	P17505	MDH1	1	No	No	NA	1	-.YVGCTGSPAGSHTIMWLKPTVNEVAR(18)--NIEKGVNFVASK(4).-	sp60	1	0	0	125(1);	326(1);				X				X
P04037	COX4	P39987	ECM10	1	No	Yes	high-throughput	1	-.LEGIDVFDTKPLDSSR(10)--NAIETANKADQLANDTENSIK(8).-	sp60	1	0	0	84(1);	558(1);				X					X				X
P04840	POR1	P06168	ILV5	1	No	No	NA	1	-.SPPVYSDISR(1)--EKLLDYFK(2).-	sp62	0	0	1	2(1);	70(1);			X		X			X
P04840	POR1	P07143	CYT1	1	No	No	NA	1	-.SPPVYSDISR(1)--RPGKLSDYIPGPYPNEQAAR(4).-	sp62	0	0	1	2(1);	150(1);			X		X					X			X
P04840	POR1	P07257	QCR2	1	No	No	NA	1	-.SPPVYSDISR(1)--TAFKPHELTESVLPAAR(4).-	sp62	0	0	1	2(1);	115(1);			X		X				X				X
P04840	POR1	P09457	ATP5	1	No	No	NA	1	-.SPPVYSDISR(1)--IEKALSASK(3).-	sp61	0	1	0	2(1);	156(1);			X		X				X				X
P04840	POR1	P32191	GUT2	1	No	No	NA	1	-.SPPVYSDISR(1)--KGSATQGVVR(1).-	sp62	0	0	1	2(1);	434(1);			X		X				X			X	X	X
P04840	POR1	P46367	ALD4	1	No	No	NA	1	-.SPPVYSDISR(1)--SSAGFADKIDGR(8).-	sp61	0	1	0	2(1);	161(1);			X		X			X
P04840	POR1	P50085	PHB2	1	No	No	NA	1	-.SPPVYSDISR(1)--AAFVVDKAR(7).-	sp62	0	0	1	2(1);	233(1);			X		X					X			X
P04840	POR1	Q06567	MCP2	1	No	No	NA	1	-.SPPVYSDISR(1)--SVKPAK(3).-	sp61	0	1	0	2(1);	356(1);			X		X					X			X
P05626	ATP4	Q06405	ATP17	1	No	Yes	manually curated	1	-.NKHVEAVK(2)--NIGSAPNAKR(9).-	sp61	0	1	0	133(1);	28(1);			X			X				X			X
P06168	ILV5	P07251	ATP1	1	No	No	NA	1	-.NLFTVEDAIKR(10)--DNGKHALIVYDDLSK(4).-	sp60	1	0	0	136(1);	299(1);	X								X				X
P06168	ILV5	P09457	ATP5	1	No	No	NA	1	-.SLFKEGR(4)--IEKALSASK(3).-	sp62	0	0	1	208(1);	156(1);	X								X				X
P06208	LEU4	P0CS90	SSC1	1	No	No	NA	1	-.EEAISKAVEATK(6)--FKTETGIDLENDR(2).-	sp60	1	0	0	178(1);	268(1);	X							X
P06208	LEU4	P38797	PTC7	1	No	No	NA	1	-.EEAISKAVEATK(6)--LTGKNYSGGK(4).-	sp60	1	0	0	178(1);	325(1);	X							X
P06208	LEU4	P46367	ALD4	1	No	No	NA	1	-.VNSQSGKGGAAWVILR(7)--QNKTFEVINPSTEEEICHIYEGR(3).-	sp60	1	0	0	419(1);	60(1);	X							X
P06208	LEU4	P81451	ATP19	1	No	No	NA	1	-.GFNLQNKK(7)--KHSEKQDA(5).-	sp61	0	1	0	382(1);	65(1);	X								X				X
P06208	LEU4	Q12166	LEU9	1	Yes	Yes	manually curated AND high-throughput	1	-.YKPFNAPK(2)--KQAQGETR(1).-	sp61	0	1	0	40(1);	382(1);	X							X
P06701	SIR3	P19414	ACO1	1	No	No	NA	1	-.KPSMKK[535.16]IK(1)--LTGKM[15.99]NGWTSPK(4).-	sp60	1	0	0	240(1);	233(1);	NA	NA	NA	NA	NA	NA	NA	X
P07213	TOM70	P35180	TOM20	1	No	Yes	manually curated	1	-.DKGNQFFR(2)--GVVGSKAESDAVAEANDIDD(6).-	sp62	0	0	1	105(1);	169(1);			X		X					X		X
P07213	TOM70	P49334	TOM22	1	Yes	Yes	manually curated	1	-.ALELKPDYSK(5)--VELTEIKDDVVQLDEPQFSR(1).-	sp62	0	0	1	162(1);	2(1);			X		X					X		X
P07246	ADH3	P40021	ZRG8	1	No	No	NA	1	-.LPLVGGHEGAGVVVKLGSNVK(15)--ALALAKNR(6).-	sp60	1	0	0	102(1);	265(1);	X							NA	NA	NA	NA	NA	NA	NA
P07251	ATP1	P21306	ATP15	1	Yes	Yes	high-throughput	1	-.EVAAFAQFGSDLDASTKQTLVR(17)--SQTDAFYTQYKNGTAASEPTPITK(11).-	sp62	0	0	1	452(1);	49(1);		X				X		X
P07251	ATP1	Q01852	TIM44	1	Yes	No	NA	1	-.DNGKHALIVYDDLSK(4)--IFKEQDVYADGR(3).-	sp61	0	1	0	299(1);	333(1);		X				X			X				X
P07255	COX9	P18239	PET9	1	Yes	Yes	manually curated	1	-.TIAPITGTIK(1)--KYAGILDCFK(1).-	sp62	0	0	1	2(1);	66(1);			X			X		NA	NA	NA	NA	NA	NA	NA
P07255	COX9	P32799	COX13	1	No	No	NA	1	-.EKFYAELAER(2)--EHLKHVPDSEWPR(4).-	sp61	0	1	0	46(1);	85(1);			X			X			X				X
P07256	COR1	P32316	ACH1	1	No	No	NA	1	-.KIDAITVK(1)--NEVKHGR(4).-	sp60	1	0	0	409(1);	263(1);		X				X		X
P07257	QCR2	P17695	GRX2	1	No	No	NA	1	-.TAFKPHELTESVLPAAR(4)--ATLSTLFQELNVPKSK(14).-	sp61	0	1	0	115(1);	79(1);		X				X		X
P07257	QCR2	P19414	ACO1	1	No	No	NA	1	-.TAFKPHELTESVLPAAR(4)--TTTDHISMAGPWLKYR(14).-	sp60	1	0	0	115(1);	602(1);		X				X		X
P07257	QCR2	P21801	SDH2	1	No	No	NA	1	-.DAPTKISTLAVK(5)--SSFPKDGTEVLQSIEDR(5).-	sp62	0	0	1	27(1);	158(1);		X				X			X				X
P07257	QCR2	P25719	CPR3	1	No	No	NA	1	-.TAFKPHELTESVLPAAR(4)--AIESYGTASGKPR(11).-	sp60	1	0	0	115(1);	169(1);		X				X		X
P07267	PEP4	Q04947	RTN1	1	Yes	Yes	high-throughput	1	-.KGWTGQYTLDCNTR(1)--SKTAPVSSTAGPQTASTSK(2).-	sp61	0	1	0	318(1);	218(1);				X						X			X
P07275	PUT2	P08417	FUM1	1	No	No	NA	1	-.FKSSSLEVPLVINGER(2)--SAAIVNESLGGLDPKISK(15).-	sp60	1	0	0	55(1);	94(1);	X							X
P07275	PUT2	P19414	ACO1	1	No	No	NA	1	-.FKSSSLEVPLVINGER(2)--TTTDHISMAGPWLKYR(14).-	sp60	1	0	0	55(1);	602(1);	X							X
P07342	ILV2	Q08972	NEW1	1	No	No	NA	1	-.NINKVVQTQIAVEGDATTNLGK(4)--KLQAERRR(1).-	sp62	0	0	1	415(1);	1165(1);		X				X		NA	NA	NA	NA	NA	NA	NA
P08067	RIP1	P40098	FMP10	1	No	No	NA	1	-.WQGKPVFIR(4)--YDALPKNADEVVK(6).-	sp61	0	1	0	114(1);	65(1);		X				X				X			X
P08417	FUM1	P46367	ALD4	1	No	No	NA	1	-.AIEILGGKIGSK(8)--IVKEEIFGPVVTVTK(3).-	sp60	1	0	0	147(1);	419(1);	X							X
P09624	LPD1	Q06698	YLR419W	1	No	No	NA	1	-.GKLGGTCLNVGCIPSK(2)--KK[535.16]GDTK(1).-	sp62	0	0	1	60(1);	351(1);	X							NA	NA	NA	NA	NA	NA	NA
P0CS90	SSC1	P19882	HSP60	1	No	Yes	manually curated	1	-.VVNEPTAAALAYGLEKSDSK(16)--NVLIEQPFGPPKITK(12).-	sp60	1	0	0	211(1);	69(1);	X							X
P0CS90	SSC1	P21801	SDH2	1	No	No	NA	1	-.QATKDAGQIVGLNVLR(4)--SSFPKDGTEVLQSIEDR(5).-	sp62	0	0	1	183(1);	158(1);	X								X				X
P0CS90	SSC1	P25719	CPR3	1	No	No	NA	1	-.QATKDAGQIVGLNVLR(4)--AIESYGTASGKPR(11).-	sp60	1	0	0	183(1);	169(1);	X							X
P0CS90	SSC1	P28241	IDH2	1	No	No	NA	1	-.FKTETGIDLENDR(2)--GPLATPIGKGHR(9).-	sp60	1	0	0	268(1);	109(1);	X							X
P0CS90	SSC1	P38910	HSP10	1	No	No	NA	1	-.FKTETGIDLENDR(2)--AQAKTASGLYLPEK(4).-	sp60	1	0	0	268(1);	28(1);	X							X
P0CS90	SSC1	Q00711	SDH1	1	No	No	NA	1	-.FKTETGIDLENDR(2)--AVAHTVADTLQPGLPHKPLPSDLGK(17).-	sp62	0	0	1	268(1);	475(1);	X								X				X
P10663	MRP2	Q03430	RSM28	1	No	No	NA	1	-.NMNLPTKLR(7)--DTVSKLVQNSQVVR(5).-	sp60	1	0	0	53(1);	321(1);			X			X				X			X
P15801	MIP1	P53720	SMM1	1	No	No	NA	1	-.AVENAWLTASNAKANR(13)--YM[15.99]LSRIVPGKSVFFQYFARCK(10).-	sp62	0	0	1	669(1);	304(1);		X				X		X
P16451	PDX1	P16547	OM45	1	No	No	NA	1	-.KATVTPIK(1)--LLKNNTGDANTEEAAAR(3).-	sp62	0	0	1	150(1);	204(1);		X				X					X	X
P16474	KAR2	P36016	LHS1	1	No	Yes	high-throughput AND manually curated	1	-.LIGDAAKNQVAANPQNTIFDIK(7)--INQAAEKAK(7).-	sp60	1	0	0	102(1);	318(1);				X							X
P16547	OM45	P36060	MCR1	1	No	No	NA	1	-.DFNELSDKLDQQER(8)--VNLLYGNKTPQDILLR(8).-	sp61	0	1	0	188(1);	198(1);				X	X						X	X		X
P16622	HEM15	P40215	NDE1	1	No	No	NA	1	-.SNDPVKDLSLVFGNHEST(6)--VILQKVAPTTGVVAK(5).-	sp62	0	0	1	381(1);	50(1);		X				X				X			X
P16622	HEM15	Q00711	SDH1	1	No	No	NA	1	-.KWSEYQATEVCK(1)--AFGGQTKEYGK(7).-	sp61	0	1	0	106(1);	169(1);		X				X			X				X
P17106	CBF1	P36060	MCR1	1	No	No	NA	1	-.KDISM[15.99]QPGR(1)--TKVNLLYGNK(2).-	sp61	0	1	0	197(1);	190(1);	NA	NA	NA	NA	NA	NA	NA				X	X		X
P17505	MDH1	P28834	IDH1	1	No	No	NA	1	-.LYDLKGAK(5)--KSVTAVHK(1).-	sp60	1	0	0	52(1);	187(1);	X							X
P17558	PET123	Q03799	MRPS8	1	No	No	NA	1	-.ELELEKLNK(6)--KLDGEVLCR(1).-	sp60	1	0	0	142(1);	145(1);	X								X				X
P17558	PET123	Q02608	MRPS16	1	Yes	Yes	high-throughput	1	-.YGFKSGVFPTTR(4)--DVKLDFDR(3).-	sp62	0	0	1	11(1);	66(1);	X										X
P18239	PET9	P32799	COX13	1	Yes	Yes	manually curated	1	-.KIVAAEGVGSLFK(1)--EHLKHVPDSEWPR(4).-	sp61	0	1	0	274(1);	85(1);	NA	NA	NA	NA	NA	NA	NA		X				X
P19262	KGD2	P38825	TOM71	1	No	No	NA	1	-.DGKLTLEDM[15.99]TGGTFTISNGGVFGSLYGTPIINSPQTAVLGLHGVK(3)--RNNKAK(4).-	sp62	0	0	1	369(1);	93(1);	X									X		X
P19414	ACO1	Q02486	ABF2	1	No	Yes	manually curated	1	-.TTTDHISMAGPWLKYR(14)--IIGDKWQSLDQSIK(5).-	sp60	1	0	0	602(1);	153(1);	X							X
P19882	HSP60	P46367	ALD4	1	No	No	NA	1	-.DKFENMGAKLLQEVASK(9)--SSAGFADKIDGR(8).-	sp60	1	0	0	93(1);	161(1);	X							X
P20967	KGD1	Q06625	GDB1	1	No	No	NA	1	-.YFPSEEKLQRQHQDCNFQVVYPTTPANLFHILR(7)--MNRSLLLR(1).-	sp62	0	0	1	808(1);	1(1);	X							NA	NA	NA	NA	NA	NA	NA
P21306	ATP15	P21801	SDH2	1	No	No	NA	1	-.SSLKTELQTASVLNR(4)--SSFPKDGTEVLQSIEDR(5).-	sp62	0	0	1	27(1);	158(1);	X								X				X
P21801	SDH2	P36060	MCR1	1	No	No	NA	1	-.SSFPKDGTEVLQSIEDR(5)--VNLLYGNKTPQDILLR(8).-	sp62	0	0	1	158(1);	198(1);		X				X					X	X		X
P21801	SDH2	P40215	NDE1	1	No	No	NA	1	-.SSFPKDGTEVLQSIEDR(5)--VILQKVAPTTGVVAK(5).-	sp62	0	0	1	158(1);	50(1);		X				X				X			X
P25605	ILV6	P25719	CPR3	1	No	No	NA	1	-.EKQFHPANLPASEVLR(2)--SIYGSKFADENFVK(6).-	sp60	1	0	0	202(1);	100(1);		X				X		X
P25719	CPR3	P38910	HSP10	1	No	No	NA	1	-.AIESYGTASGKPR(11)--AQAKTASGLYLPEK(4).-	sp60	1	0	0	169(1);	28(1);	X							X
P27929	NAM9	P33759	MRPS5	1	Yes	Yes	high-throughput	1	-.GGVDLKSK(6)--SKSADVAAGLHK(2).-	sp62	0	0	1	37(1);	121(1);			X			X			X				X
P28241	IDH2	P46367	ALD4	1	No	No	NA	1	-.GPLATPIGKGHR(9)--IVKEEIFGPVVTVTK(3).-	sp60	1	0	0	109(1);	419(1);	X							X
P28817	EHD3	Q03799	MRPS8	1	No	No	NA	1	-.SDTTNLVILKSSNRPR(10)--GSTMGPDKDFVEVTPDNISTR(8).-	sp61	0	1	0	88(1);	58(1);	X								X				X
P32463	ACP1	P40491	FMC1	1	Yes	Yes	high-throughput	1	-.VIDVIKAFDK(6)--KLDPVSDR(1).-	sp60	1	0	0	54(1);	64(1);	X							X
P33759	MRPS5	P53292	MRPS35	1	Yes	Yes	high-throughput	1	-.SAKPGFGLR(3)--ENLSEIPVPQKTLASR(11).-	sp62	0	0	1	235(1);	238(1);		X				X			X				X
P33759	MRPS5	Q03799	MRPS8	1	No	No	NA	1	-.SAKPGFGLR(3)--KLCSGVTIR(1).-	sp60	1	0	0	235(1);	108(1);		X				X			X				X
P36060	MCR1	P38325	OM14	1	No	No	NA	1	-.SPKDQGELIGILNNLGYSK(3)--KECAIEYLK(1).-	sp62	0	0	1	280(1);	27(1);				X	X		X		X			X
P36517	MRPL4	P36526	MRPL27	1	Yes	Yes	manually curated	1	-.KFLDTLANDYFLNK(1)--IKEYIVNGR(2).-	sp62	0	0	1	178(1);	123(1);		X				X			X				X
P38077	ATP3	Q12165	ATP16	1	No	No	NA	1	-.MDEAEQLFYKNAETK(10)--LQFALPHETLYSGSEVTQVNLPAKSGR(24).-	sp60	1	0	0	86(1);	57(1);		X				X		NA	NA	NA	NA	NA	NA	NA
P38169	BNA4	P39004	HXT7	1	No	No	NA	1	-.KLDALFSIIMK(1)--YLAEVGKIEEAK(7).-	sp61	0	1	0	391(1);	268(1);			X		X			NA	NA	NA	NA	NA	NA	NA
P38756	TCD1	P53206	YGR012W	1	No	No	NA	1	-.EHLSKIAPWSEIK(5)--ITHNFHMGEKFIDESIR(10).-	sp61	0	1	0	139(1);	307(1);			X		X					X		X
P38825	TOM71	P53312	LSC2	1	No	No	NA	1	-.QQQQQQLKGTKDNRR(11)--DVAKSLGFSPDAQDEAAK(4).-	sp62	0	0	1	49(1);	202(1);			X		X			X
P39707	SEN34	Q02825	SEN54	1	No	No	NA	1	-.LNKSFEYQR(3)--NAALSLPKR(8).-	sp62	0	0	1	91(1);	49(1);		X			X					X		X
P39925	AFG3	P40961	PHB1	1	Yes	Yes	high-throughput AND manually curated	1	-.YLEKGLVSK(4)--TKPKSIATNTGTK(4).-	sp62	0	0	1	160(1);	76(1);			X			X				X			X
P40215	NDE1	Q07500	NDE2	1	No	No	NA	1	-.SSAKNNDYDLDLK(4)--LMKTIEQASSFPVNDPER(3).-	sp61	0	1	0	205(1);	241(1);			X			X				X			X
P40496	RSM25	Q02950	MRP51	1	No	No	NA	1	-.TMYLIKTK(6)--TLAELLGR(1).-	sp60	1	0	0	158(1);	2(1);	X								X				X
P40858	MRPL49	Q06090	MRPL51	1	No	No	NA	1	-.SKGDLTILR(2)--NLNIDNVENKLK(10).-	sp62	0	0	1	147(1);	97(1);				X							X
P43594	MIC19	Q12029	FSF1	1	No	No	NA	1	-.LEKYGGAKGK(3)--DKDGKPIEKVYFNR(9).-	sp62	0	0	1	120(1);	320(1);		X				X				X			X
P46367	ALD4	P53598	LSC1	1	No	No	NA	1	-.QNKTFEVINPSTEEEICHIYEGR(3)--IGIQPPKIFQAGK(7).-	sp60	1	0	0	60(1);	171(1);	X							X
P80967	TOM5	Q06324	MMR1	1	No	No	NA	1	-.MFGLPQQEVSEEEKR(1)--KTTSEGQNSNPDPLNIEK(1).-	sp61	0	1	0	1(1);	121(1);			X		X						X	X
P81449	TIM11	Q12233	ATP20	1	No	Yes	manually curated	1	-.KKEEQAQYEEK(2)--LVGYKHH(5).-	sp62	0	0	1	33(1);	113(1);			X			X				X			X
P81451	ATP19	Q96VH5	MIC10	1	No	No	NA	1	-.KHSEK(1)--SEQAQTQQPAK(1).-	sp61	0	1	0	61(1);	2(1);		X				X				X			X
Q03430	RSM28	Q03976	RSM24	1	No	No	NA	1	-.KAPQQQLQK(1)--GEQGAIDIKGGNVNR(9).-	sp60	1	0	0	182(1);	119(1);			X			X		X
